# Supplementary material for: Intercalated disc protein Xinβ is required for Hippo-YAP signaling in the heart
Source: Nat Commun. 2020 Sep 16;11:4666. doi: 10.1038/s41467-020-18379-8 (PMC7494909; doi:10.1038/s41467-020-18379-8)
Supplement: Supplementary file 6 — Source Data [file 41467_2020_18379_MOESM6_ESM.zip › NCOMMS-20-07805B Deposited GEO Source Data.xlsx]

## Sheet: GEO Deposited Data
# High-throughput sequencing metadata template (version 2.1).
# All fields in this template must be completed.
# Templates containing example data are found in the METADATA EXAMPLES spreadsheet tabs at the foot of this page.
# Field names (in blue on this page) should not be edited. Hover over cells containing field names to view field content guidelines.
# Human data. If there are patient privacy concerns regarding making data fully public through GEO, please submit to NCBI's dbGaP (http://www.ncbi.nlm.nih.gov/gap/) database. dbGaP has controlled access mechanisms and is an appropriate resource for hosting sensitive patient data.
SERIES
# This section describes the overall experiment.
title	The effect of active YAP in neonatal heart of Xinβ knockout mice
summary	Purpose: The goals of this study are 1) to define the transcriptome changes in the heart in the absence of Xinβ, an intercalated-disc protein, and 2) to define the effect of active Yap overexpression on the cardiac transcriptome in the absence of Xinβ.
summary	Methods: Total RNA from heart apex of postnatal day (P) 7.5 Xinβ KO or WT mice were profiled by bulk-RNA sequencing (50bp SE). Total RNA from heart apex of P7.5 Xinβ KO or WT mice injected with AAV9 carrying cardiac troponin T promoter driven active Yap (S127A) or GFP (control) at P1 were profiled by bulk-RNA sequencing (150bp PE). FASTQ files were extracted, and the TruSeq sequencing adapters an…
summary	Results: We find that Xinβ knockout heart have changes on the transcriptome with hallmark of decrease proliferation etc. and subsets of the transcriptome alteration induced by the absence of Xinβ could be rescued by overexpressing active Yap in the neonatal mice.
overall design	Total RNA from heart apex of postnatal day (P) 7.5 Xinβ KO or WT mice (n=4 for each group) were profiled by bulk-RNA sequencing (50bp SE). Total RNA from heart apex of P7.5 Xinβ KO or WT mice injected with AAV9 carrying cardiac troponin T promoter driven active Yap (S127A) or GFP (control) at P1 (n=4 for each group) were profiled by bulk-RNA sequencing (150bp PE).
contributor	Haipeng Guo
contributor	Yao Wei Lu
contributor	Da-Zhi Wang
supplementary file	CPM_allgene_XinBetaKOvsWT_notreatment.txt
supplementary file	CPM_allgene_XinBetaKOvsWT_withAAV.txt
SRA_center_name_code	[optional]
SAMPLES
# This section lists and describes each of the biological Samples under investgation, as well as any protocols that are specific to individual Samples.
# Additional "processed data file" or "raw file" columns may be included.
Sample name	title	source name	organism	characteristics: age	characteristics: genotype	characteristics: AAV9 injection	molecule	description	processed data file	raw file
E347WG	WT_GFP_rep1	Heart Apex	Mus Musculus	Postnatal day 7.5	Wildtype	GFP	total RNA		CPM_allgene_XinBetaKOvsWT_withAAV.txt	E347WG_R1_001.fastq.gz
E348WG	WT_GFP_rep2	Heart Apex	Mus Musculus	Postnatal day 7.5	Wildtype	GFP	total RNA		CPM_allgene_XinBetaKOvsWT_withAAV.txt	E348WG_R1_001.fastq.gz
E363KY	KO_aYAP_rep1	Heart Apex	Mus Musculus	Postnatal day 7.5	Xinβ KO	aYAP(S127A)	total RNA		CPM_allgene_XinBetaKOvsWT_withAAV.txt	E363KY_R1_001.fastq.gz
E364KY	KO_aYAP_rep2	Heart Apex	Mus Musculus	Postnatal day 7.5	Xinβ KO	aYAP(S127A)	total RNA		CPM_allgene_XinBetaKOvsWT_withAAV.txt	E364KY_R1_001.fastq.gz
E368KG	KO_GFP_rep1	Heart Apex	Mus Musculus	Postnatal day 7.5	Xinβ KO	GFP	total RNA		CPM_allgene_XinBetaKOvsWT_withAAV.txt	E368KG_R1_001.fastq.gz
E375WG	WT_GFP_rep3	Heart Apex	Mus Musculus	Postnatal day 7.5	Wildtype	GFP	total RNA		CPM_allgene_XinBetaKOvsWT_withAAV.txt	E375WG_R1_001.fastq.gz
E380KG	KO_GFP_rep2	Heart Apex	Mus Musculus	Postnatal day 7.5	Xinβ KO	GFP	total RNA		CPM_allgene_XinBetaKOvsWT_withAAV.txt	E380KG_R1_001.fastq.gz
E383KG	KO_GFP_rep3	Heart Apex	Mus Musculus	Postnatal day 7.5	Xinβ KO	GFP	total RNA		CPM_allgene_XinBetaKOvsWT_withAAV.txt	E383KG_R1_001.fastq.gz
E385KG	KO_GFP_rep4	Heart Apex	Mus Musculus	Postnatal day 7.5	Xinβ KO	GFP	total RNA		CPM_allgene_XinBetaKOvsWT_withAAV.txt	E385KG_R1_001.fastq.gz
E389WG	WT_GFP_rep4	Heart Apex	Mus Musculus	Postnatal day 7.5	Wildtype	GFP	total RNA		CPM_allgene_XinBetaKOvsWT_withAAV.txt	E389WG_R1_001.fastq.gz
E390WY	WT_aYAP_rep1	Heart Apex	Mus Musculus	Postnatal day 7.5	Wildtype	aYAP(S127A)	total RNA		CPM_allgene_XinBetaKOvsWT_withAAV.txt	E390WY_R1_001.fastq.gz
E391WY	WT_aYAP_rep2	Heart Apex	Mus Musculus	Postnatal day 7.5	Wildtype	aYAP(S127A)	total RNA		CPM_allgene_XinBetaKOvsWT_withAAV.txt	E391WY_R1_001.fastq.gz
E392WY	WT_aYAP_rep3	Heart Apex	Mus Musculus	Postnatal day 7.5	Wildtype	aYAP(S127A)	total RNA		CPM_allgene_XinBetaKOvsWT_withAAV.txt	E392WY_R1_001.fastq.gz
E403KY	KO_aYAP_rep3	Heart Apex	Mus Musculus	Postnatal day 7.5	Xinβ KO	aYAP(S127A)	total RNA		CPM_allgene_XinBetaKOvsWT_withAAV.txt	E403KY_R1_001.fastq.gz
E405KY	KO_aYAP_rep4	Heart Apex	Mus Musculus	Postnatal day 7.5	Xinβ KO	aYAP(S127A)	total RNA		CPM_allgene_XinBetaKOvsWT_withAAV.txt	E405KY_R1_001.fastq.gz
E415WY	WT_aYAP_rep4	Heart Apex	Mus Musculus	Postnatal day 7.5	Wildtype	aYAP(S127A)	total RNA		CPM_allgene_XinBetaKOvsWT_withAAV.txt	E415WY_R1_001.fastq.gz
E199.ko	KO_no-treatment_rep1	Heart Apex	Mus Musculus	Postnatal day 7.5	Xinβ KO	No injection	total RNA		CPM_allgene_XinBetaKOvsWT_notreatment.txt	4346_mix-E199-ko_S5_L006_R1_001.fastq.gz
E214.ko	KO_no-treatment_rep2	Heart Apex	Mus Musculus	Postnatal day 7.5	Xinβ KO	No injection	total RNA		CPM_allgene_XinBetaKOvsWT_notreatment.txt	4346_mix-E214-ko_S6_L006_R1_001.fastq.gz
E227.ko	KO_no-treatment_rep3	Heart Apex	Mus Musculus	Postnatal day 7.5	Xinβ KO	No injection	total RNA		CPM_allgene_XinBetaKOvsWT_notreatment.txt	4346_mix-E227-ko_S7_L006_R1_001.fastq.gz
E235.ko	KO_no-treatment_rep4	Heart Apex	Mus Musculus	Postnatal day 7.5	Xinβ KO	No injection	total RNA		CPM_allgene_XinBetaKOvsWT_notreatment.txt	4346_mix-E235-ko_S8_L006_R1_001.fastq.gz
E196.wt	WT_no-treatment_rep1	Heart Apex	Mus Musculus	Postnatal day 7.5	Wildtype	No injection	total RNA		CPM_allgene_XinBetaKOvsWT_notreatment.txt	4346_mix-E196-wt_S1_L006_R1_001.fastq.gz
E210.wt	WT_no-treatment_rep2	Heart Apex	Mus Musculus	Postnatal day 7.5	Wildtype	No injection	total RNA		CPM_allgene_XinBetaKOvsWT_notreatment.txt	4346_mix-E210-wt_S2_L006_R1_001.fastq.gz
E217.wt	WT_no-treatment_rep3	Heart Apex	Mus Musculus	Postnatal day 7.5	Wildtype	No injection	total RNA		CPM_allgene_XinBetaKOvsWT_notreatment.txt	4346_mix-E217-wt_S3_L006_R1_001.fastq.gz
E247.wt	WT_no-treatment_rep4	Heart Apex	Mus Musculus	Postnatal day 7.5	Wildtype	No injection	total RNA		CPM_allgene_XinBetaKOvsWT_notreatment.txt	4346_mix-E247-wt_S4_L006_R1_001.fastq.gz
PROTOCOLS
# Any of the protocols below which are applicable to only a subset of Samples should be included as additional columns of the SAMPLES section instead.
growth protocol	Mice were housed in specific-pathogen free facility at Boston Children's Hospital in accordance to the approved IACUC protocol.
treatment protocol	AAV9 virus (1× 1010 viral genomes(vg)/g) were injected into postnatal day 1 Xinβ-KO pups or their control littermates with subcutaneous injection.
extract protocol	Total RNA from the hearts of 7.5 day old mice was isolated using TRIzol (Thermo Fisher Scientific).
library construction protocol	Strand-specific polyA-selected libraries were generated with the TruSeq RNA Library Preparation Kit (Illumina).
library strategy	RNA-Seq
DATA PROCESSING PIPELINE
# Data processing steps include base-calling, alignment, filtering, peak-calling, generation of normalized abundance measurements etc…
# For each step provide a description, as well as software name, version, parameters, if applicable.
# Include additional steps, as necessary.
data processing step	FASTQ files were extracted, and the TruSeq sequencing adapters and low-quality reads were removed from FASTQ files with Cutadapt v.2.3.
data processing step	The cleaned FASTQ files were quality checked using FastQC (Babraham Bioinformatics).
data processing step	Cleaned reads were aligned to the mouse genome (Esembl GRCm38 genome obtained from GENCODE) using HISAT2 (v.2.1.0).
data processing step	Transcript assembly was performed using StringTie (v.1.3.4) with the annotated transcriptome as a reference. The assembled transcriptomes were quantified using prepDE.py script provided by the StringTie developer to generate gene matrix files.
data processing step	EdgeR (v.3.26.1) was used to compute Counts Per Million (CPM) as a normalized measurement for gene expression. Differentially expressed genes were tested using the Fisher’s exact test, and multiplicity correction is performed with the Benjamini-Hochberg method on the p-values, to control the false discovery rate (FDR).
genome build	GRCm38
processed data files format and content	File Type= .txt
processed data files format and content	Reads were normalized and quantified as Count Per Million (CPM) with EdgeR
processed data files format and content	Each file contain CPM from the single-end experiment (CPM_allgene_XinBetaKOvsWT_notreatment.txt) or pair-end experiment(CPM_allgene_XinBetaKOvsWT_withAAV.txt).
# For each file listed in the "processed data file" columns of the SAMPLES section, provide additional information below.
PROCESSED DATA FILES
file name	file type	file checksum
CPM_allgene_XinBetaKOvsWT_notreatment.txt	txt	1435f9077797b11d8bf21e10de5577cb
CPM_allgene_XinBetaKOvsWT_withAAV.txt	txt	7e134a9afe4cb5b54d6768603fb7d7f7
# For each file listed in the "raw file" columns of the SAMPLES section, provide additional information below.
RAW FILES
file name	file type	file checksum	instrument model	read length	single or paired-end
E347WG_R1_001.fastq.gz	fastq.gz	24dd796ad9f17c5ba03301e9e4a5099c	Illumina HiSeq 2500	150	paired-end
E347WG_R2_001.fastq.gz	fastq.gz	5443f7b197572b43a3879ff95edf6e5f	Illumina HiSeq 2500	150	paired-end
E348WG_R1_001.fastq.gz	fastq.gz	664f19872c72751af785f39daea5caa0	Illumina HiSeq 2500	150	paired-end
E348WG_R2_001.fastq.gz	fastq.gz	f96e2a91659727f7b8297c71d5b80a54	Illumina HiSeq 2500	150	paired-end
E363KY_R1_001.fastq.gz	fastq.gz	4009facbdeddf9650059dc15b12bceb0	Illumina HiSeq 2500	150	paired-end
E363KY_R2_001.fastq.gz	fastq.gz	998f414c07d4d645468905536b5cb17e	Illumina HiSeq 2500	150	paired-end
E364KY_R1_001.fastq.gz	fastq.gz	2d8116b9e327e0d4b6b3c178dc45dc23	Illumina HiSeq 2500	150	paired-end
E364KY_R2_001.fastq.gz	fastq.gz	5519a91870fd257a64ecd030b25cde0a	Illumina HiSeq 2500	150	paired-end
E368KG_R1_001.fastq.gz	fastq.gz	5ca2a256d8a89ad56087887945c2f984	Illumina HiSeq 2500	150	paired-end
E368KG_R2_001.fastq.gz	fastq.gz	d46c906738a9391aacb251099f92551f	Illumina HiSeq 2500	150	paired-end
E375WG_R1_001.fastq.gz	fastq.gz	de7352e160a1d6324bec2a0309e8832b	Illumina HiSeq 2500	150	paired-end
E375WG_R2_001.fastq.gz	fastq.gz	f60bd7751eec2deccdcd79ea69458561	Illumina HiSeq 2500	150	paired-end
E380KG_R1_001.fastq.gz	fastq.gz	3b43622efe5747be437e3f8742517b47	Illumina HiSeq 2500	150	paired-end
E380KG_R2_001.fastq.gz	fastq.gz	3d9d218b4dd27a3139c9b90da18da55b	Illumina HiSeq 2500	150	paired-end
E383KG_R1_001.fastq.gz	fastq.gz	5d86e29ba99e9a7417033a1e7302ac44	Illumina HiSeq 2500	150	paired-end
E383KG_R2_001.fastq.gz	fastq.gz	1bbeee526ca4d0a9f7b046431cec4730	Illumina HiSeq 2500	150	paired-end
E385KG_R1_001.fastq.gz	fastq.gz	0a1c0f5cd29d37b24ef0edaaf3e90fe9	Illumina HiSeq 2500	150	paired-end
E385KG_R2_001.fastq.gz	fastq.gz	0b90aa31143f2556ee8917958c5fc292	Illumina HiSeq 2500	150	paired-end
E389WG_R1_001.fastq.gz	fastq.gz	959d6571ca70101433c80c82fd163d9d	Illumina HiSeq 2500	150	paired-end
E389WG_R2_001.fastq.gz	fastq.gz	a2915fc3b3dc0d654fff405f4362721b	Illumina HiSeq 2500	150	paired-end
E390WY_R1_001.fastq.gz	fastq.gz	99477ffece1f28c37dae305f9a5228fc	Illumina HiSeq 2500	150	paired-end
E390WY_R2_001.fastq.gz	fastq.gz	7976992cb43152db8aa697b150332c48	Illumina HiSeq 2500	150	paired-end
E391WY_R1_001.fastq.gz	fastq.gz	8efcdc7c21a5acf47f66b7f7a4646501	Illumina HiSeq 2500	150	paired-end
E391WY_R2_001.fastq.gz	fastq.gz	0df6e4904e2007379f263e1443d02bf7	Illumina HiSeq 2500	150	paired-end
E392WY_R1_001.fastq.gz	fastq.gz	745a90db0dbe41f34cb986a44203a6a4	Illumina HiSeq 2500	150	paired-end
E392WY_R2_001.fastq.gz	fastq.gz	cca6ee20aa6f010da602f71a66b37c92	Illumina HiSeq 2500	150	paired-end
E403KY_R1_001.fastq.gz	fastq.gz	02e97b678c7d4115e39382b26e39e8d2	Illumina HiSeq 2500	150	paired-end
E403KY_R2_001.fastq.gz	fastq.gz	79df9d4892ac9ea4990fa506a17f18fa	Illumina HiSeq 2500	150	paired-end
E405KY_R1_001.fastq.gz	fastq.gz	19fdcd5f323322c11e56e58615dda344	Illumina HiSeq 2500	150	paired-end
E405KY_R2_001.fastq.gz	fastq.gz	ac7b9e1f8c968d4bb570e66a13af638b	Illumina HiSeq 2500	150	paired-end
E415WY_R1_001.fastq.gz	fastq.gz	420aeae21dae79374bd62d09675dc2d3	Illumina HiSeq 2500	150	paired-end
E415WY_R2_001.fastq.gz	fastq.gz	50480aec4a1eccb63869010caa7df2a1	Illumina HiSeq 2500	150	paired-end
4346_mix-E196-wt_S1_L006_R1_001.fastq.gz	fastq.gz	d189514b7ceedc6351bec7e3a6b491f3	Illumina HiSeq 2500	50	single-end
4346_mix-E199-ko_S5_L006_R1_001.fastq.gz	fastq.gz	0ffe5e182439db21fbde523055d28b6e	Illumina HiSeq 2500	50	single-end
4346_mix-E210-wt_S2_L006_R1_001.fastq.gz	fastq.gz	ad6f1ef6f32f987709aef1e220e38cbd	Illumina HiSeq 2500	50	single-end
4346_mix-E214-ko_S6_L006_R1_001.fastq.gz	fastq.gz	a46984445b4730d8d67d594238ea8772	Illumina HiSeq 2500	50	single-end
4346_mix-E217-wt_S3_L006_R1_001.fastq.gz	fastq.gz	1e61f2ca4727523b85ae57d53b8c7853	Illumina HiSeq 2500	50	single-end
4346_mix-E227-ko_S7_L006_R1_001.fastq.gz	fastq.gz	728f6f04c145f4ee6eaf3e693a12148a	Illumina HiSeq 2500	50	single-end
4346_mix-E235-ko_S8_L006_R1_001.fastq.gz	fastq.gz	b5250a55e6f470f609bba36c9a72a1e3	Illumina HiSeq 2500	50	single-end
4346_mix-E247-wt_S4_L006_R1_001.fastq.gz	fastq.gz	e6ba3cdc39f735c55267985ed9e86fac	Illumina HiSeq 2500	50	single-end
# For paired-end experiments, list the 2 associated raw files, and provide average insert size and standard deviation, if known. For SOLiD experiments, list the 4 file names (include "file name 3" and "file name 4" columns).
PAIRED-END EXPERIMENTS
file name 1	file name 2	average insert size	standard deviation
E347WG_R1_001.fastq.gz	E347WG_R2_001.fastq.gz
E348WG_R1_001.fastq.gz	E348WG_R2_001.fastq.gz
E363KY_R1_001.fastq.gz	E363KY_R2_001.fastq.gz
E364KY_R1_001.fastq.gz	E364KY_R2_001.fastq.gz
E368KG_R1_001.fastq.gz	E368KG_R2_001.fastq.gz
E375WG_R1_001.fastq.gz	E375WG_R2_001.fastq.gz
E380KG_R1_001.fastq.gz	E380KG_R2_001.fastq.gz
E383KG_R1_001.fastq.gz	E383KG_R2_001.fastq.gz
E385KG_R1_001.fastq.gz	E385KG_R2_001.fastq.gz
E389WG_R1_001.fastq.gz	E389WG_R2_001.fastq.gz
E390WY_R1_001.fastq.gz	E390WY_R2_001.fastq.gz
E391WY_R1_001.fastq.gz	E391WY_R2_001.fastq.gz
E392WY_R1_001.fastq.gz	E392WY_R2_001.fastq.gz
E403KY_R1_001.fastq.gz	E403KY_R2_001.fastq.gz
E405KY_R1_001.fastq.gz	E405KY_R2_001.fastq.gz
E415WY_R1_001.fastq.gz	E415WY_R2_001.fastq.gz
