# Supplementary material for: Intercalated disc protein Xinβ is required for Hippo-YAP signaling in the heart
Source: Nat Commun. 2020 Sep 16;11:4666. doi: 10.1038/s41467-020-18379-8 (PMC7494909; doi:10.1038/s41467-020-18379-8)
Supplement: Supplementary file 6 — Source Data [file 41467_2020_18379_MOESM6_ESM.zip › NCOMMS-20-07805B Figure and Supplementary Information Source Data.xlsx]

## Sheet: Figure 1a,b
Figure 1a	ID	Gene_name	logFC	logCPM	PValue	FDR		Figure 1b	Gene_name	E199.ko	E214.ko	E227.ko	E235.ko	E196.wt	E210.wt	E217.wt	E247.wt
	ENSMUSG00000000001	Gnai3	-0.12358	5.51681	0.500764	0.826521			Gnai3	37.3078	43.4496	40.7107	53.5046	51.8149	46.382	49.0813	43.3517
	ENSMUSG00000000028	Cdc45	-0.999393	3.56978	0.00101888	0.0174816			Cdc45	7.57814	6.16003	4.39575	13.2937	17.5975	16.4559	14.8118	13.9286
	ENSMUSG00000000031	H19	0.278245	8.21507	0.361985	0.729791			H19	401.641	172.777	234.673	493.562	173.404	290.721	393.708	216.305
	ENSMUSG00000000037	Scml2	-1.02769	1.43812	0.0271612	0.190415			Scml2	0.631512	1.35059	0.749276	4.14837	3.11396	4.0619	2.94396	3.91484
	ENSMUSG00000000056	Narf	0.114256	6.63854	0.521219	0.835108			Narf	85.9827	109.629	123.081	95.2712	102.471	99.4991	86.6627	93.7913
	ENSMUSG00000000058	Cav2	-0.302212	5.70586	0.101383	0.424915			Cav2	44.1572	56.3297	39.1122	46.9992	64.2345	53.8809	60.3051	51.7995
	ENSMUSG00000000078	Klf6	0.292617	6.15286	0.0799651	0.373428			Klf6	77.7245	78.9604	77.7748	78.5834	61.0843	72.2809	62.0991	60.0825
	ENSMUSG00000000085	Scmh1	0.260195	5.7411	0.131178	0.484843			Scmh1	61.4509	50.3673	60.9411	60.1514	49.932	50.9299	45.6773	47.8434
	ENSMUSG00000000088	Cox5a	0.30487	9.4324	0.136153	0.494029			Cox5a	1124.19	661.166	673.15	595.857	596.324	607.097	627.799	641.292
	ENSMUSG00000000093	Tbx2	0.177771	4.24927	0.418182	0.774275			Tbx2	19.8198	25.9248	18.9817	15.6035	16.1492	18.6431	17.0197	19.2857
	ENSMUSG00000000120	Ngfr	-1.56178	2.25516	1.84e-06	9.16e-05			Ngfr	3.83765	1.38354	1.64841	2.63987	6.37276	6.97813	8.46387	6.14011
	ENSMUSG00000000126	Wnt9a	0.586933	3.12434	0.0239538	0.177614			Wnt9a	9.8613	12.0236	12.5379	7.07109	6.1193	6.38794	6.9459	8.20055
	ENSMUSG00000000127	Fer	-0.229556	4.17379	0.300049	0.683069			Fer	12.0473	16.3718	17.8328	19.8933	19.2993	21.1427	19.9637	17.1429
	ENSMUSG00000000131	Xpo6	0.259684	6.89743	0.154929	0.525539			Xpo6	95.3583	148.829	143.661	131.428	113.334	112.344	104.74	103.352
	ENSMUSG00000000134	Tfe3	-0.101187	4.68409	0.595176	0.867363			Tfe3	24.046	25.9578	27.5734	21.3076	23.7168	26.3155	28.4276	27.6511
	ENSMUSG00000000142	Axin2	0.0825539	1.35378	0.819657	0.952068			Axin2	1.50591	3.06354	3.69643	1.88562	2.71566	2.43019	1.93197	2.51374
	ENSMUSG00000000148	Brat1	-0.115526	3.63081	0.628804	0.883992			Brat1	11.2215	13.9671	13.437	8.57959	12.7455	13.1578	11.1778	14.0934
	ENSMUSG00000000149	Gna12	0.332221	7.0505	0.0534723	0.291439			Gna12	132.375	168.297	164.141	125.818	111.741	119.809	119.092	118.558
	ENSMUSG00000000168	Dlat	0.0110383	8.03476	0.944726	0.98923			Dlat	255.859	268.34	255.453	272.991	257.735	261.697	271.534	253.681
	ENSMUSG00000000171	Sdhd	0.182651	9.13912	0.285792	0.672143			Sdhd	737.703	547.782	527.84	584.261	514.999	506.279	554.43	536.745
	ENSMUSG00000000184	Ccnd2	-0.737334	7.76965	0.000305898	0.00669686			Ccnd2	116.247	163.389	147.408	227.218	284.203	270.515	293.982	242.061
	ENSMUSG00000000194	Gpr107	0.0784751	6.03624	0.640064	0.88845			Gpr107	64.0741	69.2756	72.9795	62.9799	61.3378	64.0877	64.077	65.5632
	ENSMUSG00000000204	Slfn4	3.27452	1.17002	9.86e-23	1.03e-19			Slfn4	3.35187	3.88708	4.84532	3.86553	0.506924	0.451322	0.321995	0.329671
	ENSMUSG00000000244	Tspan32	-0.212941	-0.123752	0.609057	0.874365			Tspan32	0.582934	0.428237	1.14889	0.989953	0.977639	0.59019	1.01198	1.03022
	ENSMUSG00000000253	Gmpr	0.108749	7.43637	0.522677	0.835108			Gmpr	220.3	161.05	170.036	167.255	160.478	163.865	170.979	171.099
	ENSMUSG00000000266	Mid2	0.0837276	5.16952	0.746073	0.928078			Mid2	18.2167	43.1861	48.603	37.7596	39.7935	37.5292	31.0035	31.1127
	ENSMUSG00000000275	Trim25	0.316907	6.10238	0.263705	0.654069			Trim25	31.187	105.939	79.0736	88.2472	48.3026	67.9413	59.6151	68.6127
	ENSMUSG00000000276	Dgke	0.180768	5.10728	0.377791	0.743323			Dgke	27.495	31.7225	43.2082	43.7936	32.769	35.8975	30.1755	30.0824
	ENSMUSG00000000278	Scpep1	0.0781537	4.66667	0.673261	0.901857			Scpep1	28.8552	25.6613	25.2256	24.2774	25.0565	24.0936	23.7816	25.5907
	ENSMUSG00000000282	Mnt	-0.0964552	4.49551	0.638589	0.88845			Mnt	16.4679	25.0025	23.8769	21.4961	21.4719	25.031	23.3676	23.0357
	ENSMUSG00000000290	Itgb2	0.597107	2.06225	0.0358205	0.226829			Itgb2	6.36369	4.01884	5.94426	3.48841	2.78808	2.98567	3.72594	3.58517
	ENSMUSG00000000295	Hddc2	0.38643	3.39618	0.138234	0.498119			Hddc2	17.148	8.23534	11.0893	10.9838	9.19705	8.19323	8.96987	9.89012
	ENSMUSG00000000296	Tpd52l1	0.257339	1.83828	0.346116	0.717292			Tpd52l1	4.95494	3.52472	2.94715	3.81839	3.07775	2.60378	3.54195	3.54396
	ENSMUSG00000000301	Pemt	0.648157	0.436902	0.132394	0.486989			Pemt	2.38031	1.21883	0.749276	1.93276	0.977639	0.381888	1.47198	1.19506
	ENSMUSG00000000305	Cdh4	-0.411219	0.669504	0.271494	0.660819			Cdh4	0.534356	1.35059	1.09894	2.16847	1.81044	1.2151	1.93197	1.93681
	ENSMUSG00000000317	Bcl6b	-1.13946	6.13362	7.19e-09	7.23e-07			Bcl6b	44.303	39.9908	34.117	56.7102	84.3666	92.764	110.076	98.6127
	ENSMUSG00000000320	Alox12	-1.23557	2.33509	3.69e-05	0.00117187			Alox12	4.46916	3.12943	2.24783	1.93276	7.85732	7.117	5.70391	7.08792
	ENSMUSG00000000325	Arvcf	-0.40978	5.28711	0.0251843	0.18217			Arvcf	31.8185	38.3767	27.4735	36.1097	44.6817	42.459	46.8273	43.8874
	ENSMUSG00000000326	Comt	0.146757	6.7917	0.422886	0.778021			Comt	135.289	105.939	121.832	102.342	96.6776	130.328	99.1285	94.1621
	ENSMUSG00000000339	Rtca	0.342812	4.8563	0.0787151	0.369195			Rtca	40.0281	27.4401	30.1708	31.6313	24.6582	23.6423	26.3576	27.239
	ENSMUSG00000000340	Dbt	0.232056	5.05906	0.190815	0.575597			Dbt	36.0933	38.0472	35.5656	33.9884	33.1673	30.7593	29.9456	28.4753
	ENSMUSG00000000346	Dazap2	0.159871	7.40891	0.317937	0.696009			Dazap2	164.339	187.667	184.821	180.219	155.264	164.108	152.488	169.986
	ENSMUSG00000000355	Mcts1	0.110887	4.30342	0.588075	0.864886			Mcts1	25.0662	19.3036	20.1305	17.2063	19.6614	19.9276	17.4797	18.544
	ENSMUSG00000000359	Rem1	-0.516238	3.0958	0.0471799	0.271773			Rem1	6.36369	8.13651	8.84146	4.47836	10.3195	9.13059	10.2578	10.1374
	ENSMUSG00000000374	Trappc10	0.183825	6.10437	0.354207	0.723353			Trappc10	48.4321	80.3439	85.2676	78.3006	65.1035	62.0394	68.953	61.3187
	ENSMUSG00000000378	Ccm2	-0.331991	4.62725	0.083112	0.380152			Ccm2	25.7948	20.8519	20.9797	19.6105	26.6135	28.225	28.7036	26.25
	ENSMUSG00000000384	Tbrg4	0.268375	5.82639	0.133901	0.490169			Tbrg4	75.2956	61.9956	54.2975	56.0973	54.7116	49.9926	50.7372	50.1923
	ENSMUSG00000000392	Fap	-1.36368	3.19342	5.76e-07	3.45e-05			Fap	5.73218	4.67767	3.09701	6.74111	11.4058	15.3449	12.5118	12.8572
	ENSMUSG00000000399	Ndufa9	0.165967	8.87149	0.332135	0.706668			Ndufa9	609.652	442.863	476.589	451.701	420.602	435.56	465.329	444.025
	ENSMUSG00000000416	Cttnbp2	-1.17562	2.11573	4.1e-05	0.0012814			Cttnbp2	1.94311	3.55766	1.89817	2.92272	6.5538	5.13813	5.10592	6.71704
	ENSMUSG00000000420	Galnt1	-0.102717	6.0803	0.577938	0.859388			Galnt1	58.0019	58.6685	64.5876	79.4791	74.5178	78.773	65.779	60.8242
	ENSMUSG00000000439	Mkrn2	0.0696801	6.00058	0.690139	0.909443			Mkrn2	77.5302	64.7297	63.089	56.6159	62.931	62.7337	61.0871	62.8434
	ENSMUSG00000000440	Pparg	1.22642	3.50416	4.59e-07	2.86e-05			Pparg	14.5248	19.5672	17.2333	11.8323	6.73485	6.00605	6.9459	7.33517
	ENSMUSG00000000441	Raf1	0.22259	6.9993	0.169694	0.54737			Raf1	124.165	143.064	142.762	140.809	115.217	124.391	118.632	113.819
	ENSMUSG00000000486	Septin1	-0.0278749	2.99624	0.923532	0.983782			Septin1	12.193	6.42356	6.34387	6.36398	7.20556	7.18643	8.83187	8.69506
	ENSMUSG00000000489	Pdgfb	-0.349464	5.6595	0.0669805	0.337504			Pdgfb	45.1288	52.6073	32.9681	46.7163	51.8873	53.256	62.5131	58.5577
	ENSMUSG00000000530	Acvrl1	0.01531	4.73069	0.952896	0.990972			Acvrl1	19.9169	21.6095	37.0142	27.9544	24.5858	20.7608	37.0754	22.9533
	ENSMUSG00000000531	Grasp	0.0973593	3.63782	0.661988	0.898129			Grasp	12.8731	13.1765	11.5888	13.4822	10.1747	11.9774	12.6038	13.0632
	ENSMUSG00000000532	Acvr1b	0.00278179	5.27356	0.990151	1			Acvr1b	28.5638	40.5837	45.506	39.881	39.359	38.8137	35.9715	40.0962
	ENSMUSG00000000538	Tom1l2	0.036376	6.98878	0.837405	0.95704			Tom1l2	97.9815	137.003	143.661	135.435	119.525	128.175	129.58	124.039
	ENSMUSG00000000552	Zfp385a	-0.0710081	4.048	0.736817	0.924339			Zfp385a	17.5852	16.3389	16.2343	14.0479	15.3888	15.9004	17.8477	18.3379
	ENSMUSG00000000555	Itga5	-0.192645	7.34563	0.23844	0.62837			Itga5	141.361	160.655	138.117	166.736	163.374	172.37	183.215	174.684
	ENSMUSG00000000561	Wdr77	-0.0408017	4.58226	0.838758	0.957926			Wdr77	21.86	25.1342	21.3294	25.7859	26.3238	24.1284	26.8636	19.533
	ENSMUSG00000000563	Atp5f1	0.25378	9.1557	0.164708	0.539672			Atp5f1	827.717	545.772	538.53	569.223	517.968	499.683	524.346	538.97
	ENSMUSG00000000567	Sox9	-0.508504	2.56024	0.0479526	0.273927			Sox9	5.53787	3.95296	5.44474	4.2898	6.48139	7.74191	7.49789	5.56319
	ENSMUSG00000000568	Hnrnpd	-0.195715	6.23937	0.318899	0.696398			Hnrnpd	74.2269	56.4285	57.1448	93.6684	84.5115	80.7519	80.0848	76.9369
	ENSMUSG00000000579	Dynlt1c	0.0274862	4.32791	0.889698	0.974568			Dynlt1c	23.3174	17.8871	20.2305	19.3748	20.458	19.511	18.8597	20.3984
	ENSMUSG00000000581	C1d	0.0338024	4.65867	0.868442	0.967163			C1d	32.4986	19.6001	24.9259	24.9374	25.5997	24.1284	23.3216	26.4561
	ENSMUSG00000000594	Gm2a	0.0548662	4.45928	0.793109	0.944392			Gm2a	26.1834	18.2166	18.632	26.3516	21.9064	21.7329	19.9637	22.3764
	ENSMUSG00000000600	Krit1	0.00673162	5.31747	0.973297	0.995939			Krit1	32.4986	45.7885	41.7097	39.5038	42.7989	40.5148	37.9494	37.5412
	ENSMUSG00000000605	Clcn4	-0.337569	6.4446	0.226123	0.617352			Clcn4	29.6325	92.4334	95.4578	89.9443	101.168	103.7	92.1366	91.566
	ENSMUSG00000000628	Hk2	-0.39487	7.59196	0.0165152	0.137993			Hk2	149.863	169.582	184.572	162.447	213.994	221.877	239.794	200.646
	ENSMUSG00000000631	Myo18a	0.0784227	7.94468	0.71155	0.916344			Myo18a	149.231	296.373	281.728	284.541	227.935	270.377	237.954	222.116
	ENSMUSG00000000682	Cd52	0.00485501	0.643416	1	1			Cd52	2.04027	1.41648	1.3487	1.13137	1.84665	1.38868	0.873987	1.77198
	ENSMUSG00000000693	Loxl3	-0.269491	3.99312	0.222151	0.612999			Loxl3	10.9786	14.3295	16.6339	15.5093	16.294	17.2891	17.2957	18.3791
	ENSMUSG00000000708	Kat2b	0.0941838	6.37629	0.628797	0.883992			Kat2b	58.5363	95.464	100.803	87.9644	84.2218	84.7791	75.3469	76.772
	ENSMUSG00000000711	Rab5b	0.0516249	6.18573	0.777824	0.939797			Rab5b	56.7875	80.0475	86.3166	72.8794	73.1057	75.1972	67.481	69.8489
	ENSMUSG00000000732	Icosl	1.01606	2.74009	8.22e-05	0.00231675			Icosl	7.33525	8.00475	12.0883	8.0139	4.30885	4.30492	4.64593	4.24451
	ENSMUSG00000000738	Spg7	0.231303	6.34661	0.191302	0.575837			Spg7	102.353	71.9109	95.9073	81.129	77.3059	75.0236	75.6689	71.1676
	ENSMUSG00000000739	Sult5a1	0.232566	0.0349928	0.597827	0.868461			Sult5a1	1.02013	1.05412	1.49855	0.518547	0.434506	1.0068	1.10398	0.947803
	ENSMUSG00000000740	Rpl13	0.381337	7.4754	0.121359	0.466021			Rpl13	339.753	170.998	140.964	153.348	142.047	145.777	164.816	165.412
	ENSMUSG00000000743	Chmp1a	0.0321343	5.77046	0.850697	0.960659			Chmp1a	53.9214	56.4285	58.8431	51.2418	51.0183	52.3881	54.8772	57.3215
	ENSMUSG00000000751	Rpa1	0.0113134	5.95439	0.96525	0.994135			Rpa1	82.0479	42.4614	43.0084	81.2233	88.2048	54.7835	52.9452	50.7693
	ENSMUSG00000000753	Serpinf1	-0.269655	3.79044	0.278002	0.665904			Serpinf1	15.8364	8.63063	14.0364	11.4552	13.5783	17.3585	13.7998	15.3709
	ENSMUSG00000000759	Tubgcp3	-0.35459	5.11202	0.0485986	0.275908			Tubgcp3	30.0211	27.9013	32.0191	31.2071	41.7488	41.0009	35.5575	36.511
	ENSMUSG00000000776	Polr3d	-0.259641	4.01	0.278842	0.667			Polr3d	20.3541	11.0353	14.486	12.5394	17.9596	18.3653	17.5257	15.989
	ENSMUSG00000000782	Tcf7	-0.288432	0.81447	0.327032	0.703862			Tcf7	1.65165	1.5153	1.29875	1.55564	1.52077	1.97887	1.97797	1.89561
	ENSMUSG00000000787	Ddx3x	-0.00993701	7.68945	0.965278	0.994135			Ddx3x	112.992	224.1	206.6	278.79	224.386	210.351	193.795	199.657
	ENSMUSG00000000794	Kcnn3	-0.313458	3.69414	0.540649	0.844633			Kcnn3	0.971556	11.0683	20.5302	13.2937	12.8541	17.2544	13.1558	13.7225
	ENSMUSG00000000804	Usp32	0.130764	5.48162	0.561894	0.853765			Usp32	26.5721	52.4426	55.3965	52.0432	44.4283	46.0348	36.5695	43.2693
	ENSMUSG00000000805	Car4	1.24357	5.84819	1.13e-05	0.000428527			Car4	105.414	97.2758	88.2148	32.7156	30.9948	35.2725	31.0495	39.3544
	ENSMUSG00000000811	Txnrd3	0.00335152	4.88111	0.988097	1			Txnrd3	30.1668	28.1319	26.6243	32.7627	27.8808	27.4959	30.7735	31.2775
	ENSMUSG00000000823	Zfp512b	0.122807	6.15999	0.514147	0.831336			Zfp512b	57.7105	89.1393	85.4175	65.5254	67.1674	68.1149	66.331	71.9506
	ENSMUSG00000000826	Dnajc5	0.328544	6.13659	0.0707721	0.346749			Dnajc5	96.427	69.1109	77.6749	69.8152	56.6669	60.0605	62.4211	70.0962
	ENSMUSG00000000827	Tpd52l2	0.324863	5.13274	0.190068	0.575269			Tpd52l2	63.5884	32.2166	30.3207	29.6514	35.0864	27.7042	32.1995	29.3407
	ENSMUSG00000000838	Fmr1	-0.216995	5.0285	0.359902	0.727765			Fmr1	17.2451	34.4237	31.7194	37.0054	40.3005	38.3971	30.2675	30.989
	ENSMUSG00000000861	Bcl11a	-0.0128707	2.87395	0.976095	0.996706			Bcl11a	6.70374	5.63297	8.94136	7.63678	9.55914	8.3321	6.11791	5.06868
	ENSMUSG00000000876	Pxmp4	0.284691	4.91093	0.147713	0.514297			Pxmp4	37.1135	33.0402	35.6156	26.0688	24.8755	26.8363	25.4376	31.0714
	ENSMUSG00000000881	Dlg3	0.0899906	3.76665	0.686984	0.908092			Dlg3	16.0307	14.5271	12.9375	12.3037	12.999	15.0672	12.1438	12.1978
	ENSMUSG00000000884	Gnb1l	0.08433	2.04369	0.783811	0.941138			Gnb1l	5.73218	4.08473	4.14599	2.68701	4.38127	3.33284	2.94396	5.02748
	ENSMUSG00000000889	Dbh	0.0524443	2.42612	0.874113	0.96987			Dbh	8.9869	2.43766	5.24493	4.9969	5.82963	4.16605	5.01392	5.81044
	ENSMUSG00000000901	Mmp11	-0.060506	3.54515	0.797303	0.946081			Mmp11	13.116	10.7389	10.9894	10.5595	9.08842	13.0883	12.1438	13.022
	ENSMUSG00000000902	Smarcb1	-0.242811	5.10996	0.244608	0.63409			Smarcb1	42.7485	24.4425	29.0719	30.0286	32.9501	36.5224	41.1234	38.7775
	ENSMUSG00000000915	Hip1r	-0.019458	5.49286	0.911956	0.98112			Hip1r	39.1051	49.8732	43.2082	46.3392	43.6679	41.105	48.0233	48.2555
	ENSMUSG00000000916	Nsun5	0.258522	4.04975	0.276707	0.664938			Nsun5	19.4311	20.4236	16.3342	15.6035	19.6252	16.1087	11.2698	12.9808
	ENSMUSG00000000934	Top1mt	-0.110704	2.80606	0.670354	0.901029			Top1mt	8.88974	6.88474	4.99517	5.79829	6.80727	7.5336	7.31389	7.04671
	ENSMUSG00000000948	Gm38393	0.801545	2.97178	0.012305	0.112319			Gm38393	4.46916	12.2212	12.6378	10.1352	7.02452	5.9019	4.09394	5.6044
	ENSMUSG00000000957	Mmp14	-0.181142	6.77448	0.287605	0.673571			Mmp14	94.241	96.2875	105.398	114.222	107.54	109.463	114.492	133.517
	ENSMUSG00000000958	Slc7a7	0.142233	2.38454	0.593084	0.866307			Slc7a7	7.18952	5.13885	4.59556	4.66692	4.74336	4.82567	5.79591	4.2033
	ENSMUSG00000000959	Oxa1l	0.16168	7.16863	0.33917	0.711834			Oxa1l	180.467	141.977	145.21	139.725	130.642	127.273	145.082	139.986
	ENSMUSG00000000976	Heatr6	-0.198524	3.99004	0.344642	0.71637			Heatr6	13.4561	15.9766	13.3371	16.0749	17.163	17.3933	16.1918	16.8132
	ENSMUSG00000001016	Ilf2	-0.0800963	5.71243	0.657403	0.896068			Ilf2	61.7424	45.7226	44.2572	51.9018	55.7616	52.2145	54.2332	52.9945
	ENSMUSG00000001017	Chtop	0.122608	5.91897	0.496839	0.824639			Chtop	75.4414	56.2309	59.0429	61.2828	61.1205	50.1315	57.5451	62.6374
	ENSMUSG00000001018	Snapin	0.0156514	4.76803	0.960573	0.993834			Snapin	36.4819	16.4377	16.3342	40.0695	22.4857	31.662	35.7415	18.2143
	ENSMUSG00000001020	S100a4	1.5832	1.75868	3.09e-06	0.00014149			S100a4	6.50943	3.09649	7.09315	3.34698	1.52077	1.31925	2.02397	1.81319
	ENSMUSG00000001025	S100a6	0.291127	5.07167	0.190466	0.575308			S100a6	52.4155	29.5154	36.5147	29.3215	24.9479	29.2665	34.9595	31.566
	ENSMUSG00000001027	Scn4a	0.679122	3.60883	0.0170229	0.141182			Scn4a	9.61841	16.7671	22.5782	10.7481	9.12463	10.8664	8.46387	8.81869
	ENSMUSG00000001029	Icam2	-0.206516	5.23662	0.352384	0.722319			Icam2	47.0719	27.0778	28.5724	37.0525	36.2089	34.6129	51.3812	39.066
	ENSMUSG00000001034	Mapk7	-0.61182	4.25234	0.00400585	0.0498347			Mapk7	16.8565	17.6236	13.9365	11.5494	24.5496	22.2536	21.4357	23.489
	ENSMUSG00000001036	Epn2	-0.121756	5.32858	0.499119	0.825718			Epn2	37.6478	42.2637	41.3101	32.3856	40.6263	41.6605	39.9734	44.9176
	ENSMUSG00000001039	B9d1	-0.890368	1.72109	0.00111177	0.0186785			B9d1	2.91467	1.61413	2.09797	2.40417	4.45369	3.81888	4.04794	4.32693
	ENSMUSG00000001052	Sec24b	0.00559471	5.98698	0.974981	0.996157			Sec24b	58.0505	68.7815	63.6885	63.3098	64.0173	65.0251	63.433	60.4121
	ENSMUSG00000001053	N4bp3	-0.611207	4.23445	0.00466932	0.056258			N4bp3	14.6705	17.0966	11.389	16.0749	20.9287	19.6499	24.7016	25.3434
	ENSMUSG00000001054	Rmnd5b	0.0551306	4.58991	0.776999	0.939536			Rmnd5b	28.1266	24.5413	22.6781	22.4861	23.1737	21.8023	25.4376	23.7775
	ENSMUSG00000001056	Nhp2	0.191489	3.98203	0.443031	0.792753			Nhp2	24.4832	13.473	12.8875	16.2635	14.7732	13.1231	15.1798	15.6593
	ENSMUSG00000001062	Vps9d1	0.0271005	4.80407	0.892101	0.974993			Vps9d1	34.0531	24.4425	23.9269	30.0757	26.2152	26.0378	29.5316	28.5989
	ENSMUSG00000001065	Zfp276	-0.174996	3.6518	0.449043	0.795481			Zfp276	8.79259	14.1648	12.5379	11.3609	12.6007	14.3729	12.9258	13.0632
	ENSMUSG00000001082	Mfsd10	0.0945068	3.55424	0.670421	0.901041			Mfsd10	14.1361	10.2118	12.4879	11.408	11.261	11.9774	10.6718	11.2088
	ENSMUSG00000001089	Luzp1	0.406396	6.03961	0.110675	0.443806			Luzp1	62.8597	48.6544	93.8094	94.3755	45.6232	57.2832	41.6294	81.511
	ENSMUSG00000001098	Kctd10	-0.0719397	6.311	0.661673	0.898129			Kctd10	77.8217	77.1816	71.8805	82.4489	79.8043	79.5715	86.4327	79.3682
	ENSMUSG00000001100	Poldip2	0.160413	6.96986	0.324655	0.70216			Poldip2	146.074	131.436	131.873	119.549	118.222	114.566	119.782	120.701
	ENSMUSG00000001105	Ift20	0.209921	5.20433	0.30766	0.688428			Ift20	55.0872	34.3908	36.3149	32.1028	35.2312	34.1269	33.7635	33.3379
	ENSMUSG00000001119	Col6a1	-0.326338	8.44564	0.0448067	0.262319			Col6a1	312.307	292.19	295.315	337.432	355.318	394.629	409.854	391.484
	ENSMUSG00000001120	Pcbp3	-0.281691	2.72069	0.282275	0.670504			Pcbp3	5.34356	4.77649	5.29488	8.10818	8.00216	6.31851	6.8999	7.33517
	ENSMUSG00000001123	Lgals9	0.289833	6.09137	0.181998	0.565475			Lgals9	66.3087	62.918	58.5434	111.959	59.5998	54.3669	61.6391	69.5605
	ENSMUSG00000001127	Araf	0.157627	6.34585	0.339889	0.712412			Araf	77.9674	88.6122	85.7172	90.4628	74.5178	81.7934	74.6569	76.3187
	ENSMUSG00000001128	Cfp	0.412381	2.64211	0.125791	0.475241			Cfp	8.74401	6.16003	8.64165	4.66692	5.75721	5.38115	5.15192	4.86264
	ENSMUSG00000001131	Timp1	0.383539	2.95915	0.194335	0.580007			Timp1	12.193	4.84238	8.94136	9.00386	5.721	6.07549	6.3479	8.61264
	ENSMUSG00000001134	Uxt	0.306014	3.81926	0.237311	0.627165			Uxt	23.0745	14.7577	11.5389	12.728	11.442	11.5955	13.4778	13.7225
	ENSMUSG00000001138	Cnnm3	-0.188027	4.26745	0.577135	0.859388			Cnnm3	8.74401	24.6072	28.7722	9.5224	22.4133	19.5804	16.4218	23.2418
	ENSMUSG00000001143	Lman2l	-0.461946	4.61753	0.0365546	0.229841			Lman2l	12.8731	23.7836	22.8779	22.7218	27.917	28.8152	29.1636	27.4863
	ENSMUSG00000001150	Mcm3ap	0.213068	5.86201	0.23936	0.629296			Mcm3ap	50.861	69.8027	71.5808	57.1816	54.3857	56.6583	51.6572	52.5
	ENSMUSG00000001151	Pcnt	0.479635	6.33271	0.025734	0.184192			Pcnt	57.759	118.754	111.642	86.9273	67.3847	72.0032	62.9271	66.7171
	ENSMUSG00000001155	Ftcd	1.78512	1.11186	1.06e-06	5.95e-05			Ftcd	3.40045	3.12943	1.89817	4.57264	0.724177	0.867927	0.64399	1.52473
	ENSMUSG00000001156	Mxd1	0.252236	3.42806	0.274114	0.663435			Mxd1	10.6385	11.3318	14.2362	10.2767	10.3919	8.71398	9.10786	10.7967
	ENSMUSG00000001157	Gmcl1	-0.359951	3.46379	0.11518	0.453288			Gmcl1	8.45254	10.2118	10.2401	9.42812	14.1939	12.9495	11.9598	10.0962
	ENSMUSG00000001158	Snrnp27	0.07987	4.23292	0.717656	0.917948			Snrnp27	26.0377	16.0095	16.4841	18.4791	17.6699	17.914	17.5717	19.6566
	ENSMUSG00000001166	Oas1c	1.02758	0.692214	0.00389044	0.0488643			Oas1c	2.6232	1.44942	2.49759	1.79134	0.977639	0.624907	0.873987	1.60714
	ENSMUSG00000001173	Ocrl	0.587798	4.98223	0.00578487	0.0657562			Ocrl	25.5034	43.7461	46.6549	35.544	26.2514	25.2393	24.1956	25.0962
	ENSMUSG00000001175	Calm1	-0.285298	7.52343	0.0865443	0.389599			Calm1	163.319	154.66	155.05	190.071	198.606	185.875	224.753	198.874
	ENSMUSG00000001211	Agpat3	0.697583	8.33943	6.52e-05	0.00194007			Agpat3	427.242	426.524	430.984	317.775	227.536	241.631	246.878	272.102
	ENSMUSG00000001227	Sema6b	0.443389	3.83217	0.0643135	0.328911			Sema6b	13.3103	17.7554	21.0297	13.1994	11.9851	10.6929	13.7078	11.6621
	ENSMUSG00000001228	Uhrf1	-1.36449	4.83251	0.000729015	0.0132876			Uhrf1	9.4241	8.23534	8.19208	37.7125	43.9938	37.8069	41.7214	40.0962
	ENSMUSG00000001229	Dpp9	-0.141666	5.73112	0.419601	0.775526			Dpp9	41.9712	54.6826	53.798	51.2418	57.4635	55.7903	57.4991	51.7995
	ENSMUSG00000001240	Ramp2	0.26467	5.85841	0.193837	0.579737			Ramp2	85.3027	63.8733	59.0929	44.6893	54.2409	48.9511	53.2212	54.1484
	ENSMUSG00000001247	Lsr	1.8969	1.21694	3.83e-09	4.11e-07			Lsr	3.10898	4.71061	3.04706	3.29984	0.543133	1.14566	1.05798	1.07143
	ENSMUSG00000001248	Gramd1a	0.174934	5.36013	0.380353	0.745255			Gramd1a	42.5542	39.4308	50.6011	41.3423	29.6551	34.1616	46.6433	43.6401
	ENSMUSG00000001249	Hpn	-0.100941	1.36478	0.766016	0.936314			Hpn	2.28316	2.43766	3.54657	1.36708	1.77423	2.53435	2.98996	3.04945
	ENSMUSG00000001270	Ckb	-0.53014	6.42541	0.0168477	0.139877			Ckb	91.8121	50.7955	50.1016	88.3886	97.257	93.4236	114.952	100.22
	ENSMUSG00000001280	Sp1	-0.250664	4.61049	0.722928	0.920245			Sp1	2.08885	14.626	13.5869	58.5958	71.0418	11.5261	12.4658	10.7143
	ENSMUSG00000001285	Myg1	0.0500056	4.05698	0.825311	0.953841			Myg1	21.86	13.8683	16.8337	14.8964	18.1044	16.4212	13.9838	16.5659
	ENSMUSG00000001288	Rarg	-0.319807	3.88639	0.190595	0.575308			Rarg	14.962	14.8895	14.1863	8.24961	15.2801	17.9487	15.4558	16.6072
	ENSMUSG00000001289	Pfdn5	0.145811	6.46541	0.471538	0.809302			Pfdn5	134.026	77.511	76.4262	83.0618	82.4838	82.2795	85.2827	85.261
	ENSMUSG00000001300	Efnb2	-0.402451	5.53462	0.030423	0.204057			Efnb2	31.2841	43.0873	37.0642	47.942	54.1684	53.8115	49.8633	52.8709
	ENSMUSG00000001305	Rrp15	-0.0538367	3.04308	0.847334	0.959749			Rrp15	9.18121	7.14827	5.29488	10.4181	8.32804	6.70039	9.42986	8.81869
	ENSMUSG00000001313	Rnd2	-0.0266414	2.19619	0.933352	0.986733			Rnd2	6.41227	4.28237	2.94715	4.19551	4.74336	4.72152	4.32394	4.36813
	ENSMUSG00000001323	Srr	-0.154986	5.08437	0.407439	0.765515			Srr	28.1266	33.9296	33.3678	32.6684	39.2866	39.6122	33.6255	30.0824
	ENSMUSG00000001333	Sync	-0.427119	2.90497	0.133379	0.489287			Sync	3.78907	7.28004	8.6916	5.46831	7.7849	10.2068	8.37187	7.58242
	ENSMUSG00000001334	Fndc5	0.333672	7.49617	0.0569861	0.303933			Fndc5	242.16	202.359	199.407	161.032	146.791	161.122	164.77	166.072
	ENSMUSG00000001349	Cnn1	0.0396179	1.5656	0.920341	0.982772			Cnn1	5.05209	2.24001	1.3487	3.06414	3.54847	1.97887	2.66796	3.17308
	ENSMUSG00000001366	Fbxo9	0.295834	6.10019	0.14336	0.507034			Fbxo9	95.6012	75.798	78.5241	52.1847	57.2824	54.4364	66.285	68.1182
	ENSMUSG00000001376	Vps50	0.0202565	4.44174	0.922339	0.983448			Vps50	16.9537	22.466	23.9768	23.806	22.0874	23.2257	20.0557	20.6044
	ENSMUSG00000001380	Hars	0.00247722	5.42832	0.98986	1			Hars	51.8325	37.8825	39.1122	43.2751	41.8936	41.1397	45.2633	43.4753
	ENSMUSG00000001383	Zmat2	-0.0908639	4.97919	0.677001	0.903918			Zmat2	43.2828	24.0472	24.4763	30.1228	30.5241	32.6688	32.8895	33.7088
	ENSMUSG00000001403	Ube2c	-0.842436	4.00079	0.0803316	0.374563			Ube2c	7.28667	6.32474	2.94715	29.0386	23.7892	21.0733	19.7337	17.1429
	ENSMUSG00000001415	Smg5	0.110228	6.33923	0.508733	0.829719			Smg5	77.6274	89.6993	86.5664	81.9775	85.0546	73.9474	73.9669	78.2143
	ENSMUSG00000001416	Cct3	-0.0093892	6.97352	0.956187	0.991998			Cct3	139.175	115.163	109.744	136.661	121.408	121.475	133.95	127.17
	ENSMUSG00000001418	Glmp	-0.205719	4.65629	0.298872	0.682239			Glmp	22.0543	18.7766	25.9249	26.6816	27.4463	28.3986	24.5176	27.2802
	ENSMUSG00000001419	Mef2d	0.290154	7.82321	0.0970505	0.415013			Mef2d	205.97	289.159	280.129	221.042	206.246	212.92	200.419	195.247
	ENSMUSG00000001424	Snd1	0.208381	6.65307	0.220778	0.611431			Snd1	117.801	94.4758	102.051	116.956	91.3549	84.8485	97.6565	99.3957
	ENSMUSG00000001435	Col18a1	-0.516022	6.5383	0.00781328	0.0810007			Col18a1	65.0457	66.3768	69.8325	104.464	108.264	98.9784	109.248	120.659
	ENSMUSG00000001436	Slc19a1	0.190522	2.45832	0.435933	0.787849			Slc19a1	5.39214	6.06121	6.54368	5.09119	4.77957	5.79775	4.73793	4.90385
	ENSMUSG00000001440	Kpnb1	-0.186912	7.80802	0.26604	0.655997			Kpnb1	185.422	209.046	200.906	242.727	255.453	242.776	242.048	213.75
	ENSMUSG00000001441	Npepps	0.144163	6.37434	0.426923	0.78103			Npepps	64.9485	95.3652	93.9592	93.7627	78.0663	83.1821	78.0608	75.6594
	ENSMUSG00000001445	Mrpl10	-0.0461764	5.4905	0.801685	0.947207			Mrpl10	54.1157	38.9037	41.41	42.238	41.7126	45.2711	46.5973	48.7912
	ENSMUSG00000001467	Cyp51	-0.24493	4.07607	0.271061	0.660316			Cyp51	19.8683	13.3412	14.7358	13.5294	17.9234	16.2476	20.1937	18.4615
	ENSMUSG00000001472	Tcf25	0.172658	7.69858	0.323186	0.701218			Tcf25	229.433	213.196	237.421	200.206	191.183	155.741	212.793	221.291
	ENSMUSG00000001473	Tubb6	-0.33181	6.46026	0.23798	0.628004			Tubb6	85.837	50.1697	43.0584	132.559	97.8363	93.1806	105.246	95.8929
	ENSMUSG00000001482	Def8	-0.0292602	5.96529	0.865414	0.96585			Def8	63.7827	55.2097	61.4406	66.6568	57.6083	64.6779	65.871	63.9561
	ENSMUSG00000001493	Meox1	-0.826088	4.75538	0.000299331	0.0065899			Meox1	22.0058	17.6895	12.7876	25.1731	31.8276	31.6273	40.7094	33.544
	ENSMUSG00000001494	Sost	-0.126088	0.597097	0.708289	0.915616			Sost	1.26302	1.31765	0.949083	1.93276	1.41215	1.59699	1.47198	1.48352
	ENSMUSG00000001504	Irx2	0.884384	3.44027	0.00157863	0.0247946			Irx2	13.0674	20.0283	14.9356	7.82534	7.60386	7.77662	7.45189	7.4588
	ENSMUSG00000001506	Col1a1	-0.764695	9.37815	2.97e-05	0.00098297			Col1a1	509.338	388.543	443.122	631.166	826.684	864.386	813.59	845.935
	ENSMUSG00000001507	Itga3	0.480353	5.09481	0.0105427	0.100583			Itga3	39.2023	44.2073	42.5589	32.9041	31.1758	29.4401	25.4376	27.816
	ENSMUSG00000001508	Sgca	0.277018	6.07408	0.14046	0.502902			Sgca	91.8121	72.8992	71.7806	58.4544	52.6839	62.5949	63.571	64.5742
	ENSMUSG00000001517	Foxm1	-1.78788	3.94573	3.55e-05	0.00113807			Foxm1	6.75232	3.22825	2.84725	14.7079	14.556	22.4619	30.8195	27.1978
	ENSMUSG00000001518	Itfg2	0.295317	4.33434	0.177709	0.558613			Itfg2	24.969	23.2895	22.6281	17.6777	13.7232	17.9487	18.8597	21.6758
	ENSMUSG00000001520	Nrip2	-0.450327	2.12739	0.108123	0.439188			Nrip2	2.28316	4.21649	3.54657	4.38408	4.77957	5.93662	4.50793	4.53297
	ENSMUSG00000001521	Tulp3	-0.457046	3.57789	0.0342012	0.220607			Tulp3	9.4241	10.5742	10.1402	9.80525	13.6869	14.72	14.2138	12.239
	ENSMUSG00000001524	Gtf2h4	-0.0684408	3.07307	0.78072	0.940789			Gtf2h4	10.4442	7.54357	7.64262	6.92967	7.71249	8.92229	8.87787	8.61264
	ENSMUSG00000001525	Tubb5	-0.690124	8.75207	0.0180384	0.146504			Tubb5	360.642	217.281	166.589	575.068	547.804	515.167	532.81	533.201
	ENSMUSG00000001542	Ell2	0.098252	3.07767	0.703413	0.914292			Ell2	6.41227	10.0471	9.79054	8.29675	9.19705	7.42945	8.96987	6.71704
	ENSMUSG00000001552	Jup	0.17791	7.88304	0.295954	0.680403			Jup	210.779	269.328	273.586	248.337	200.344	209.483	236.022	240
	ENSMUSG00000001555	Fkbp10	0.517573	6.76236	0.00314169	0.0416985			Fkbp10	146.899	114.603	136.318	113.185	77.4507	90.6463	92.7806	96.0577
	ENSMUSG00000001569	Nom1	0.0751895	4.49276	0.691969	0.909776			Nom1	21.5686	24.1789	22.778	23.5232	21.5443	21.2816	22.0797	22.5
	ENSMUSG00000001576	Ergic1	-0.093068	6.09198	0.600582	0.870219			Ergic1	64.8514	60.645	57.5444	80.7047	69.6296	66.2749	73.4609	71.9506
	ENSMUSG00000001588	Acap1	0.217046	1.3124	0.477572	0.812189			Acap1	2.91467	2.63531	3.09701	1.69706	2.75187	1.84	2.06997	2.22528
	ENSMUSG00000001604	Tcea3	0.35106	6.05567	0.0767538	0.364094			Tcea3	94.6296	72.2733	78.0746	52.986	52.6115	61.6575	56.3032	63.0083
	ENSMUSG00000001627	Ifrd1	0.357347	5.26515	0.0686778	0.341971			Ifrd1	50.3752	43.9437	43.458	34.6483	28.1705	34.4741	40.3414	31.6484
	ENSMUSG00000001630	Stk38l	-0.0766836	4.43448	0.694437	0.910751			Stk38l	21.7143	23.4213	19.1315	19.5634	21.6891	24.1284	20.6997	21.9231
	ENSMUSG00000001632	Brpf1	0.129903	5.16786	0.49758	0.825064			Brpf1	28.2237	38.9696	42.5089	40.2109	32.9501	33.6061	35.6955	34.7802
	ENSMUSG00000001642	Akr1b3	-0.345046	6.19651	0.0678591	0.340055			Akr1b3	81.5136	57.5815	52.4993	66.5625	74.6265	76.5164	91.1706	85.5907
	ENSMUSG00000001663	Gstt1	-0.761618	1.60295	0.0141042	0.122961			Gstt1	2.33174	1.21883	3.24686	2.02705	3.54847	4.02718	3.95594	3.29671
	ENSMUSG00000001665	Gstt3	0.109585	0.249657	0.803535	0.947866			Gstt3	1.26302	1.31765	1.14889	0.848531	1.15868	0.763776	1.33398	1.03022
	ENSMUSG00000001666	Ddt	0.519519	3.5336	0.0355511	0.225537			Ddt	18.411	11.2001	10.8895	13.7651	8.1832	9.02644	10.1658	10.467
	ENSMUSG00000001674	Ddx18	-0.0586075	3.79109	0.79047	0.943232			Ddx18	15.7392	13.5718	12.5878	12.0209	14.3025	13.3314	14.8118	13.7225
	ENSMUSG00000001687	Ubl3	0.339885	5.49107	0.0600317	0.313039			Ubl3	54.8929	49.6097	46.6549	49.4976	36.7158	37.8069	35.9255	48.0907
	ENSMUSG00000001700	Gramd3	0.158037	4.83322	0.379517	0.744547			Gramd3	31.0898	29.6801	29.3716	29.7929	26.4687	27.4959	26.3576	27.1566
	ENSMUSG00000001707	Eef1e1	0.082052	3.03285	0.761227	0.933591			Eef1e1	11.853	6.32474	7.3429	7.87248	7.42282	7.91549	9.70585	6.46978
	ENSMUSG00000001729	Akt1	-0.000411267	8.45123	0.99819	1			Akt1	384.688	335.837	328.483	350.49	333.013	326.965	357.139	382.789
	ENSMUSG00000001739	Cldn15	3.63544	3.42081	3.92e-17	1.98e-14			Cldn15	18.751	26.2542	28.4725	5.37403	1.2311	1.52755	1.97797	1.60714
	ENSMUSG00000001741	Il16	-1.60898	2.76747	5.15e-09	5.34e-07			Il16	4.76063	3.09649	2.7973	2.59273	10.754	10.9359	8.09588	10.5907
	ENSMUSG00000001750	Tcirg1	0.308715	4.74615	0.0908045	0.398611			Tcirg1	31.187	29.0213	29.8711	28.3786	24.2961	23.2257	23.0457	25.055
	ENSMUSG00000001751	Naglu	-0.24466	2.6738	0.322504	0.700602			Naglu	6.02365	5.86356	6.59363	4.57264	6.22792	6.66568	6.3479	8.07693
	ENSMUSG00000001755	Coasy	0.212089	4.30029	0.28968	0.675214			Coasy	23.123	19.9625	23.3275	17.8663	17.4527	18.157	17.2957	19.8214
	ENSMUSG00000001761	Smo	-0.250217	5.23496	0.155089	0.525584			Smo	31.187	33.9296	36.215	35.9683	40.3005	41.2092	39.0074	42.7748
	ENSMUSG00000001767	Crnkl1	0.0308508	4.44608	0.878354	0.970359			Crnkl1	19.1882	23.7507	25.1757	19.6576	22.0874	21.837	21.1137	20.8929
	ENSMUSG00000001768	Rin2	-0.284624	5.0476	0.134835	0.491522			Rin2	31.6242	29.746	30.3207	27.2944	37.621	40.8273	28.4736	37.9533
	ENSMUSG00000001774	Chordc1	-0.306927	4.70486	0.130817	0.484076			Chordc1	24.4346	21.4778	23.9269	23.146	32.0086	34.7518	25.2996	22.8709
	ENSMUSG00000001783	Rtcb	0.105517	6.65706	0.52799	0.837232			Rtcb	118.238	93.8828	97.3559	108.659	95.5914	94.9512	98.2545	99.8078
	ENSMUSG00000001785	Pwp1	0.0457204	4.57929	0.807608	0.948609			Pwp1	24.7747	23.2895	22.8279	25.9273	23.065	24.5797	22.7237	23.4066
	ENSMUSG00000001786	Fbxo7	0.0707761	3.76535	0.743463	0.92739			Fbxo7	14.5733	13.0118	13.7367	14.095	14.7732	13.6785	12.1898	12.0742
	ENSMUSG00000001794	Capns1	0.307096	7.56935	0.207766	0.596431			Capns1	356.124	157.888	157.947	168.056	161.673	162.684	174.429	180.124
	ENSMUSG00000001802	Lrp3	-0.269091	3.35506	0.238286	0.628251			Lrp3	8.20965	10.0801	9.49083	9.00386	11.1161	10.6929	9.56786	12.9808
	ENSMUSG00000001829	Clpb	0.0708735	5.84796	0.673341	0.901857			Clpb	56.0588	63.2144	59.0429	57.3701	56.3772	54.8877	59.1091	54.066
	ENSMUSG00000001833	Septin7	-0.339073	7.21746	0.0998226	0.421419			Septin7	102.111	111.342	124.929	187.007	175.722	189.555	151.2	148.022
	ENSMUSG00000001844	Zdhhc4	0.490604	4.63148	0.0131763	0.117752			Zdhhc4	34.7331	28.9554	28.6223	23.1932	20.639	21.0038	19.3197	21.2225
	ENSMUSG00000001847	Rac1	0.246021	7.41903	0.283655	0.671217			Rac1	193.728	193.563	184.172	170.979	186.331	188.062	170.519	81.0989
	ENSMUSG00000001855	Nup214	0.0409767	5.12979	0.851378	0.960927			Nup214	21.86	40.452	38.7625	40.5881	36.3175	35.2031	33.9475	32.2665
	ENSMUSG00000001864	Aif1l	-1.662	2.22502	0.00744505	0.0783755			Aif1l	3.20614	0.461179	0.199807	4.94976	5.90204	6.97813	7.35989	7.62363
	ENSMUSG00000001870	Ltbp1	-0.0892932	6.65999	0.609397	0.874372			Ltbp1	77.3359	100.471	110.044	103.804	103.883	108.734	103.084	100.962
	ENSMUSG00000001891	Ugp2	-0.15442	6.82088	0.360944	0.728856			Ugp2	110.515	109.431	94.7584	112.996	113.479	111.233	114.538	136.813
	ENSMUSG00000001909	Trmt1	0.163738	4.66717	0.376822	0.742489			Trmt1	27.3979	28.1648	25.7751	25.6916	21.4356	24.2325	25.0696	24.8489
	ENSMUSG00000001910	Nacc1	-0.289375	6.08046	0.106952	0.437037			Nacc1	56.9332	55.5391	55.1967	75.6607	73.2143	70.9964	80.5908	72.5687
	ENSMUSG00000001911	Nfix	0.029187	6.36714	0.909647	0.980285			Nfix	79.5705	98.7581	79.723	75.095	88.0599	108.491	37.9494	91.9369
	ENSMUSG00000001918	Slc1a5	0.210276	4.64179	0.25576	0.646465			Slc1a5	24.6775	27.6378	26.874	27.5773	21.6891	23.191	23.3216	24.1072
	ENSMUSG00000001924	Uba1	0.0737278	8.25079	0.648083	0.891348			Uba1	307.546	307.837	291.069	342.759	307.703	291.623	305.205	282.445
	ENSMUSG00000001930	Vwf	1.25911	6.75856	1.17e-08	1.13e-06			Vwf	96.2327	134.928	205.252	174.232	58.4049	64.8168	60.6271	71.25
	ENSMUSG00000001942	Siae	-0.431104	4.36703	0.0866662	0.389797			Siae	9.8613	22.8283	15.5849	21.6375	23.7168	24.7533	22.5397	23.3654
	ENSMUSG00000001943	Vsig2	0.0729237	3.7131	0.78017	0.940656			Vsig2	10.007	18.2495	14.7358	10.3709	12.311	13.2619	14.1218	11.1264
	ENSMUSG00000001946	Esam	-0.0119331	6.66311	0.943723	0.98923			Esam	104.88	108.245	101.252	88.9543	94.9034	95.5761	114.17	102.115
	ENSMUSG00000001948	Spa17	0.0564602	1.78809	0.85123	0.960898			Spa17	4.90636	3.06354	2.59749	3.20556	2.75187	3.81888	2.85196	3.79121
	ENSMUSG00000001962	Fam50a	0.159698	5.14347	0.429454	0.783484			Fam50a	49.938	32.5131	34.9163	31.5371	32.1897	29.8914	35.9255	35.2747
	ENSMUSG00000001964	Emd	0.107613	5.36587	0.568096	0.856775			Emd	54.1643	39.3649	36.7145	40.5409	37.2227	38.1193	41.5374	41.6209
	ENSMUSG00000001983	Taco1	-0.199053	4.79585	0.280224	0.66908			Taco1	22.9773	25.4966	26.5244	28.1429	30.2706	28.9193	28.7956	30.4121
	ENSMUSG00000001986	Gria3	0.294633	2.34813	0.385057	0.748364			Gria3	3.4976	6.91768	6.34387	5.27975	5.06924	6.14492	4.69193	2.06044
	ENSMUSG00000001995	Sipa1l2	-0.0944437	7.11616	0.59128	0.86592			Sipa1l2	103.325	146.556	138.366	148.163	150.122	145.777	143.702	133.146
	ENSMUSG00000001998	Ap4e1	-0.164724	3.93503	0.565957	0.855732			Ap4e1	7.09236	19.3036	18.0825	12.8222	18.6838	15.7268	14.6738	15.2061
	ENSMUSG00000001999	Blvra	-0.00489189	3.67543	0.988286	1			Blvra	17.3909	11.1671	10.1402	12.0209	11.2972	12.4634	13.4778	13.6401
	ENSMUSG00000002006	Pdzd4	-0.152006	2.19812	0.574145	0.859388			Pdzd4	5.39214	3.59061	4.54561	3.58269	4.20023	5.52001	4.82993	4.40934
	ENSMUSG00000002007	Srpk3	0.0523498	5.38155	0.783289	0.941134			Srpk3	51.8325	33.6661	37.8135	46.1978	41.6402	38.2235	41.9974	41.5385
	ENSMUSG00000002010	Idh3g	0.430317	8.87957	0.0238227	0.177228			Idh3g	744.649	483.118	494.522	440.293	401.918	381.61	407.14	414.149
	ENSMUSG00000002012	Pnck	0.160852	2.81214	0.593179	0.866307			Pnck	11.6101	7.31298	5.59459	4.80834	5.68479	6.49209	7.68188	6.38737
	ENSMUSG00000002014	Ssr4	0.333572	4.84985	0.148264	0.515535			Ssr4	47.7034	27.3084	25.875	27.4358	23.3547	22.4967	25.7596	30.2061
	ENSMUSG00000002015	Bcap31	0.0466182	5.66231	0.806262	0.948204			Bcap31	67.6689	46.8096	43.4081	47.6592	48.2664	49.4718	49.3573	51.8819
	ENSMUSG00000002017	Fam98a	-0.063964	5.23324	0.717187	0.917932			Fam98a	37.2592	36.8614	36.6146	36.0626	39.359	38.779	41.0774	34.2445
	ENSMUSG00000002020	Ltbp2	-0.628523	3.11282	0.0423546	0.252629			Ltbp2	4.56632	5.79768	4.84532	11.6909	10.5006	9.79021	8.96987	12.3214
	ENSMUSG00000002028	Kmt2a	-0.093486	6.52897	0.725229	0.921434			Kmt2a	39.9795	104.951	118.785	93.3384	103.63	107.553	94.2986	75.4945
	ENSMUSG00000002031	Ift46	0.0425283	4.32108	0.838361	0.957542			Ift46	20.4998	21.4119	20.5801	18.2906	19.3355	17.3933	17.7097	24.0247
	ENSMUSG00000002032	Tmem25	-0.64386	2.86031	0.016751	0.139221			Tmem25	6.50943	4.21649	4.3458	7.35393	7.31419	9.85965	8.73987	9.06594
	ENSMUSG00000002043	Trappc6a	0.303743	3.31492	0.279007	0.667293			Trappc6a	15.1563	10.8706	8.04223	9.56954	7.02452	6.63096	10.1198	11.6209
	ENSMUSG00000002052	Supt6	-0.0761998	6.52636	0.653797	0.894186			Supt6	75.9271	96.8805	96.0072	89.8029	86.6478	96.7218	99.8185	94.9451
	ENSMUSG00000002055	Spag5	-1.10561	4.23548	0.0224481	0.170316			Spag5	5.82934	7.37886	3.24686	31.1128	27.4825	26.1767	24.0116	24.6841
	ENSMUSG00000002058	Unc119	0.0107277	3.23384	0.962988	0.993973			Unc119	12.3388	7.37886	8.49179	9.2867	9.16084	9.23474	8.83187	9.93132
	ENSMUSG00000002059	Rab34	0.306625	3.8109	0.189987	0.575245			Rab34	20.4027	12.913	15.1354	13.3408	12.4558	13.6438	12.5118	11.2912
	ENSMUSG00000002064	Sdf2	0.245312	5.28845	0.194202	0.579941			Sdf2	50.861	43.0543	41.8596	33.4698	35.883	32.391	37.3974	37.1291
	ENSMUSG00000002068	Ccne1	-1.01744	2.46615	0.006275	0.0697098			Ccne1	2.52605	2.40472	2.04802	7.40108	8.47287	7.39474	6.8999	6.30495
	ENSMUSG00000002083	Bbc3	-0.321696	1.87391	0.218915	0.609601			Bbc3	2.52605	4.08473	2.74735	3.29984	3.91056	3.47171	4.13994	4.40934
	ENSMUSG00000002100	Mybpc3	-0.265054	12.16	0.120141	0.464015			Mybpc3	4180.85	4036.27	3501.07	4910.73	4872.48	4627.54	5389.97	5092.71
	ENSMUSG00000002102	Psmc3	0.203154	7.7236	0.275964	0.664473			Psmc3	303.951	193.497	196.011	211.143	182.963	193.374	208.515	200.893
	ENSMUSG00000002103	Acp2	0.201224	5.46399	0.25187	0.642117			Acp2	44.7402	43.9767	55.896	43.935	40.735	40.619	40.9854	41.6209
	ENSMUSG00000002104	Rapsn	-0.183872	3.86518	0.434634	0.786697			Rapsn	16.6622	14.0001	11.1892	12.398	15.4974	11.9427	16.5138	17.7198
	ENSMUSG00000002105	Slc39a13	0.0753308	5.26085	0.683504	0.906384			Slc39a13	47.9463	37.1578	38.0632	33.8941	37.5848	35.7239	36.7534	38.9835
	ENSMUSG00000002107	Celf2	0.146583	5.51079	0.457623	0.801719			Celf2	36.3362	51.092	44.3571	59.4914	46.9629	47.979	37.5814	40.261
	ENSMUSG00000002108	Nr1h3	1.73922	2.20778	2.02e-06	9.82e-05			Nr1h3	9.08405	7.31298	9.09122	2.59273	2.10011	2.60378	1.60998	2.06044
	ENSMUSG00000002109	Ddb2	0.0541545	2.91221	0.837969	0.957294			Ddb2	6.41227	7.31298	8.14213	8.48531	5.50375	9.65135	6.7159	7.33517
	ENSMUSG00000002111	Spi1	-0.317571	1.19685	0.411764	0.769847			Spi1	2.33174	2.20707	2.74735	0.565687	2.28116	2.46491	2.16197	2.88462
	ENSMUSG00000002129	Sf3a1	-0.0610238	6.04927	0.717605	0.917948			Sf3a1	65.9687	59.6238	66.1361	67.2696	72.4539	64.8515	69.459	63.3792
	ENSMUSG00000002147	Stat6	0.109868	6.09886	0.509592	0.829719			Stat6	65.24	76.5886	74.3282	68.071	67.0226	64.9904	65.227	66.1814
	ENSMUSG00000002205	Vrk3	-0.0461465	4.64746	0.807575	0.948609			Vrk3	25.0662	24.1131	26.6243	22.5332	25.0927	26.4544	23.4136	26.5385
	ENSMUSG00000002210	Smg9	0.16096	4.19016	0.451255	0.796975			Smg9	24.1432	17.8213	17.0335	17.772	17.1992	15.588	16.7437	19.1209
	ENSMUSG00000002221	Paxip1	-0.0278808	5.27861	0.87499	0.969979			Paxip1	34.1016	39.7273	37.214	42.3794	40.3005	39.6122	39.5594	36.9643
	ENSMUSG00000002222	Rmnd5a	0.191014	6.11987	0.505282	0.828456			Rmnd5a	32.79	86.0757	98.5048	78.8191	72.8884	83.0085	43.2853	60.2473
	ENSMUSG00000002227	Mov10	-0.504669	4.17895	0.0183195	0.148249			Mov10	12.8731	16.9318	12.7377	17.0178	21.9064	21.0385	18.3077	23.3242
	ENSMUSG00000002228	Ppm1j	-0.268923	5.52083	0.177146	0.558062			Ppm1j	54.1643	38.0802	32.4187	41.6252	44.8266	47.2847	49.3573	58.8874
	ENSMUSG00000002233	Rhoc	-0.542815	5.91706	0.00630222	0.0698802			Rhoc	53.6299	48.6214	35.2659	58.9258	63.5828	64.3307	79.7168	78.6264
	ENSMUSG00000002249	Tead3	0.438713	5.06865	0.0334443	0.217256			Tead3	27.3979	47.8308	42.3091	36.534	28.424	28.1208	25.9436	31.2363
	ENSMUSG00000002250	Ppard	-0.0184074	4.43852	0.92888	0.985278			Ppard	16.9051	25.0354	21.9788	21.8732	21.0011	19.1291	25.8976	20.9753
	ENSMUSG00000002257	Def6	0.102571	2.27934	0.690523	0.909443			Def6	4.71205	5.13885	4.29585	5.60973	4.81578	4.09661	4.69193	4.82143
	ENSMUSG00000002265	Peg3	1.27322	7.83067	1.44e-05	0.000526366			Peg3	144.47	382.581	523.095	237.683	136.761	140.847	120.61	134.588
	ENSMUSG00000002266	Zim1	1.55355	3.70248	5.18e-06	0.000219287			Zim1	16.3221	11.2001	36.9643	13.0108	7.06073	7.22115	5.84191	6.22253
	ENSMUSG00000002274	Metrn	-1.07924	3.26749	0.00010932	0.00289458			Metrn	8.25823	5.20473	3.74638	7.30679	10.8989	12.6023	15.3638	12.9396
	ENSMUSG00000002279	Lmf1	0.132983	4.44949	0.492227	0.821252			Lmf1	25.4062	22.9931	21.3294	21.3547	19.8787	22.4967	21.4817	19.2033
	ENSMUSG00000002280	Narfl	-0.00792	5.21965	0.96805	0.994963			Narfl	45.9546	35.5437	34.0171	32.8099	35.5571	37.3209	39.7894	36.4698
	ENSMUSG00000002289	Angptl4	1.40305	6.52937	1.5e-10	2.14e-08			Angptl4	151.368	140.89	161.244	82.3546	44.9714	58.2552	55.2912	44.0934
	ENSMUSG00000002297	Dbf4	-0.6423	3.21735	0.106534	0.436579			Dbf4	3.78907	4.90826	4.19595	15.8864	13.4335	12.4981	9.88985	9.06594
	ENSMUSG00000002307	Daxx	0.353865	4.03827	0.085706	0.387597			Daxx	18.411	16.7342	19.3313	18.9505	13.5783	14.5465	13.8458	15.4533
	ENSMUSG00000002308	Cd320	0.652824	3.41366	0.0091235	0.090628			Cd320	18.411	11.9577	11.0393	10.3709	7.60386	8.47097	8.60187	8.24176
	ENSMUSG00000002319	Ipo4	0.412823	4.55419	0.153495	0.523964			Ipo4	36.2391	37.6849	15.9346	17.0178	17.4889	25.8642	18.9977	17.967
	ENSMUSG00000002320	Tm9sf1	0.382695	4.97597	0.0564567	0.302034			Tm9sf1	33.8587	32.8755	37.1641	38.2782	34.5795	24.1284	21.7577	28.5165
	ENSMUSG00000002324	Rec8	-1.22006	0.4357	0.00198843	0.0295639			Rec8	1.02013	0.823534	0.399614	0.75425	1.33973	2.95095	1.60998	1.11264
	ENSMUSG00000002325	Irf9	0.785894	4.59954	0.000122724	0.00317968			Irf9	27.155	28.5931	33.8673	32.8099	14.6646	18.9208	16.0078	21.3874
	ENSMUSG00000002326	Gmpr2	0.0684116	3.67678	0.75372	0.930546			Gmpr2	13.0674	14.1977	12.438	12.3037	12.7817	12.637	12.8338	11.3736
	ENSMUSG00000002329	Mdp1	0.261066	5.9816	0.181621	0.564938			Mdp1	93.0265	54.8803	67.3349	60.0571	56.341	58.0122	55.7052	59.5879
	ENSMUSG00000002332	Dhrs1	0.195937	5.28582	0.304626	0.686064			Dhrs1	47.9463	38.9037	44.1074	35.3555	34.4708	31.905	34.9595	43.8462
	ENSMUSG00000002342	Tmem161a	0.451591	6.13961	0.0571908	0.30461			Tmem161a	104.151	81.0357	97.8055	42.4737	55.1823	57.3526	59.8451	65.6044
	ENSMUSG00000002343	Armc6	0.0137136	3.02283	0.96108	0.993914			Armc6	11.1729	7.84004	5.54464	7.7782	9.01601	8.67927	6.3479	7.9533
	ENSMUSG00000002345	Borcs8	-0.0532392	4.06528	0.798991	0.946579			Borcs8	17.9252	15.6471	15.3851	16.4521	16.4388	15.5185	17.6637	18.2555
	ENSMUSG00000002346	Slc25a42	1.2123	6.80987	3.24e-08	2.75e-06			Slc25a42	135.046	176.335	215.142	100.08	69.9917	70.6492	64.537	65.2336
	ENSMUSG00000002365	Snx9	-0.0271159	5.19622	0.882352	0.971638			Snx9	30.4097	38.8378	40.411	35.2612	35.4485	37.3556	36.6154	38.283
	ENSMUSG00000002372	Ranbp3	0.124269	5.89567	0.489793	0.819612			Ranbp3	74.5184	61.238	58.7932	53.5046	53.3719	52.8047	61.2251	60.2061
	ENSMUSG00000002379	Ndufa11	0.270077	7.59658	0.235504	0.625257			Ndufa11	334.653	172.679	155.75	183.094	159.283	160.254	191.771	190.385
	ENSMUSG00000002393	Nr2f6	0.341818	4.7641	0.15714	0.527314			Nr2f6	45.906	25.859	20.68	28.7558	21.0373	23.9201	23.4136	27.239
	ENSMUSG00000002395	Use1	0.172945	5.65436	0.36707	0.735407			Use1	68.9319	52.9038	48.4532	42.898	43.2696	46.0001	49.4493	50.3984
	ENSMUSG00000002396	Ocel1	-0.19318	3.92663	0.58171	0.861897			Ocel1	18.6539	16.6024	6.59363	14.5664	18.6838	6.87398	19.2737	19.739
	ENSMUSG00000002409	Dyrk1b	0.0719425	4.42281	0.731809	0.922535			Dyrk1b	16.8079	23.9484	25.3755	21.449	21.6529	23.0869	19.4577	19.1209
	ENSMUSG00000002413	Braf	-0.0844466	5.31239	0.728556	0.921851			Braf	19.9655	39.7273	44.9566	49.3091	43.8851	42.0771	40.8934	36.3874
	ENSMUSG00000002416	Ndufb2	0.183431	6.92839	0.403344	0.76238			Ndufb2	199.655	116.777	106.697	94.7055	107.939	113.108	118.77	116.168
	ENSMUSG00000002428	Hltf	-0.0716119	4.30805	0.756936	0.931617			Hltf	12.5817	20.2589	21.9788	22.1089	20.5666	23.1216	20.4237	16.7308
	ENSMUSG00000002455	Prpf6	0.00563459	5.74499	0.975059	0.996157			Prpf6	51.6382	55.1109	59.4925	48.3663	51.9959	54.1586	54.0952	53.5303
	ENSMUSG00000002458	Rgs19	-0.250509	2.81306	0.42063	0.776604			Rgs19	8.84116	3.32708	5.64455	7.63678	7.96595	8.43625	8.00388	5.76923
	ENSMUSG00000002475	Abhd3	-0.846619	1.11717	0.00382944	0.0482725			Abhd3	1.26302	2.04236	1.09894	1.46136	2.78808	2.67321	2.29997	2.92583
	ENSMUSG00000002477	Snrpd1	-0.340896	4.21129	0.195996	0.582126			Snrpd1	24.4346	11.8589	10.5398	18.2906	22.196	20.5525	20.3777	19.2857
	ENSMUSG00000002486	Tchp	-0.0082749	3.19439	0.970883	0.995501			Tchp	9.52125	9.84946	9.39093	7.40108	9.05221	9.26946	8.87787	9.18957
	ENSMUSG00000002489	Tiam1	-0.323977	3.49905	0.218647	0.609512			Tiam1	6.07223	11.6283	10.9894	11.1252	14.7008	13.6091	9.84385	11.7033
	ENSMUSG00000002496	Tsc2	0.0958459	6.75923	0.557781	0.852249			Tsc2	102.694	117.699	119.135	107.811	100.769	108.213	107.638	101.992
	ENSMUSG00000002500	Rpl3l	0.17869	4.18549	0.515034	0.831864			Rpl3l	30.6526	19.3366	14.9855	11.9737	14.737	18.7819	17.9397	16.5247
	ENSMUSG00000002504	Slc9a3r2	0.329646	6.62785	0.11269	0.448215			Slc9a3r2	139.418	128.142	99.7037	72.9265	82.8097	78.9813	95.5866	92.9671
	ENSMUSG00000002524	Puf60	0.0850197	6.70646	0.645573	0.890724			Puf60	141.556	98.6264	91.3617	98.1939	97.4018	99.1867	105.844	102.692
	ENSMUSG00000002546	Golga2	0.161734	6.8485	0.337917	0.711136			Golga2	103.568	128.208	138.866	115.777	108.12	109.046	109.018	108.668
	ENSMUSG00000002550	Uck1	0.0104032	3.9445	0.963827	0.993973			Uck1	16.8079	15.153	15.2852	14.2365	14.0852	15.7616	15.8238	15.3709
	ENSMUSG00000002565	Scin	-1.2992	2.42184	0.00083767	0.0150063			Scin	1.65165	2.63531	1.49855	6.36398	8.50908	7.01285	7.77388	6.63462
	ENSMUSG00000002578	Ikzf4	0.137955	0.662719	0.691196	0.909697			Ikzf4	1.02013	1.61413	2.29778	1.36708	1.55698	1.73585	1.33398	1.07143
	ENSMUSG00000002580	Mien1	-0.230187	4.26136	0.316238	0.694845			Mien1	24.3861	13.1765	14.7358	18.0549	20.3494	20.5872	20.2397	21.2637
	ENSMUSG00000002602	Axl	-0.401574	6.64821	0.0395428	0.241086			Axl	84.7683	101.229	100.453	58.9258	106.164	118.837	118.356	112.953
	ENSMUSG00000002603	Tgfb1	0.108953	4.66353	0.569273	0.857438			Tgfb1	26.0863	28.0331	22.3284	28.3786	22.3771	23.8506	26.3116	24.7253
	ENSMUSG00000002608	Ccdc97	0.0352457	5.602	0.835744	0.956407			Ccdc97	49.1608	49.2473	52.8489	45.0664	45.4783	47.3194	49.2653	49.533
	ENSMUSG00000002617	Zfp40	-0.358391	3.14148	0.14283	0.505728			Zfp40	8.88974	7.21415	7.94233	6.59969	11.4782	11.0053	8.41787	8.32418
	ENSMUSG00000002625	Akap8l	0.268473	6.09304	0.1202	0.464015			Akap8l	78.3074	79.3557	78.5241	61.8485	60.8309	65.5111	58.2811	62.8022
	ENSMUSG00000002635	Pdcd2l	0.160642	3.41986	0.495599	0.823635			Pdcd2l	14.7191	10.8048	9.44088	9.89953	9.8126	10.3457	9.65985	10.3022
	ENSMUSG00000002658	Gtf2f1	0.0821775	5.35943	0.712448	0.916499			Gtf2f1	60.3822	29.219	33.2179	45.8207	39.3228	38.9526	41.6754	39.272
	ENSMUSG00000002660	Clpp	0.22213	5.45593	0.329799	0.705742			Clpp	73.5954	37.7508	36.5647	40.8709	40.3729	37.0084	40.5714	43.8462
	ENSMUSG00000002661	Alkbh7	0.0488533	4.21656	0.849701	0.960316			Alkbh7	29.8268	14.4612	14.1863	16.8763	16.8371	17.6016	19.7797	18.5852
	ENSMUSG00000002668	Dennd1c	-1.18902	0.0446528	0.00107354	0.0181333			Dennd1c	0.485778	0.461179	0.849179	0.518547	1.30352	1.0068	1.37998	1.56593
	ENSMUSG00000002679	Med6	0.0278529	2.98468	0.916318	0.982752			Med6	9.47268	7.24709	5.59459	9.33384	8.79875	7.63776	7.91188	6.67583
	ENSMUSG00000002688	Prkd1	0.469461	3.50597	0.041736	0.24989			Prkd1	14.4276	14.1648	13.5869	10.2295	8.5815	10.9012	8.92387	9.43682
	ENSMUSG00000002699	Lcp2	-0.17975	0.204665	0.67826	0.904137			Lcp2	1.02013	0.724709	1.69836	0.612828	1.41215	0.972078	0.873987	1.27747
	ENSMUSG00000002718	Cse1l	-0.134757	5.87088	0.451509	0.796975			Cse1l	53.9214	55.2756	48.3033	65.3369	67.9278	63.7753	56.7171	56.2088
	ENSMUSG00000002728	Naa20	0.170861	5.63775	0.363781	0.731905			Naa20	68.7376	43.812	49.652	48.4605	48.1578	46.2779	46.5513	46.0715
	ENSMUSG00000002731	Prkra	-0.190547	3.91413	0.3679	0.736361			Prkra	14.1847	13.8354	13.0874	14.8964	16.1492	14.4076	17.4337	15.9478
	ENSMUSG00000002732	Fkbp7	0.198937	3.99845	0.344547	0.71637			Fkbp7	18.5567	16.0754	15.0854	18.2906	14.0852	15.4838	14.1218	15.5357
	ENSMUSG00000002733	Plekha3	0.106837	4.43822	0.593049	0.866307			Plekha3	18.1195	23.6848	25.4754	22.2975	21.2184	21.6287	20.9757	19.3681
	ENSMUSG00000002741	Ykt6	0.115971	6.48178	0.484588	0.817724			Ykt6	86.2742	89.1063	92.9102	103.238	85.9236	80.0576	88.5027	88.3517
	ENSMUSG00000002748	Baz1b	-0.212343	7.08323	0.220642	0.61133			Baz1b	118.044	124.551	138.466	121.199	164.388	155.359	144.208	117.898
	ENSMUSG00000002763	Pex6	0.121703	4.52315	0.592048	0.86605			Pex6	30.3126	25.4307	23.8769	15.8864	19.2269	24.9616	22.9537	20.6456
	ENSMUSG00000002767	Mrpl2	0.227135	5.57909	0.299227	0.682239			Mrpl2	76.2186	46.2496	42.3091	41.1538	43.6317	40.3065	51.9792	40.0138
	ENSMUSG00000002768	Mea1	-0.118173	4.63679	0.57125	0.858422			Mea1	31.187	20.2919	19.681	23.9946	24.7669	24.3367	27.2316	26.9094
	ENSMUSG00000002771	Grin2d	-0.574148	0.81969	0.105049	0.432865			Grin2d	1.02013	1.68001	2.04802	0.612828	2.20874	2.22189	1.93197	1.64835
	ENSMUSG00000002778	Kdelr1	-0.0266471	6.01327	0.873206	0.969698			Kdelr1	61.4995	64.9603	67.4348	61.7542	64.0897	65.7541	63.939	66.6347
	ENSMUSG00000002781	Tmem143	-0.0736582	5.12111	0.696885	0.911894			Tmem143	26.5721	36.9602	38.9124	32.857	34.4346	35.585	36.5235	35.8929
	ENSMUSG00000002797	Ggct	-0.272706	2.04777	0.349111	0.719628			Ggct	5.05209	2.40472	3.79633	3.48841	3.80193	5.06869	4.23194	4.61539
	ENSMUSG00000002799	Jag2	-0.179081	5.48811	0.345887	0.717292			Jag2	38.6679	55.045	37.9134	36.3454	44.2834	46.5209	49.7253	49.8215
	ENSMUSG00000002803	Btbd6	-0.43489	3.88574	0.181695	0.56498			Btbd6	13.2132	18.4801	6.79344	11.408	20.8563	8.5404	18.9057	19.2857
	ENSMUSG00000002804	Nudt14	-0.0721049	2.09347	0.807064	0.948401			Nudt14	5.58645	3.88708	3.79633	3.06414	4.20023	3.71473	3.72594	5.52198
	ENSMUSG00000002808	Epdr1	-0.335378	3.09758	0.171535	0.549655			Epdr1	6.94663	6.88474	6.29392	9.85239	9.84881	8.36681	9.42986	10.1786
	ENSMUSG00000002812	Flii	-0.0310811	7.10131	0.847226	0.959749			Flii	128.003	138.551	143.411	133.031	141.504	137.584	146.232	129.519
	ENSMUSG00000002814	Top3a	-0.210988	3.17507	0.398265	0.759082			Top3a	5.58645	8.33416	9.54078	9.71097	10.3557	9.06116	8.92387	10.055
	ENSMUSG00000002820	Atg4d	0.00700522	5.65189	0.97061	0.995501			Atg4d	63.6369	46.612	48.2034	42.8508	51.0545	46.4514	52.0712	50.7281
	ENSMUSG00000002825	Qtrt1	0.139028	3.19408	0.600803	0.870227			Qtrt1	13.0189	7.11533	8.39189	9.56954	6.40897	8.85285	8.83187	10.467
	ENSMUSG00000002831	Plin4	1.00223	8.2557	6.47e-06	0.000268244			Plin4	271.793	487.96	556.712	314.051	195.383	189.034	216.197	213.42
	ENSMUSG00000002833	Hdgfl2	0.200803	5.4522	0.28106	0.669801			Hdgfl2	58.4877	42.9555	43.0084	42.5208	39.4314	38.8137	46.2293	38.2006
	ENSMUSG00000002835	Chaf1a	-1.21526	3.35904	0.000134525	0.00345119			Chaf1a	4.46916	4.51296	4.14599	11.3609	15.6784	13.9215	13.6618	13.5577
	ENSMUSG00000002844	Adprh	0.0153418	5.23205	0.934016	0.98697			Adprh	43.2828	35.1814	36.0652	36.2983	32.9501	37.8416	38.0414	40.3846
	ENSMUSG00000002845	Tmem39a	-0.274138	3.81339	0.208074	0.596431			Tmem39a	12.8731	11.9248	13.0374	12.7751	15.7509	14.9978	17.3417	13.1044
	ENSMUSG00000002846	Timmdc1	0.141402	4.83301	0.513876	0.83127			Timmdc1	42.2627	26.2213	25.825	24.9845	24.441	27.9125	29.4856	26.2912
	ENSMUSG00000002847	Pla1a	-0.206518	3.60673	0.376322	0.742128			Pla1a	13.0674	12.5177	10.6897	8.62673	11.8041	11.5608	15.0878	13.4341
	ENSMUSG00000002870	Mcm2	-1.00322	5.65888	0.000900572	0.0158434			Mcm2	35.2189	17.1954	21.5791	60.34	71.2228	65.9277	69.689	62.3077
	ENSMUSG00000002871	Tpra1	-0.0363215	3.69204	0.871695	0.968928			Tpra1	13.6018	12.1883	12.6877	12.2566	13.7232	12.2204	11.6378	14.4231
	ENSMUSG00000002881	Nab1	0.149711	5.41848	0.408932	0.766593			Nab1	37.0649	43.8449	48.5531	50.1576	44.7541	40.3412	39.7434	37.0467
	ENSMUSG00000002885	Adgre5	-0.382915	6.26127	0.0271614	0.190415			Adgre5	69.1748	68.9133	62.4896	65.4312	82.9907	73.4613	94.5746	95.9341
	ENSMUSG00000002897	Il17ra	0.377816	2.34286	0.330619	0.705864			Il17ra	2.08885	5.63297	10.0403	4.85548	3.62089	3.08982	5.51992	5.19231
	ENSMUSG00000002900	Lamb1	-0.167042	8.93739	0.305506	0.686679			Lamb1	415.729	458.511	451.963	521.092	494.541	523.256	551.026	505.261
	ENSMUSG00000002908	Kcnn1	0.509422	2.98519	0.0604612	0.314706			Kcnn1	12.2416	9.12475	9.09122	6.41112	6.37276	7.74191	4.69193	7.04671
	ENSMUSG00000002910	Arrdc2	2.66831	4.17935	4.67e-17	2.26e-14			Arrdc2	42.9428	35.4778	32.7683	13.6708	4.45369	4.20077	5.01392	5.97528
	ENSMUSG00000002944	Cd36	0.756217	9.86634	0.000117316	0.00305977			Cd36	949.745	1399.68	1438.46	901.988	674.499	786.515	637.228	678.38
	ENSMUSG00000002948	Map2k7	-0.213041	5.18885	0.383245	0.746843			Map2k7	27.9322	37.7508	19.8808	49.2148	42.5092	37.3556	40.6174	35.8105
	ENSMUSG00000002949	Timm44	0.222828	6.38361	0.2181	0.609181			Timm44	113.818	84.4945	84.818	76.2735	74.6627	73.7738	77.0948	82.4176
	ENSMUSG00000002957	Ap2a2	-0.0367523	6.51234	0.820609	0.952325			Ap2a2	87.7801	88.711	91.6614	92.0185	89.798	89.2923	94.1606	96.2226
	ENSMUSG00000002963	Pnkp	0.295365	4.05242	0.181243	0.564228			Pnkp	22.1515	16.4707	18.9317	15.2736	12.8541	14.7895	16.6517	15.0412
	ENSMUSG00000002968	Med25	0.401972	6.08125	0.0185542	0.149454			Med25	79.0361	82.1557	81.5212	65.2426	57.4635	58.9843	57.0851	59.5467
	ENSMUSG00000002980	Bcam	0.25863	8.66716	0.129482	0.481642			Bcam	516.042	442.83	397.266	414.932	345.215	343.178	386.716	405.33
	ENSMUSG00000002981	Clptm1	0.174537	6.90999	0.320097	0.697847			Clptm1	103.957	147.314	136.618	121.811	103.594	114.636	109.754	123.709
	ENSMUSG00000002983	Relb	0.000724031	3.4119	1	1			Relb	11.4158	10.2118	9.79054	10.8423	7.89353	11.5608	12.0058	10.7967
	ENSMUSG00000002984	Tomm40	0.0839526	6.2535	0.69091	0.909443			Tomm40	112.652	60.1838	63.6385	77.3106	68.6882	68.5315	82.7528	76.0303
	ENSMUSG00000002985	Apoe	0.556793	6.26024	0.0807937	0.375353			Apoe	159.967	58.4379	106.097	40.3052	61.4464	56.5194	54.6932	75.2885
	ENSMUSG00000002996	Hbp1	0.243475	6.32153	0.256469	0.64695			Hbp1	53.8242	99.3181	113.141	80.1862	74.0109	71.7255	68.493	78.4616
	ENSMUSG00000002997	Prkar2b	-0.364203	0.994493	0.239759	0.629296			Prkar2b	1.94311	1.68001	1.09894	1.93276	2.0277	2.53435	1.56398	2.43132
	ENSMUSG00000003031	Cdkn1b	-0.161107	5.04641	0.438834	0.789907			Cdkn1b	23.9489	30.1743	39.5618	30.83	36.3537	40.5148	28.6576	33.6264
	ENSMUSG00000003032	Klf4	0.241954	5.51627	0.29297	0.678808			Klf4	50.1323	69.1439	43.1583	35.4969	33.5656	46.4514	52.5772	34.9039
	ENSMUSG00000003033	Ap1m1	0.0479752	6.22336	0.770965	0.938615			Ap1m1	81.0764	73.8215	75.9266	72.6908	71.947	72.767	74.5649	74.2995
	ENSMUSG00000003037	Rab8a	-0.0634774	5.37575	0.720356	0.919018			Rab8a	45.6632	36.4331	37.6137	42.4265	42.7265	40.3412	42.6414	43.6813
	ENSMUSG00000003038	Hmgn2	-0.435865	6.13075	0.0542801	0.294919			Hmgn2	70.7293	41.6049	42.1593	83.5332	77.1973	84.0153	80.7288	79.9451
	ENSMUSG00000003039	Fam32a	0.0248926	5.46908	0.887191	0.973871			Fam32a	48.2864	44.0755	41.6597	44.3593	45.949	39.8205	42.0894	47.4726
	ENSMUSG00000003062	Stard3nl	-0.350875	3.6558	0.129367	0.481441			Stard3nl	14.1847	9.09181	9.79054	10.9838	13.3611	14.4076	13.8458	14.5055
	ENSMUSG00000003068	Stk11	0.234742	5.95802	0.240557	0.630281			Stk11	80.6878	68.8803	67.8844	51.0533	67.2398	47.4582	49.7253	63.75
	ENSMUSG00000003070	Efna2	0.201889	0.28194	0.560682	0.853765			Efna2	1.70022	0.922358	1.04899	1.22566	1.12247	1.4234	0.735989	0.906594
	ENSMUSG00000003072	Atp5d	0.347486	9.29615	0.110205	0.442711			Atp5d	1077.31	606.944	562.307	569.176	497.365	508.709	602.913	604.039
	ENSMUSG00000003099	Ppp5c	0.13188	6.35499	0.432882	0.785103			Ppp5c	93.0265	89.5016	80.5721	78.9134	71.0056	81.3421	82.8908	76.9369
	ENSMUSG00000003119	Cdk12	-0.242304	4.74828	0.415501	0.772191			Cdk12	9.4241	30.9978	31.1199	26.5873	34.3984	28.0167	29.0256	24.6841
	ENSMUSG00000003123	Lipe	1.25368	6.08612	4.33e-07	2.71e-05			Lipe	87.7801	118.918	125.928	49.8748	38.309	43.9171	36.0635	42.1154
	ENSMUSG00000003131	Pafah1b2	0.0203929	5.98096	0.908023	0.97996			Pafah1b2	54.9415	65.5533	60.9911	72.5965	67.3847	60.0605	61.3171	61.772
	ENSMUSG00000003134	Tbc1d8	0.0720058	3.93471	0.754799	0.930557			Tbc1d8	11.5615	16.833	15.9346	18.0077	14.6284	16.7683	14.8118	13.1044
	ENSMUSG00000003135	Cnot11	0.062719	4.38328	0.751023	0.929337			Cnot11	22.9287	22.6966	20.9298	18.3848	21.0011	20.3442	19.1817	20.8105
	ENSMUSG00000003153	Slc2a3	0.0416468	1.764	0.884116	0.972596			Slc2a3	3.0604	3.36002	3.49662	3.53555	3.54847	3.40227	2.71396	3.37912
	ENSMUSG00000003154	Foxj2	0.0402461	5.60505	0.828746	0.954381			Foxj2	40.0767	57.7462	54.6971	44.5007	46.8543	51.4854	48.5293	44.794
	ENSMUSG00000003161	Sri	0.0353222	5.91791	0.84188	0.958639			Sri	65.0943	59.9862	51.4503	67.9296	55.2185	58.1511	63.0651	62.1429
	ENSMUSG00000003166	Dgcr2	0.0444666	6.19067	0.81212	0.949644			Dgcr2	79.0847	70.2639	87.9151	59.1143	78.8629	73.7391	74.9329	59.794
	ENSMUSG00000003184	Irf3	0.0139713	4.81412	0.949661	0.989912			Irf3	38.2307	26.3531	27.7732	20.4119	26.1066	29.4748	29.5776	26.4973
	ENSMUSG00000003190	Bcl2l12	-0.0373199	2.74078	0.891205	0.974852			Bcl2l12	5.82934	5.13885	6.94329	8.20247	6.37276	6.80455	7.31389	6.26374
	ENSMUSG00000003198	Zfp959	-0.907406	1.47174	0.154903	0.525539			Zfp959	1.06871	0.527061	4.89527	0.989953	4.63473	4.89511	0.551992	3.87363
	ENSMUSG00000003199	Mpnd	-0.140901	4.92335	0.550418	0.848424			Mpnd	43.72	24.9366	19.7309	26.7759	32.4793	29.1971	32.0615	33.2143
	ENSMUSG00000003200	Sh3gl1	-0.100102	4.95491	0.605219	0.872992			Sh3gl1	35.4618	27.3084	25.4754	31.2071	31.1396	28.225	35.0515	33.6264
	ENSMUSG00000003208	Yju2	-0.0110817	3.12934	0.965719	0.994251			Yju2	10.93	7.9718	8.54175	7.11823	7.82111	8.08908	9.52186	9.39561
	ENSMUSG00000003226	Ranbp2	-0.164669	6.44983	0.497268	0.824921			Ranbp2	41.4369	92.2358	101.002	94.7055	104.933	99.6033	86.7547	77.9259
	ENSMUSG00000003228	Grk5	0.739513	4.9225	0.00142698	0.0228245			Grk5	22.8316	42.1979	49.6021	36.7225	21.3994	23.8853	20.9297	24.4368
	ENSMUSG00000003233	Dvl3	-0.0141953	5.84469	0.958895	0.993228			Dvl3	22.9773	74.9086	65.5866	64.8655	61.0843	56.4152	58.6031	54.5605
	ENSMUSG00000003234	Abcf3	0.0798279	5.45494	0.64714	0.891224			Abcf3	48.6264	45.7555	43.9575	41.6252	41.8212	43.3616	46.8733	38.2418
	ENSMUSG00000003235	Eif2b5	0.204177	6.0291	0.240597	0.630281			Eif2b5	83.5539	65.1909	65.9363	64.6769	59.4549	60.859	62.1911	59.9588
	ENSMUSG00000003269	Cyth2	0.157763	5.45232	0.389299	0.75253			Cyth2	55.2816	46.6449	41.6597	40.7766	37.7658	43.3616	38.6394	45.4945
	ENSMUSG00000003273	Car11	-0.342548	0.00246749	0.376585	0.742419			Car11	1.06871	1.18589	0.399614	0.518547	0.724177	1.31925	1.10398	0.947803
	ENSMUSG00000003282	Plag1	0.170555	2.82056	0.67631	0.90338			Plag1	3.88623	11.3977	4.89527	9.2867	8.36425	8.36681	7.17589	2.30769
	ENSMUSG00000003283	Hck	0.522473	0.158392	0.230305	0.621454			Hck	2.04027	1.21883	0.649373	0.989953	0.32588	1.2151	0.919986	0.947803
	ENSMUSG00000003299	Mrpl4	0.278852	6.1828	0.188527	0.573342			Mrpl4	116.052	70.758	63.2888	68.1653	58.2963	60.2688	71.4829	72.2803
	ENSMUSG00000003308	Keap1	0.204386	5.80324	0.222154	0.612999			Keap1	59.4593	59.8544	62.8393	56.663	48.882	51.1035	54.1412	53.1594
	ENSMUSG00000003316	Glg1	-0.0842299	7.59319	0.704561	0.914292			Glg1	103.471	207.86	220.187	217.978	215.769	210.802	195.589	172.418
	ENSMUSG00000003344	Btbd2	0.0962245	5.28909	0.612592	0.87573			Btbd2	46.2461	41.6049	41.41	32.0085	39.3228	32.0786	39.1914	40.3022
	ENSMUSG00000003345	Csnk1g2	-0.0642707	6.61942	0.708875	0.915675			Csnk1g2	112.555	91.2146	85.1677	95.2712	91.7532	97.7286	104.556	107.679
	ENSMUSG00000003346	Abhd17a	0.160845	5.95908	0.419414	0.775513			Abhd17a	88.4116	56.8568	58.3936	58.7372	53.6615	51.1035	65.043	64.9039
	ENSMUSG00000003348	Mob3a	-0.571911	3.19685	0.0178312	0.145378			Mob3a	6.89805	7.34592	6.99324	7.96676	11.4782	10.1721	13.4778	8.32418
	ENSMUSG00000003352	Cacnb3	-0.426201	4.19557	0.0423534	0.252629			Cacnb3	18.0224	15.5154	13.1873	15.5093	20.7115	18.4695	20.2397	24.2308
	ENSMUSG00000003355	Fkbp11	-0.0289101	1.36515	0.9502	0.989961			Fkbp11	4.61489	2.20707	0.949083	2.12133	2.13632	2.36076	3.17395	2.43132
	ENSMUSG00000003360	Ddx23	0.0704297	6.26892	0.668211	0.900397			Ddx23	79.1333	82.5839	75.2773	78.6305	76.1834	72.1768	78.3828	73.8874
	ENSMUSG00000003363	Pld3	0.0751015	5.11808	0.709819	0.916131			Pld3	43.2343	27.539	34.8164	36.6754	29.7275	31.6967	40.6634	32.9258
	ENSMUSG00000003378	Grik5	0.277022	4.13111	0.17931	0.560678			Grik5	20.5484	17.7224	20.5801	17.6306	15.3163	14.3382	15.7318	17.7198
	ENSMUSG00000003380	Rabac1	0.339515	5.78514	0.116567	0.457025			Rabac1	79.1818	60.5791	57.1947	49.1205	40.3005	44.5767	42.2274	67.3764
	ENSMUSG00000003382	Etv3	0.120673	4.72609	0.57138	0.858422			Etv3	18.8482	31.1954	32.8183	27.0587	25.6721	26.9404	25.4376	23.0769
	ENSMUSG00000003402	Prkcsh	-0.0213866	5.68035	0.908755	0.980184			Prkcsh	60.9166	43.812	45.506	53.0803	47.1801	50.062	57.8211	51.2638
	ENSMUSG00000003418	St8sia6	0.305263	1.87301	0.339424	0.712038			St8sia6	1.94311	5.36944	3.64648	4.80834	3.40363	3.50642	3.12795	2.76099
	ENSMUSG00000003420	Fcgrt	-0.0249498	5.40381	0.908394	0.98018			Fcgrt	57.6619	31.3602	44.1074	34.5069	38.9969	42.216	42.3194	46.9368
	ENSMUSG00000003421	Nosip	0.307564	4.82688	0.151391	0.521321			Nosip	38.1336	33.4355	29.4715	24.1831	26.3963	27.3223	28.4736	18.9973
	ENSMUSG00000003423	Pih1d1	0.0923248	4.76373	0.641675	0.888773			Pih1d1	35.1703	27.2425	23.3774	26.0216	24.9841	26.4891	26.0816	27.3214
	ENSMUSG00000003429	Rps11	-0.0588769	7.25548	0.781924	0.940865			Rps11	224.138	138.551	122.032	113.703	164.099	165.982	143.794	149.423
	ENSMUSG00000003435	Supt5	0.186705	6.815	0.245272	0.634378			Supt5	117.51	123.794	124.08	113.75	105.983	102.901	106.074	106.03
	ENSMUSG00000003437	Paf1	0.266102	5.88818	0.170545	0.548143			Paf1	87.6344	59.9862	54.847	55.9088	54.8926	50.5133	56.4412	52.9945
	ENSMUSG00000003438	Timm50	0.0145133	4.96078	0.94984	0.989912			Timm50	46.8776	26.7154	23.827	27.483	28.3153	31.662	32.1995	31.4423
	ENSMUSG00000003444	Med29	0.144769	3.93254	0.560001	0.853398			Med29	23.0745	12.9789	12.2382	15.5564	14.7008	12.9842	15.4098	14.6291
	ENSMUSG00000003452	Bicd1	-0.0949193	1.75764	0.781914	0.940865			Bicd1	2.08885	3.06354	2.59749	4.9969	4.67094	3.61058	3.12795	2.18407
	ENSMUSG00000003458	Ncstn	0.0811302	6.52066	0.621048	0.880352			Ncstn	86.5171	98.9558	101.252	90.51	87.2633	89.1882	88.7787	91.4012
	ENSMUSG00000003464	Pex19	0.146744	7.05801	0.359434	0.727414			Pex19	152.049	133.544	135.869	138.311	128.143	122.239	128.476	126.758
	ENSMUSG00000003469	Phyhip	0.0274652	4.6672	0.887163	0.973871			Phyhip	30.5554	24.2119	25.2256	22.2975	25.9618	24.4755	25.6676	24.2308
	ENSMUSG00000003476	Crhr2	-0.0492152	4.77046	0.811909	0.949644			Crhr2	32.45	20.9836	23.777	29.84	28.8585	27.4959	26.1736	28.1456
	ENSMUSG00000003500	Impdh1	0.0708866	4.97334	0.694586	0.91087			Impdh1	30.9926	30.8331	34.2669	32.3385	29.293	31.4884	28.2436	33.2143
	ENSMUSG00000003518	Dusp3	-0.274664	6.92974	0.0959336	0.411651			Dusp3	121.007	110.946	97.7056	111.393	126.803	128.87	143.334	134.588
	ENSMUSG00000003526	Prodh	1.81274	4.11707	2.1e-14	5.76e-12			Prodh	23.3659	31.3931	32.7184	20.1762	7.45902	7.117	7.54389	8.53022
	ENSMUSG00000003527	Ess2	-0.0375334	4.17331	0.854522	0.962673			Ess2	19.6254	17.426	17.7828	16.0749	17.163	18.1917	19.5037	17.9258
	ENSMUSG00000003528	Slc25a1	-0.0479556	3.10539	0.846065	0.959336			Slc25a1	9.71556	7.8071	7.3429	8.67387	6.73485	7.91549	10.1198	9.93132
	ENSMUSG00000003531	Dgcr6	0.619548	4.86433	0.00510726	0.0601023			Dgcr6	50.4238	29.779	33.2179	27.4358	21.9788	22.2884	21.5737	25.7967
	ENSMUSG00000003534	Ddr1	0.0684685	5.50145	0.693148	0.910052			Ddr1	52.0754	44.8332	41.41	46.8578	43.342	43.5699	42.7334	46.9368
	ENSMUSG00000003541	Ier3	-0.237425	3.92796	0.275613	0.664434			Ier3	15.8364	13.2754	13.0374	13.4351	16.8009	18.8514	14.5358	15.2885
	ENSMUSG00000003545	Fosb	0.0554829	0.147532	0.903336	0.978818			Fosb	1.26302	0.691768	1.14889	1.13137	0.579342	1.35397	1.19598	0.906594
	ENSMUSG00000003546	Klc4	0.13845	5.22	0.466227	0.806205			Klc4	38.2793	45.6896	41.6597	30.2171	34.6519	35.9322	35.3735	35.6868
	ENSMUSG00000003549	Ercc1	0.28735	4.07816	0.202713	0.591499			Ercc1	23.4631	19.106	16.7338	14.6136	13.7232	14.1298	16.8817	15.8654
	ENSMUSG00000003559	As3mt	-0.171653	5.06476	0.379456	0.744547			As3mt	37.4049	27.9013	24.826	35.4969	33.9277	36.6265	36.3395	34.5742
	ENSMUSG00000003573	Homer3	-0.355823	4.42133	0.117841	0.459533			Homer3	18.4596	20.193	21.1296	15.085	17.7423	28.225	20.5157	29.3407
	ENSMUSG00000003575	Crtc1	-0.0698662	4.8675	0.715674	0.917888			Crtc1	24.7747	31.7884	32.2688	24.7488	30.7051	29.2665	30.8195	28.4753
	ENSMUSG00000003581	Rnf215	-0.0382387	4.20546	0.860576	0.963372			Rnf215	21.8114	19.1389	17.3832	14.1422	16.2578	18.6084	19.2737	20.3159
	ENSMUSG00000003585	Sec14l2	-0.560438	0.436544	0.0915704	0.401052			Sec14l2	1.11729	1.41648	0.699324	0.80139	1.30352	1.2151	1.65598	1.89561
	ENSMUSG00000003604	Aven	0.0866016	3.48408	0.727885	0.921851			Aven	15.9821	9.84946	9.79054	10.1824	10.1385	11.6649	11.8218	9.47803
	ENSMUSG00000003617	Cp	1.99261	5.52385	1.39e-15	4.84e-13			Cp	48.9664	68.518	116.937	59.4443	19.2269	17.185	17.2957	20.1099
	ENSMUSG00000003623	Crot	-0.0559749	5.24504	0.759968	0.933216			Crot	32.0128	37.7508	40.8605	37.8068	42.2195	40.0635	36.4315	35.5632
	ENSMUSG00000003644	Rps6ka1	-0.236223	3.51144	0.282886	0.670737			Rps6ka1	10.4442	11.1671	9.09122	10.8423	12.0575	11.0053	12.7878	13.1456
	ENSMUSG00000003660	Snrnp200	-0.0127521	7.32219	0.943233	0.98923			Snrnp200	119.064	163.422	167.638	186.818	161.854	156.956	162.976	160.838
	ENSMUSG00000003662	Ciao1	0.0135004	5.10257	0.940516	0.988452			Ciao1	37.162	32.3484	32.7184	35.544	33.3121	37.9458	32.2915	32.8846
	ENSMUSG00000003680	Taf6l	-0.0469206	3.79537	0.846451	0.959511			Taf6l	18.1195	11.793	12.8376	11.5966	14.8094	13.4355	12.9718	14.8764
	ENSMUSG00000003721	Insig2	0.0870635	5.27295	0.61745	0.878651			Insig2	42.5056	41.3414	38.263	36.864	37.0055	37.182	38.8694	36.6346
	ENSMUSG00000003731	Kpna6	0.0358654	6.44593	0.833399	0.955915			Kpna6	74.6641	94.7393	93.16	90.1328	89.0014	86.9663	88.3647	79.7391
	ENSMUSG00000003746	Man1a	0.40823	4.33137	0.0984153	0.418405			Man1a	14.4276	21.906	33.3178	21.8732	18.1406	18.8514	15.7778	16.1539
	ENSMUSG00000003752	Itpkc	0.0285579	1.46861	0.935908	0.987612			Itpkc	2.28316	3.62355	2.84725	2.02705	2.8605	2.81208	2.39196	2.55495
	ENSMUSG00000003762	Coq8b	-0.202741	3.08343	0.384757	0.748364			Coq8b	6.99521	7.37886	8.79151	8.06104	8.29183	9.82493	9.06186	8.73627
	ENSMUSG00000003778	Brd8	-0.291473	5.93613	0.106918	0.437015			Brd8	43.3314	56.1979	57.0948	63.3098	69.7745	70.1632	67.021	62.2253
	ENSMUSG00000003779	Kif20a	-0.994383	4.60677	0.0544293	0.295626			Kif20a	5.48929	10.0142	4.59556	44.7836	37.0779	35.099	27.3236	29.7528
	ENSMUSG00000003808	Farsa	0.149087	4.75028	0.431376	0.784713			Farsa	30.4583	24.2119	27.3735	30.8771	25.998	23.191	26.3576	26.25
	ENSMUSG00000003809	Gcdh	-0.291918	4.8091	0.141696	0.504189			Gcdh	23.4145	23.3225	32.3188	21.4961	30.0171	30.3427	30.6355	32.0605
	ENSMUSG00000003810	Mast2	0.610707	7.30902	0.00025378	0.00578198			Mast2	159.627	194.552	208.399	203.647	119.019	125.606	127.648	129.519
	ENSMUSG00000003812	Dnase2a	0.50856	2.56024	0.041367	0.247964			Dnase2a	7.14094	6.55533	6.69353	6.97681	5.90204	3.74944	4.92193	4.6566
	ENSMUSG00000003813	Rad23a	0.0454637	5.02972	0.799839	0.946915			Rad23a	32.3043	32.0849	33.3678	34.6483	35.0502	30.5163	30.7275	31.978
	ENSMUSG00000003814	Calr	0.0256738	8.29533	0.895325	0.97609			Calr	424.376	235.662	283.426	324.092	311.686	308.843	338.095	286.484
	ENSMUSG00000003824	Syce2	-0.788974	0.838695	0.0165546	0.138122			Syce2	1.7488	0.724709	1.24879	1.31994	1.88286	1.94416	2.71396	2.10165
	ENSMUSG00000003847	Nfat5	0.108672	6.44277	0.731222	0.922517			Nfat5	46.0518	114.768	130.074	69.7681	73.6126	137.514	69.367	53.9835
	ENSMUSG00000003848	Nob1	0.235801	4.75668	0.227507	0.618923			Nob1	36.2391	27.4401	25.3255	27.6244	25.5272	23.3993	25.6676	24.4368
	ENSMUSG00000003849	Nqo1	0.0103755	3.59993	0.96464	0.993973			Nqo1	10.2499	10.5742	13.0374	14.5193	12.0213	12.7759	10.9018	12.2802
	ENSMUSG00000003865	Gys1	0.0936085	6.796	0.563923	0.854256			Gys1	115.955	116.151	106.897	119.549	103.449	105.818	114.4	106.113
	ENSMUSG00000003868	Ruvbl2	-0.0739758	4.95569	0.723802	0.920684			Ruvbl2	40.9997	26.4519	23.9269	29.2743	30.6689	30.551	34.7295	31.0302
	ENSMUSG00000003873	Bax	0.347864	4.81113	0.0798169	0.373249			Bax	37.6478	28.6919	26.5244	32.5742	21.7253	23.2257	27.0016	26.6209
	ENSMUSG00000003923	Tfam	-0.0268476	5.23142	0.893347	0.975211			Tfam	46.1489	32.2166	30.7203	39.5038	41.0246	38.779	34.4535	37.0467
	ENSMUSG00000003929	Zfp81	-0.43288	3.34494	0.0682809	0.340837			Zfp81	6.70374	9.35534	9.39093	8.81529	13.18	12.88	9.93585	10.261
	ENSMUSG00000003934	Efnb3	0.748489	7.13818	0.00011817	0.00307183			Efnb3	204.173	207.333	170.835	123.697	104.137	111.407	91.6766	113.036
	ENSMUSG00000003948	Mmd	-0.379119	5.71386	0.0279533	0.194113			Mmd	46.4404	48.6873	42.5589	44.5007	64.5966	61.97	52.9452	57.4451
	ENSMUSG00000003949	Hlf	0.325341	4.55011	0.257296	0.647421			Hlf	26.1834	17.393	35.4657	24.9374	23.1737	23.5382	25.9896	10.2198
	ENSMUSG00000003955	Fam162a	0.246653	6.24803	0.251931	0.642117			Fam162a	123.193	71.4168	60.7413	74.2936	66.914	66.7609	73.5529	70.5907
	ENSMUSG00000003970	Rpl8	0.391086	8.79864	0.102401	0.427543			Rpl8	838.016	416.774	370.942	395.133	357.454	355.572	422.688	405.289
	ENSMUSG00000003992	Ssbp2	0.153417	5.2354	0.401343	0.760823			Ssbp2	45.0802	39.3649	36.0652	37.8539	37.6572	36.5571	30.6355	37.5
	ENSMUSG00000004018	Fancl	0.0595609	3.32235	0.807632	0.948609			Fancl	13.116	7.70827	9.04126	10.7009	8.83496	10.8317	9.79785	9.39561
	ENSMUSG00000004032	Gstm5	0.349385	5.26138	0.078738	0.369195			Gstm5	53.6299	43.1202	41.0603	33.7527	28.2067	33.3284	37.3054	35.8517
	ENSMUSG00000004035	Gstm7	0.979195	3.88476	0.000361696	0.0076616			Gstm7	30.604	15.9107	18.582	13.0108	9.12463	9.72078	10.9478	9.8077
	ENSMUSG00000004040	Stat3	0.683328	7.48971	0.000703842	0.0129166			Stat3	150.446	223.013	298.162	214.113	130.316	131.647	146.002	143.613
	ENSMUSG00000004043	Stat5a	0.298045	5.09666	0.0956151	0.410733			Stat5a	37.2106	34.6543	42.0594	36.7225	29.6913	29.7178	32.5215	30.5769
	ENSMUSG00000004044	Cavin1	-0.379117	8.65323	0.0306285	0.205035			Cavin1	398.921	323.089	287.322	390.419	424.114	437.956	473.793	484.574
	ENSMUSG00000004054	Map3k11	-0.225003	5.65351	0.195341	0.581349			Map3k11	45.1774	52.5085	40.5608	47.0463	51.2717	52.5269	55.5212	57.3627
	ENSMUSG00000004056	Akt2	-0.01461	6.29149	0.936024	0.987612			Akt2	58.7306	85.0875	85.6672	81.8832	76.6179	74.9194	78.7048	84.3544
	ENSMUSG00000004069	Dnaja3	-0.100838	6.61723	0.542988	0.844953			Dnaja3	104.005	90.9181	89.1139	94.6112	99.9727	95.7497	111.41	98.9424
	ENSMUSG00000004070	Hmox2	0.177832	5.25942	0.423775	0.77869			Hmox2	52.3183	34.8849	35.3159	39.8338	39.7935	41.2439	39.0994	23.3242
	ENSMUSG00000004071	Cdip1	0.296905	6.97594	0.14776	0.514297			Cdip1	115.712	175.149	118.585	145.287	93.6361	131.508	90.0206	136.442
	ENSMUSG00000004085	Map3k20	-0.167407	7.53033	0.330005	0.705742			Map3k20	141.507	173.93	180.925	199.923	202.516	203.754	199.637	176.044
	ENSMUSG00000004096	Cwc15	0.194555	5.48633	0.28825	0.674068			Cwc15	59.8479	44.4708	43.9575	42.8037	42.3282	43.3963	38.9154	42.2802
	ENSMUSG00000004098	Col5a3	0.08814	5.11072	0.638569	0.88845			Col5a3	34.8789	39.299	30.021	37.8539	29.5464	36.6612	32.6135	34.8627
	ENSMUSG00000004099	Dnmt1	-0.749557	6.11088	0.000945891	0.016511			Dnmt1	40.0281	43.6473	40.8605	81.4118	88.8927	86.0983	87.9507	83.283
	ENSMUSG00000004100	Ppan	-0.172743	3.78149	0.44842	0.795224			Ppan	16.4679	11.7271	11.4389	11.7852	13.9404	13.6091	15.7318	14.6703
	ENSMUSG00000004105	Angptl2	-0.31076	7.36272	0.0556503	0.299192			Angptl2	147.822	136.509	148.057	155.045	166.995	180.772	178.661	202.17
	ENSMUSG00000004127	Trmt10a	-0.205814	2.23813	0.429956	0.783852			Trmt10a	3.9348	3.68943	4.14599	5.46831	5.39512	4.2702	4.87593	5.31594
	ENSMUSG00000004151	Etv1	-0.168382	4.05841	0.523922	0.835397			Etv1	8.40396	18.5789	18.582	16.8292	19.77	18.9555	15.5938	15.8242
	ENSMUSG00000004187	Kifc2	0.157376	3.18445	0.570655	0.858224			Kifc2	10.5414	11.9577	9.94039	5.51545	8.1832	10.1721	7.03789	8.65385
	ENSMUSG00000004207	Psap	0.42222	9.67092	0.011486	0.106851			Psap	873.769	1014	1039.3	806.906	649.985	688.474	714.967	733.187
	ENSMUSG00000004221	Ikbkg	0.520453	3.97157	0.100177	0.422117			Ikbkg	21.8114	10.673	12.4879	28.7086	18.3217	11.3525	10.5798	11.044
	ENSMUSG00000004233	Wars2	-0.274967	3.55384	0.203332	0.591726			Wars2	9.61841	10.5742	11.6388	10.3709	13.3249	12.9148	12.3278	12.4863
	ENSMUSG00000004263	Atn1	0.712309	6.15211	0.00298705	0.0401562			Atn1	77.3845	107.685	93.5596	74.2465	61.7361	28.9193	59.5231	65.2748
	ENSMUSG00000004264	Phb2	0.472113	7.60764	0.0135432	0.119667			Phb2	307.158	218.203	200.306	180.69	152.729	154.803	171.807	174.066
	ENSMUSG00000004266	Ptpn6	0.836921	3.15187	0.00874537	0.0880039			Ptpn6	14.7677	9.94828	15.2852	5.27975	5.43133	5.65888	6.20991	8.03572
	ENSMUSG00000004267	Eno2	1.14759	0.586374	0.000274312	0.00613174			Eno2	2.13742	1.71295	1.89817	2.16847	0.651759	1.0068	0.735989	1.15385
	ENSMUSG00000004268	Emg1	0.317471	5.23608	0.116461	0.456839			Emg1	56.8846	38.3437	35.7654	35.9683	31.1034	35.2031	35.0975	32.555
	ENSMUSG00000004270	Lpcat3	0.972283	5.99428	1.79e-07	1.24e-05			Lpcat3	91.1806	81.9581	98.2551	66.0911	43.161	47.3888	38.5474	42.8572
	ENSMUSG00000004285	Atp6v1f	0.178366	5.25146	0.358254	0.726634			Atp6v1f	52.6584	35.7414	38.0133	35.0726	35.195	34.4393	34.8675	38.1594
	ENSMUSG00000004317	Clcn5	0.0267759	3.97439	0.922479	0.983464			Clcn5	12.9703	14.7577	16.0845	19.3276	18.2855	8.99172	17.7097	17.0192
	ENSMUSG00000004319	Clcn3	-0.125244	5.69676	0.631638	0.885276			Clcn3	22.2486	58.7015	60.4416	56.7102	58.8756	59.8175	50.0932	47.3077
	ENSMUSG00000004328	Hif3a	3.95777	4.23975	9.22e-22	7.23e-19			Hif3a	17.148	49.1485	55.7461	19.5162	1.81044	3.15925	1.37998	2.71978
	ENSMUSG00000004347	Pde1c	0.465317	6.89973	0.0106967	0.101667			Pde1c	106.774	156.9	155.35	134.586	108.301	108.491	90.0666	94.1209
	ENSMUSG00000004356	Utp20	-0.201754	4.70647	0.360185	0.727939			Utp20	15.3992	26.1884	26.1747	29.0386	29.9447	29.5095	26.2196	25.6731
	ENSMUSG00000004364	Cul3	0.228798	6.6119	0.163736	0.537839			Cul3	102.548	109.859	102.151	107.292	95.012	96.5482	83.7187	84.6841
	ENSMUSG00000004383	Large1	0.127081	5.34497	0.461295	0.804289			Large1	41.0483	42.4943	41.9595	43.8879	40.735	36.4529	41.2614	36.6758
	ENSMUSG00000004393	Ddx56	0.078717	4.42154	0.699231	0.913066			Ddx56	25.5034	22.0048	18.3323	21.8732	19.589	18.9902	21.3897	23.1181
	ENSMUSG00000004394	Tmed4	0.0177817	6.10146	0.919324	0.982752			Tmed4	73.4497	73.6568	71.2312	57.653	63.4017	69.7119	72.0809	67.4588
	ENSMUSG00000004415	Col26a1	-0.34482	3.42798	0.141254	0.503631			Col26a1	10.4442	7.18121	10.5398	9.5224	11.2972	11.8732	11.0858	13.5165
	ENSMUSG00000004446	Bid	-0.699668	0.804734	0.0164904	0.137993			Bid	1.11729	1.18589	1.14889	1.60278	1.95528	2.04831	2.06997	2.14286
	ENSMUSG00000004451	Ralb	-0.136938	5.48785	0.461616	0.804289			Ralb	41.0483	37.8825	38.1132	53.646	45.9128	43.0145	50.7832	47.9671
	ENSMUSG00000004455	Ppp1cc	0.213521	5.57272	0.250883	0.640679			Ppp1cc	38.4251	49.6426	57.4944	58.5486	44.4645	43.1533	43.6073	44.794
	ENSMUSG00000004460	Dnajb11	0.216993	5.6086	0.238432	0.62837			Dnajb11	64.317	43.8779	47.654	53.6932	41.1695	48.7428	45.2173	45.0824
	ENSMUSG00000004462	Tbccd1	-0.0958576	3.49737	0.678319	0.904137			Tbccd1	12.9217	10.2448	11.389	8.81529	12.4196	11.3872	11.1778	11.3324
	ENSMUSG00000004500	Zfp324	-0.836996	2.71944	0.000763755	0.0138403			Zfp324	4.76063	4.61179	5.64455	3.62983	8.72633	9.06116	7.49789	7.99451
	ENSMUSG00000004508	Gab2	0.21215	5.55548	0.266345	0.656501			Gab2	37.4049	48.6544	55.2466	60.2928	42.7989	46.3473	40.3874	44.4643
	ENSMUSG00000004530	Coro1c	-0.173461	6.1467	0.472091	0.80963			Coro1c	71.2637	65.718	40.1612	88.9072	54.4581	67.8719	97.1045	80.6869
	ENSMUSG00000004535	Tax1bp1	0.147326	6.91382	0.371605	0.738732			Tax1bp1	110.272	131.897	133.871	130.532	115.144	121.614	107.592	113.036
	ENSMUSG00000004558	Ndrg2	0.496777	9.44178	0.00348686	0.045208			Ndrg2	929.877	807.359	858.52	659.921	555.589	561.583	586.583	603.503
	ENSMUSG00000004561	Mettl17	0.24346	4.05963	0.256963	0.647421			Mettl17	21.2285	16.1413	15.5849	19.0448	15.0991	13.9563	16.4678	15.2885
	ENSMUSG00000004562	Arhgef40	-0.0387178	5.76651	0.824323	0.953566			Arhgef40	49.0636	60.1838	47.3542	57.8415	53.4805	55.9639	53.9572	56.9506
	ENSMUSG00000004565	Pnpla6	0.000565463	4.62458	1	1			Pnpla6	20.4027	29.746	29.8711	18.2906	24.8031	24.0589	24.7476	24.7253
	ENSMUSG00000004567	Mcoln1	0.143411	5.20353	0.451645	0.796975			Mcoln1	32.4986	43.6473	45.0065	33.187	33.9277	34.5088	34.1315	37.2116
	ENSMUSG00000004568	Arhgef18	-0.199531	4.98794	0.322139	0.700182			Arhgef18	24.7261	32.6778	36.6646	23.7589	34.1087	33.5367	36.3855	31.3187
	ENSMUSG00000004591	Pkn2	-0.0699943	5.71766	0.720374	0.919018			Pkn2	36.5305	57.3509	55.9459	55.2017	59.9619	54.7488	54.1872	46.3599
	ENSMUSG00000004609	Cd33	-0.531194	1.58434	0.089865	0.396783			Cd33	1.7488	2.70119	2.29778	2.73416	4.01918	4.37435	1.83997	3.46154
	ENSMUSG00000004610	Etfb	0.598831	8.23793	0.0140529	0.122703			Etfb	598.527	294.463	316.844	244.565	207.839	255.691	263.024	233.736
	ENSMUSG00000004626	Stxbp2	0.208415	3.6944	0.338445	0.71162			Stxbp2	13.8933	13.7365	13.6868	13.8593	11.5506	10.5193	11.7298	13.9698
	ENSMUSG00000004631	Sgce	-0.0380445	4.86719	0.845957	0.959336			Sgce	33.3244	24.706	27.5234	29.3686	26.2152	30.2733	28.9796	32.4725
	ENSMUSG00000004633	Chn2	-0.739088	1.51381	0.0130192	0.11681			Chn2	1.70022	2.53648	1.49855	2.49845	4.67094	2.95095	3.40395	2.8022
	ENSMUSG00000004637	Wwox	0.238832	2.92756	0.314457	0.69385			Wwox	7.28667	7.77416	7.89237	9.66382	7.67628	7.22115	6.07191	6.63462
	ENSMUSG00000004642	Slbp	-0.714005	4.10821	0.00240701	0.0341756			Slbp	14.8162	12.0565	8.79151	16.3107	20.6753	22.5314	22.3557	19.6978
	ENSMUSG00000004655	Aqp1	-0.37585	7.65267	0.0813502	0.376626			Aqp1	236.671	191.356	161.694	110.592	198.678	216.53	261.506	232.088
	ENSMUSG00000004661	Arid3b	-0.0178118	2.86812	0.961043	0.993914			Arid3b	7.86961	7.9718	6.94329	5.89258	3.83814	8.3321	6.7159	10.1786
	ENSMUSG00000004665	Cnn2	-0.360817	5.91581	0.0953813	0.410341			Cnn2	68.8348	42.099	37.3639	62.8856	61.9534	62.3866	79.1188	67.7061
	ENSMUSG00000004667	Polr2e	-0.0356558	5.47738	0.861629	0.963652			Polr2e	55.573	44.3061	39.1122	36.6754	33.6018	45.5835	50.2772	50.6456
	ENSMUSG00000004677	Myo9b	-0.335468	6.47725	0.142273	0.50493			Myo9b	44.5459	84.6922	77.0755	108.471	99.864	91.4795	110.766	95.1512
	ENSMUSG00000004698	Hdac9	-0.113276	4.71981	0.652273	0.893102			Hdac9	16.3707	26.3531	34.3668	23.8531	31.4655	32.391	26.6336	18.6676
	ENSMUSG00000004730	Adgre1	-1.75402	1.79528	4.14e-09	4.36e-07			Adgre1	1.02013	1.74589	2.09797	1.2728	5.17787	5.17284	4.09394	6.34616
	ENSMUSG00000004748	Mtfp1	-0.0668874	5.67218	0.779533	0.940542			Mtfp1	79.9591	41.6379	36.8644	40.4938	46.8905	50.6175	60.3051	50.5632
	ENSMUSG00000004768	Rab23	-0.576322	3.32874	0.0123136	0.112319			Rab23	8.93832	6.55533	8.04223	8.48531	13.2524	11.9774	10.7178	11.7033
	ENSMUSG00000004771	Rab11a	-0.197525	6.08347	0.342856	0.715076			Rab11a	81.8051	52.4426	53.7481	64.4412	89.0738	54.1239	74.1969	72.033
	ENSMUSG00000004788	Eif2b2	0.351756	4.94384	0.0769362	0.364424			Eif2b2	40.7082	27.4401	35.9153	33.7055	27.8808	22.8438	30.4975	26.7033
	ENSMUSG00000004789	Dlst	-0.0162544	8.55491	0.947481	0.98964			Dlst	490.685	325.164	408.106	271.624	305.856	240.277	495.413	471.017
	ENSMUSG00000004791	Pgf	0.719003	2.03635	0.0231972	0.173979			Pgf	3.78907	5.13885	7.79247	3.34698	2.4622	3.40227	3.77194	2.55495
	ENSMUSG00000004798	Ulk2	0.010644	6.41774	0.959212	0.993228			Ulk2	58.4391	97.8028	108.945	77.6877	90.1601	92.035	80.8668	77.3077
	ENSMUSG00000004815	Dgkq	-0.394173	4.20807	0.168708	0.545707			Dgkq	8.20965	15.3177	19.2314	20.8361	24.7669	16.5253	25.9436	16.3599
	ENSMUSG00000004837	Grap	-0.299328	3.4366	0.185547	0.569766			Grap	11.7558	9.05887	9.19112	8.53245	11.442	11.5955	12.0518	12.3214
	ENSMUSG00000004843	Chmp2b	-0.0251917	5.13077	0.889288	0.974524			Chmp2b	34.2959	36.2684	35.1161	32.9041	35.4847	37.5292	31.3255	36.6758
	ENSMUSG00000004846	Plod3	0.192037	5.38302	0.272742	0.661697			Plod3	50.4724	43.1861	42.409	41.6252	41.2419	39.6122	38.6854	35.9753
	ENSMUSG00000004849	Ap1s1	-0.122622	5.15076	0.520677	0.835108			Ap1s1	39.7852	27.9343	30.2208	37.8539	35.014	36.071	38.8694	37.8297
	ENSMUSG00000004865	Srpk1	-0.0415299	5.36615	0.824794	0.953577			Srpk1	41.7769	45.7885	42.9085	31.7728	42.2557	46.2431	40.0194	38.489
	ENSMUSG00000004880	Lbr	-0.24627	4.9738	0.192833	0.578387			Lbr	27.3493	27.3084	27.2736	32.7627	31.9724	40.0982	33.3955	30.5357
	ENSMUSG00000004891	Nes	-0.991721	6.77492	0.000170902	0.00423205			Nes	73.5954	59.4591	41.8596	117.993	126.948	133.383	185.331	136.813
	ENSMUSG00000004895	Prcc	0.141378	5.36585	0.461742	0.804289			Prcc	54.1643	45.1296	39.9114	33.4698	39.178	39.1956	39.3754	38.8187
	ENSMUSG00000004896	Rrnad1	-0.280694	3.90999	0.311645	0.691279			Rrnad1	10.8814	15.2518	18.7819	9.051	14.4835	22.0453	16.3758	12.6511
	ENSMUSG00000004897	Hdgf	0.0193156	6.73888	0.910276	0.980591			Hdgf	112.118	106.302	90.6624	120.68	101.421	111.581	100.186	110.852
	ENSMUSG00000004929	Thop1	-0.0507284	4.23934	0.811266	0.94941			Thop1	21.7629	15.3507	17.9327	18.9034	21.2908	18.4348	18.5377	18.2555
	ENSMUSG00000004931	Apba3	0.0532883	4.74377	0.794223	0.944929			Apba3	33.0815	23.5531	27.5234	24.7017	27.5187	21.3163	29.4396	26.6209
	ENSMUSG00000004934	Pias4	-0.175395	3.87412	0.41525	0.772096			Pias4	15.4963	12.5836	14.0364	12.6808	15.2439	14.3034	16.3298	15.989
	ENSMUSG00000004936	Map2k1	0.0171693	5.63504	0.919856	0.982752			Map2k1	51.784	51.2567	50.1515	46.4335	48.0129	50.6175	50.1852	48.4616
	ENSMUSG00000004937	Sgta	0.260845	6.55182	0.133144	0.488995			Sgta	121.347	96.4852	98.6047	92.3485	78.8991	80.5436	95.0806	86.6621
	ENSMUSG00000004939	Nmrk2	-0.753914	4.6863	0.00149167	0.0237139			Nmrk2	18.1195	13.9012	18.0326	26.3987	32.4069	26.4197	42.2734	27.7747
	ENSMUSG00000004945	Tmem242	0.184955	5.77358	0.374551	0.741026			Tmem242	84.0882	46.0849	49.2025	53.1746	48.882	48.9511	53.3592	53.3242
	ENSMUSG00000004947	Dtx2	0.0807291	3.66977	0.714374	0.917341			Dtx2	15.1077	12.4518	12.3381	12.1151	12.8541	12.0815	10.9478	13.2692
	ENSMUSG00000004951	Hspb1	0.142231	6.72826	0.498115	0.825194			Hspb1	157.538	97.4734	78.2744	111.393	92.4412	95.2289	111.41	103.846
	ENSMUSG00000004952	Rasa4	0.886135	2.57934	0.00264948	0.0367619			Rasa4	7.33525	8.10357	10.9894	4.24265	4.30885	4.30492	4.04794	3.91484
	ENSMUSG00000004980	Hnrnpa2b1	-0.339967	8.46995	0.0427869	0.254433			Hnrnpa2b1	294.284	309.517	279.68	368.168	387.58	419.834	393.432	383.407
	ENSMUSG00000004994	Ccdc130	-0.279953	2.72768	0.262711	0.652389			Ccdc130	7.14094	5.46826	5.8943	5.13833	7.96595	7.63776	5.74991	7.29396
	ENSMUSG00000004996	Mri1	0.131448	3.40833	0.58382	0.862706			Mri1	12.9703	10.5742	11.4389	9.09814	8.00216	9.85965	10.3958	11.9918
	ENSMUSG00000005034	Prkacb	-0.272826	6.34858	0.154383	0.525244			Prkacb	64.1713	86.8663	64.3878	79.4319	100.299	96.9995	91.3546	67.6649
	ENSMUSG00000005043	Sgsh	-0.387062	3.62873	0.119306	0.462373			Sgsh	10.8814	13.1107	11.8885	6.64683	14.556	13.0883	14.0758	13.9698
	ENSMUSG00000005054	Cstb	0.371578	4.00088	0.108186	0.439292			Cstb	23.4631	14.2636	15.9346	18.2906	12.6007	12.8453	14.8118	15.3297
	ENSMUSG00000005057	Sh2b2	-0.623284	0.810678	0.0941955	0.407314			Sh2b2	1.11729	1.25177	2.09797	0.80139	1.15868	1.87472	2.71396	2.39011
	ENSMUSG00000005069	Pex5	0.185885	4.92598	0.331311	0.706172			Pex5	32.3528	35.2472	35.0661	26.3987	27.0118	30.6899	25.8056	29.9588
	ENSMUSG00000005078	Jkamp	0.0336499	4.49374	0.860695	0.963372			Jkamp	23.1716	21.0825	22.3284	24.2774	20.639	22.7397	22.4937	22.8709
	ENSMUSG00000005087	Cd44	0.0246174	4.16831	0.918645	0.982752			Cd44	11.9016	19.3366	21.4293	19.5162	17.7423	17.3238	19.7337	16.1951
	ENSMUSG00000005102	Eif2ak4	0.0845847	4.66794	0.684948	0.906957			Eif2ak4	18.411	29.9437	29.6713	26.2573	24.2237	23.6076	25.8516	24.7253
	ENSMUSG00000005103	Wdr1	-0.242723	7.56109	0.147966	0.514729			Wdr1	161.424	166.65	160.994	202.61	200.488	189.382	226.777	201.8
	ENSMUSG00000005107	Slc2a9	0.808024	2.03142	0.00334793	0.0439521			Slc2a9	3.74049	5.07297	5.74445	5.89258	2.17253	2.91623	3.31195	3.29671
	ENSMUSG00000005124	Wisp1	0.0293169	4.62961	0.937305	0.987796			Wisp1	29.4382	28.8896	6.04416	35.2612	27.0118	27.2529	21.2517	22.1291
	ENSMUSG00000005125	Ndrg1	0.335067	5.31975	0.0781521	0.367768			Ndrg1	39.8824	47.732	51.3504	38.891	31.031	31.8356	38.1334	40.055
	ENSMUSG00000005142	Man2b1	0.109937	5.75721	0.556983	0.852039			Man2b1	46.4404	57.0215	68.0842	52.7032	46.2387	49.5065	52.4852	59.5879
	ENSMUSG00000005150	Wdr83	0.0535297	4.42007	0.801887	0.947217			Wdr83	26.1349	20.753	20.73	19.2805	20.7477	16.5948	22.2637	24.1484
	ENSMUSG00000005161	Prdx2	0.0507871	8.02471	0.774268	0.939183			Prdx2	334.75	241.229	222.535	261.206	249.189	250.067	260.126	263.654
	ENSMUSG00000005198	Polr2a	-0.158611	6.72409	0.459665	0.802993			Polr2a	58.2448	111.375	106.497	123.178	114.818	117.448	104.924	108.544
	ENSMUSG00000005204	Senp3	0.0967513	5.26541	0.623596	0.881445			Senp3	52.9984	37.2237	35.7155	32.7627	36.9692	37.3209	38.3634	35.728
	ENSMUSG00000005220	Corin	1.12173	7.29828	1.52e-05	0.000554435			Corin	111.438	304.147	279.23	167.443	105.694	99.6727	90.3886	100.508
	ENSMUSG00000005225	Plekha8	-0.106131	4.31057	0.602664	0.871713			Plekha8	15.3506	20.4895	19.4312	20.8361	21.6167	22.1495	19.4117	18.75
	ENSMUSG00000005233	Spc25	-1.3805	3.30517	0.00512543	0.0601806			Spc25	3.15756	3.36002	1.29875	13.9065	13.4697	16.3865	13.7998	12.8984
	ENSMUSG00000005251	Ripk4	0.545914	0.752002	0.111604	0.445706			Ripk4	1.94311	2.33884	1.84821	1.46136	1.88286	1.24981	0.64399	1.4011
	ENSMUSG00000005262	Ufd1	0.171443	5.0411	0.360691	0.728681			Ufd1	28.1751	35.4778	39.362	36.1568	30.5603	29.5095	30.6355	32.8846
	ENSMUSG00000005267	Zfp287	-1.12864	1.78811	9.68e-06	0.000376278			Zfp287	2.28316	1.94354	1.94812	2.26275	4.96061	4.86039	4.18594	4.40934
	ENSMUSG00000005268	Prlr	-1.08045	0.828776	0.0176576	0.144609			Prlr	0.680089	0.362355	2.34773	0.989953	2.64325	2.46491	1.47198	2.55495
	ENSMUSG00000005299	Letm1	0.128448	6.7844	0.486828	0.819077			Letm1	147.239	95.8922	104.699	112.43	98.0898	97.4161	117.344	108.173
	ENSMUSG00000005312	Ubqln1	0.102658	6.10462	0.546037	0.846941			Ubqln1	73.7411	66.7392	69.8325	74.435	71.1866	71.7602	57.9131	64.2445
	ENSMUSG00000005338	Cadm3	-0.623546	0.527878	0.268336	0.658271			Cadm3	0.0485778	0.625885	2.49759	1.13137	1.55698	1.6317	1.47198	1.93681
	ENSMUSG00000005354	Txn2	0.24094	6.48568	0.229137	0.620255			Txn2	127.614	98.6923	75.8267	85.843	96.4604	71.4477	87.6747	72.7336
	ENSMUSG00000005360	Slc1a3	-0.0504362	1.67055	0.875831	0.970222			Slc1a3	2.76894	2.83296	4.39575	2.21561	3.18638	3.19397	2.85196	3.37912
	ENSMUSG00000005362	Crbn	0.22308	4.61961	0.28963	0.675214			Crbn	18.8968	28.2637	31.8692	26.5402	23.5358	23.5382	19.8717	23.489
	ENSMUSG00000005370	Msh6	-0.471341	4.40492	0.0171941	0.142001			Msh6	17.8281	16.1413	16.7838	19.9876	27.0118	24.788	24.4256	21.7995
	ENSMUSG00000005371	Fbxo11	-0.0253962	5.977	0.894927	0.976063			Fbxo11	55.1844	66.4756	76.9257	50.8176	70.1728	66.7956	55.4752	61.3599
	ENSMUSG00000005373	Mlxipl	-0.177703	4.69114	0.38494	0.748364			Mlxipl	19.674	28.0001	22.4283	26.493	23.8978	24.9269	27.3696	33.1731
	ENSMUSG00000005374	Tbl2	-0.227584	4.48194	0.23063	0.621721			Tbl2	19.6254	19.8966	20.9797	21.5433	25.5272	24.8574	22.8157	22.8297
	ENSMUSG00000005378	Bud23	-0.0969412	3.50285	0.675765	0.90312			Bud23	13.0189	9.22358	9.79054	11.5023	11.5868	10.3457	12.2818	12.3214
	ENSMUSG00000005397	Nid1	-0.145247	8.77667	0.491201	0.820238			Nid1	241.237	471.753	462.203	490.498	459.671	462.917	473.839	445.756
	ENSMUSG00000005410	Mcm5	-1.05479	5.23906	0.00216881	0.0314488			Mcm5	26.9121	11.6283	12.4879	46.952	50.9097	49.6454	53.0372	49.8627
	ENSMUSG00000005413	Hmox1	0.578359	3.74877	0.0226839	0.171602			Hmox1	12.0959	14.593	22.1786	15.2264	10.2471	9.92908	9.24586	13.4753
	ENSMUSG00000005417	Mprip	0.00769693	8.32402	0.963329	0.993973			Mprip	287.629	368.185	306.953	322.112	302.163	326.41	323.605	325.962
	ENSMUSG00000005442	Cic	-0.0300236	6.45276	0.89868	0.976737			Cic	43.6715	102.513	95.5577	104.605	86.503	84.7097	87.9507	94.533
	ENSMUSG00000005447	Pafah1b3	-0.224685	2.7806	0.358009	0.726591			Pafah1b3	7.57814	5.60003	5.8943	5.98686	7.13314	6.14492	8.04988	7.9533
	ENSMUSG00000005465	Il27ra	-0.372107	2.29599	0.208247	0.596431			Il27ra	3.20614	3.49178	3.49662	6.64683	5.79342	4.75624	6.25591	4.98627
	ENSMUSG00000005469	Prkaca	-0.0444578	8.15906	0.782189	0.940922			Prkaca	295.11	266.825	265.993	297.504	306.327	284.09	290.026	280.179
	ENSMUSG00000005470	Asf1b	-1.08486	3.22724	0.00631435	0.0699487			Asf1b	4.372	3.68943	2.69739	13.0108	15.3888	12.1163	11.5458	11.3324
	ENSMUSG00000005481	Ddx39	-0.0735904	5.42832	0.722542	0.920245			Ddx39	53.047	35.0496	31.6194	47.8477	41.8574	38.779	51.4732	44.2171
	ENSMUSG00000005483	Dnajb1	0.0494306	4.53587	0.800852	0.947135			Dnajb1	27.6894	23.2236	21.8289	21.3076	23.4995	21.3163	23.3216	22.7473
	ENSMUSG00000005501	Usp40	-0.177837	5.67234	0.328589	0.704988			Usp40	36.6277	49.8073	52.9488	51.7132	54.0598	55.3043	53.4972	53.3242
	ENSMUSG00000005505	Kbtbd4	-0.157131	2.8607	0.536402	0.841905			Kbtbd4	4.95494	7.87298	7.64262	6.64683	8.90738	7.95021	6.7619	6.63462
	ENSMUSG00000005506	Celf1	-0.0187401	7.19166	0.91557	0.982647			Celf1	112.943	146.523	164.741	156.413	160.55	143.659	145.036	138.956
	ENSMUSG00000005510	Ndufs3	0.204862	7.6256	0.286752	0.672579			Ndufs3	281.411	207.695	201.355	155.14	172.789	177.508	189.149	194.217
	ENSMUSG00000005514	Por	0.283036	5.66176	0.109767	0.441832			Por	58.8763	50.7955	62.4896	49.8276	41.3867	44.4726	50.0472	46.5248
	ENSMUSG00000005533	Igf1r	0.10717	6.20791	0.627635	0.883616			Igf1r	42.9914	91.6428	87.8651	83.7689	73.6488	68.9481	68.861	72.9396
	ENSMUSG00000005534	Insr	0.190293	6.93449	0.306529	0.687604			Insr	93.2694	135.949	143.561	148.351	116.991	106.547	123.784	109.451
	ENSMUSG00000005566	Trim28	0.0766194	6.77404	0.668708	0.90067			Trim28	138.204	104.128	92.0111	114.74	112.863	98.9784	108.788	105.206
	ENSMUSG00000005575	Ube2m	0.212663	6.31819	0.233683	0.62372			Ube2m	107.308	80.1792	73.529	81.3176	71.0056	72.8017	75.4389	76.1539
	ENSMUSG00000005580	Adcy9	0.0860791	4.27857	0.781877	0.940865			Adcy9	7.38383	23.6189	27.1737	21.4018	18.9372	19.025	20.4697	16.5659
	ENSMUSG00000005583	Mef2c	-0.138819	4.70131	0.488813	0.819612			Mef2c	25.4548	25.6284	21.2794	26.3516	29.3292	20.8302	27.9676	30.6181
	ENSMUSG00000005609	Ctr9	-0.248837	5.27137	0.164107	0.538606			Ctr9	34.636	35.5108	36.5647	34.1769	43.4868	46.4167	42.0434	35.4396
	ENSMUSG00000005610	Eif4g2	0.0845944	9.33905	0.620709	0.880352			Eif4g2	540.525	693.942	742.832	688.866	663.745	677.504	586.077	586.978
	ENSMUSG00000005611	Mrvi1	-0.120829	4.23753	0.565796	0.855654			Mrvi1	16.7108	21.7083	18.8818	14.6136	19.1183	20.3095	21.2977	17.555
	ENSMUSG00000005615	Pcyt1a	0.0280118	6.6808	0.873873	0.969698			Pcyt1a	83.311	100.372	112.741	117.616	109.858	97.9716	101.842	96.3874
	ENSMUSG00000005621	Zfp592	0.135275	5.55942	0.469806	0.807973			Zfp592	41.8255	59.5579	54.2476	41.4366	46.3111	47.0416	44.4353	41.7033
	ENSMUSG00000005625	Psmd4	0.44814	6.6502	0.0226869	0.171602			Psmd4	156.469	100.636	115.189	91.0757	87.5892	74.1557	86.7547	91.1127
	ENSMUSG00000005628	Tmod4	-0.0940913	2.50086	0.786736	0.942266			Tmod4	8.1125	4.31532	6.84339	2.35703	4.81578	7.15172	5.79591	5.27473
	ENSMUSG00000005656	Snx6	-0.174922	5.05628	0.33021	0.705742			Snx6	31.3327	32.4802	30.7203	30.17	36.0278	38.7095	35.0515	30.989
	ENSMUSG00000005667	Mthfd2	-0.751849	2.52567	0.0296421	0.201487			Mthfd2	3.88623	2.66825	2.49759	7.87248	7.09694	7.60304	7.81988	5.93407
	ENSMUSG00000005672	Kit	-0.902032	4.71548	0.000206685	0.00494367			Kit	11.5615	17.3271	16.4341	27.6715	33.457	32.9812	36.2475	33.75
	ENSMUSG00000005674	Tomm40l	-0.327706	5.66844	0.206946	0.596018			Tomm40l	55.6702	33.4025	30.5205	60.5757	43.4868	67.9066	72.8169	41.8682
	ENSMUSG00000005682	Pan2	0.159658	5.97737	0.388137	0.751396			Pan2	56.156	78.7627	74.5779	56.0502	58.5859	57.0054	58.8331	63.3792
	ENSMUSG00000005683	Cs	0.087141	10.4307	0.592198	0.866086			Cs	1265.99	1472.51	1415.88	1532.78	1318.69	1313	1458.91	1263.26
	ENSMUSG00000005686	Ampd3	-0.417699	5.36554	0.0278874	0.193766			Ampd3	26.8635	34.9508	39.9114	39.1738	50.9821	44.7156	49.1273	43.3929
	ENSMUSG00000005687	Bcas2	0.00704951	4.76746	0.974268	0.99609			Bcas2	36.1419	25.6284	25.9249	21.2133	24.8031	30.7246	25.4836	27.3214
	ENSMUSG00000005698	Ctcf	-0.0979337	5.7778	0.585403	0.863398			Ctcf	43.2828	59.1626	57.4944	51.7132	57.2824	61.3798	51.8412	56.044
	ENSMUSG00000005699	Pard6a	0.118635	2.2246	0.670258	0.901029			Pard6a	6.99521	4.05178	4.39575	3.72411	4.27265	4.44379	3.90994	4.98627
	ENSMUSG00000005718	Tfap4	0.568012	1.26879	0.0441022	0.259303			Tfap4	2.23458	3.19531	3.14696	2.54559	2.24495	1.6317	1.60998	2.01923
	ENSMUSG00000005732	Ranbp1	-0.184341	5.00587	0.402898	0.76218			Ranbp1	41.6798	23.2566	22.9278	32.197	36.4261	31.4189	35.0515	33.4616
	ENSMUSG00000005763	Cd247	-3.14594	-0.283526	3.8e-10	5.01e-08			Cd247	0	0.362355	0.149855	0	1.01385	1.35397	1.79397	1.11264
	ENSMUSG00000005774	Rfx5	-0.652697	3.56741	0.0219159	0.167939			Rfx5	6.36369	7.51063	9.54078	13.1994	9.26947	17.1502	15.5018	15.6181
	ENSMUSG00000005779	Psmb4	0.254154	6.67979	0.22029	0.610943			Psmb4	161.958	88.9416	97.4558	97.4868	82.52	92.2433	95.9546	103.063
	ENSMUSG00000005800	Mmp8	4.52066	0.485075	2.31e-14	6.24e-12			Mmp8	1.45733	3.36002	4.14599	1.2728	0	0.173585	0	0.247253
	ENSMUSG00000005802	Slc30a4	0.0166106	4.64316	0.945922	0.989393			Slc30a4	14.7191	27.8684	26.2247	31.3485	27.2653	24.4408	24.4256	22.9121
	ENSMUSG00000005803	Sqor	-0.208759	3.45733	0.374552	0.741026			Sqor	11.7073	11.2001	9.64068	7.87248	11.0799	11.6649	10.4418	13.5577
	ENSMUSG00000005804	Bloc1s6	0.25558	4.02507	0.286615	0.672358			Bloc1s6	19.334	16.0095	18.4821	16.7349	16.9095	9.44304	15.8238	16.9368
	ENSMUSG00000005813	Metap1	-0.0743349	5.66075	0.70373	0.914292			Metap1	40.271	57.1203	53.7481	45.6321	57.8255	55.8251	54.0492	39.5193
	ENSMUSG00000005823	Gpr108	0.289227	5.04273	0.127478	0.478501			Gpr108	40.7568	38.3767	36.9143	28.6143	27.5549	29.5095	29.4856	31.8544
	ENSMUSG00000005836	Gata6	0.767726	7.02479	1.94e-05	0.000680429			Gata6	156.566	189.775	177.229	132.324	97.8363	109.081	89.7907	88.5165
	ENSMUSG00000005846	Rsl1d1	0.220792	5.46139	0.218064	0.609181			Rsl1d1	57.3704	43.4826	42.0594	46.4806	41.604	41.4522	40.0194	39.3956
	ENSMUSG00000005871	Apc	-0.227499	5.46934	0.424429	0.779337			Apc	46.7319	50.0379	25.5753	40.5409	54.8926	49.4718	22.4477	63.9149
	ENSMUSG00000005873	Reep5	-0.0813101	8.20222	0.654649	0.894456			Reep5	376.041	248.608	252.156	267.806	292.857	306.378	301.249	310.426
	ENSMUSG00000005881	Ergic3	0.0374815	5.87501	0.833514	0.955977			Ergic3	65.6772	53.9579	65.9363	51.949	54.2771	59.7481	53.1752	64.1621
	ENSMUSG00000005882	Uqcc1	-0.105438	6.34505	0.555545	0.850989			Uqcc1	93.318	68.9792	69.4829	81.2233	77.3421	84.9527	94.7586	79.6566
	ENSMUSG00000005886	Ncoa2	0.0138456	6.22136	0.954397	0.991316			Ncoa2	37.8907	82.4851	89.9631	89.19	80.9268	77.3496	69.459	68.9423
	ENSMUSG00000005893	Nr2c2	-0.273861	4.95056	0.435613	0.78766			Nr2c2	6.94663	36.2684	31.7194	36.6754	35.9192	33.988	33.3955	31.6896
	ENSMUSG00000005897	Nr2c1	0.117303	3.51952	0.651987	0.893102			Nr2c1	11.6101	13.3412	14.0364	8.39103	7.71249	12.4634	11.0858	12.4451
	ENSMUSG00000005899	Smpd4	-0.276291	5.19641	0.12563	0.475091			Smpd4	34.3445	35.9061	29.8711	32.197	44.03	36.939	37.2134	42.1154
	ENSMUSG00000005907	Pex1	0.0158173	4.13653	0.946272	0.989393			Pex1	13.3589	20.4895	18.9317	17.5834	19.2993	17.5668	15.4098	17.3489
	ENSMUSG00000005936	Kctd20	0.00300549	6.05436	0.987249	1			Kctd20	64.7542	72.1415	66.3859	62.4613	64.8139	66.2749	64.629	69.5193
	ENSMUSG00000005949	Ctns	-0.0177227	4.09534	0.937585	0.987868			Ctns	14.1847	19.3036	19.631	14.4722	18.0682	17.1155	15.1338	18.1319
	ENSMUSG00000005950	P2rx5	-0.341503	2.58648	0.16613	0.542292			P2rx5	5.87792	5.60003	4.29585	5.09119	6.04688	6.04077	7.86588	6.5522
	ENSMUSG00000005951	Shpk	0.0300922	0.844748	0.959998	0.993665			Shpk	1.94311	2.20707	1.74831	0.989953	1.44835	1.45812	1.19598	2.67857
	ENSMUSG00000005958	Ephb3	0.188187	4.03524	0.371482	0.738619			Ephb3	15.1563	17.5577	18.1325	18.6677	17.2354	14.3382	14.7198	14.7115
	ENSMUSG00000005968	Tuft1	0.42207	1.0996	0.239636	0.629296			Tuft1	1.65165	1.61413	2.19788	4.05409	1.26731	1.59699	2.29997	1.93681
	ENSMUSG00000005973	Rcn1	-0.468929	5.47422	0.00761605	0.0796408			Rcn1	41.6312	32.9413	34.2169	40.1167	51.67	52.4575	51.7492	50.1511
	ENSMUSG00000005980	Dnase1	-0.162457	1.43009	0.660473	0.897671			Dnase1	3.40045	1.15295	2.8972	2.49845	1.81044	3.36756	3.54195	2.3489
	ENSMUSG00000005981	Trap1	0.104763	7.55876	0.505722	0.828672			Trap1	203.978	190.566	189.966	196.718	176.011	188.305	181.927	180.247
	ENSMUSG00000005982	Naa60	0.0177042	5.05238	0.941433	0.98894			Naa60	36.9191	20.193	37.4138	38.7967	43.8127	35.6197	27.5076	24.6017
	ENSMUSG00000005983	1700037C18Rik	-0.167667	1.41914	0.604787	0.872638			1700037C18Rik	3.69191	2.04236	1.69836	2.35703	2.17253	2.22189	3.35795	3.2555
	ENSMUSG00000006005	Tpr	-0.0773403	7.49805	0.670531	0.901069			Tpr	132.277	178.937	179.477	212.698	198.099	192.853	181.927	169.245
	ENSMUSG00000006010	Odr4	0.113673	5.10457	0.533654	0.840369			Odr4	34.2474	33.4684	39.0623	35.9683	35.4847	36.2793	28.8876	31.1951
	ENSMUSG00000006014	Prg4	0.259914	0.667315	0.477481	0.812189			Prg4	1.50591	1.74589	2.14792	1.17852	1.01385	1.56227	2.11597	0.824176
	ENSMUSG00000006019	Dhx34	-0.05764	3.27072	0.80046	0.947116			Dhx34	9.8613	9.12475	9.24107	9.2867	8.69013	9.92908	10.6258	9.8077
	ENSMUSG00000006021	Kptn	0.00717506	4.1269	0.976284	0.996706			Kptn	23.9974	15.4824	14.536	15.745	16.8009	17.8099	16.4678	18.2967
	ENSMUSG00000006024	Napa	0.135791	6.45825	0.41793	0.774002			Napa	102.256	89.1393	85.917	90.6042	77.5594	79.4674	89.8826	87.9808
	ENSMUSG00000006050	Sra1	0.545098	5.57906	0.00807642	0.0829606			Sra1	76.1214	56.2968	48.7029	45.4435	33.0949	36.1405	39.7434	46.3187
	ENSMUSG00000006057	Atp5g1	0.169078	8.74283	0.424587	0.779426			Atp5g1	662.504	410.614	371.191	369.3	356.874	357.898	450.011	448.269
	ENSMUSG00000006058	Snf8	0.0383345	4.58883	0.868273	0.967163			Snf8	35.9476	20.1601	20.8299	20.3176	20.7839	24.4755	24.8856	24.5192
	ENSMUSG00000006095	Tbcb	-0.239555	4.94413	0.212012	0.601373			Tbcb	32.1585	22.5978	29.2218	28.7086	32.5518	30.6899	36.4315	33.2967
	ENSMUSG00000006127	Inpp5k	0.523882	5.57378	0.0730232	0.353971			Inpp5k	25.7462	72.8004	77.9247	47.8477	43.7403	32.5646	29.1636	50.5632
	ENSMUSG00000006134	Crkl	-0.291104	5.08066	0.207787	0.596431			Crkl	17.6823	38.0802	34.9662	30.6414	40.1918	40.0288	37.1674	31.1951
	ENSMUSG00000006154	Eps8l1	-0.521824	2.04899	0.186518	0.570397			Eps8l1	2.67178	3.12943	4.2459	3.2527	8.07458	4.09661	5.38192	1.52473
	ENSMUSG00000006169	Clint1	0.0160222	5.86617	0.934296	0.987112			Clint1	41.2911	62.4897	65.3369	65.1483	58.3687	61.4492	55.7052	56.1676
	ENSMUSG00000006191	Cdkal1	-0.0230803	3.64614	0.922826	0.983571			Cdkal1	13.0189	12.1224	13.2872	10.9366	13.18	13.4008	10.7638	12.7747
	ENSMUSG00000006204	5430419D17Rik	-2.12782	0.149599	2.14e-08	1.93e-06			5430419D17Rik	0.145733	0.461179	0.29971	0.565687	1.48456	1.56227	2.06997	1.52473
	ENSMUSG00000006205	Htra1	-0.676715	6.58788	0.000240395	0.00557287			Htra1	81.7565	60.8427	65.6366	87.6815	104.825	113.351	121.668	133.104
	ENSMUSG00000006215	Zbtb17	0.210311	4.74043	0.276316	0.664696			Zbtb17	32.8386	30.6354	25.0258	25.8331	25.0203	23.191	27.0476	23.6127
	ENSMUSG00000006216	Clcnkb	-0.142001	0.786525	0.731926	0.922535			Clcnkb	1.79738	1.81177	2.14792	0.471406	2.0639	1.59699	1.60998	1.60714
	ENSMUSG00000006219	Fblim1	-0.316777	7.6305	0.0519514	0.287271			Fblim1	163.756	174.622	172.333	194.926	214.972	202.192	223.051	238.723
	ENSMUSG00000006221	Hspb7	0.0587713	10.3287	0.718039	0.917948			Hspb7	1362.12	1217.38	1203.24	1465.65	1207.2	1222.15	1285.73	1323.79
	ENSMUSG00000006235	Epor	0.220629	1.30188	0.458485	0.801914			Epor	2.81751	2.50354	2.69739	2.26275	1.37594	2.39548	2.29997	2.76099
	ENSMUSG00000006262	Mob1b	0.0282538	5.99019	0.887387	0.973871			Mob1b	44.303	66.0474	69.9824	76.0849	70.3176	65.1987	56.0732	59.8352
	ENSMUSG00000006273	Atp6v1b2	0.225912	6.61408	0.163981	0.538305			Atp6v1b2	97.9329	106.071	106.847	111.252	93.093	88.1466	91.9526	87.7336
	ENSMUSG00000006276	Eps15l1	-0.137001	6.12569	0.412792	0.770479			Eps15l1	59.4593	70.4945	69.333	66.4211	74.4816	75.6485	73.8749	68.2006
	ENSMUSG00000006281	Tep1	0.0123683	4.42715	0.957258	0.99247			Tep1	15.3506	22.2354	27.5734	20.9304	21.0736	21.6982	22.3557	20.2335
	ENSMUSG00000006288	Ttc5	-0.228877	4.62879	0.227551	0.618925			Ttc5	19.674	22.3342	23.6771	25.1259	25.2738	26.3155	28.5196	26.3324
	ENSMUSG00000006289	Osgep	0.0578616	5.25003	0.766188	0.936451			Osgep	50.3266	35.8402	32.1689	36.6283	35.5933	38.0846	38.0414	37.1291
	ENSMUSG00000006299	Aamp	0.201388	6.45697	0.247553	0.636547			Aamp	114.789	85.911	84.3185	90.5571	78.2473	80.5436	84.1327	83.6951
	ENSMUSG00000006301	Tmbim1	0.0270726	5.79198	0.877727	0.970359			Tmbim1	54.9901	47.5014	55.5963	65.3369	53.4805	54.0198	57.3611	54.3544
	ENSMUSG00000006304	Arpc2	-0.0127412	7.3299	0.942364	0.98923			Arpc2	183.09	141.516	132.572	183.236	163.338	158.588	161.596	162.528
	ENSMUSG00000006307	Kmt2b	0.156305	6.15912	0.393006	0.755271			Kmt2b	59.2649	88.1181	77.7748	75.755	61.8447	63.3587	70.2869	74.6292
	ENSMUSG00000006313	Upk1a	0.593656	0.935999	0.142615	0.505656			Upk1a	3.9348	2.0753	2.14792	0.707109	1.33973	1.52755	1.42598	1.56593
	ENSMUSG00000006315	Tmem147	0.574759	6.23645	0.00816022	0.0836569			Tmem147	127.663	84.2969	83.2695	65.3369	71.8746	49.8884	56.2112	64.0797
	ENSMUSG00000006333	Rps9	0.284014	8.04434	0.201803	0.590756			Rps9	437.783	281.319	247.661	192.475	217.76	233.472	247.706	253.146
	ENSMUSG00000006335	Tfpt	0.814827	3.2465	0.00062528	0.0117859			Tfpt	13.4075	10.4753	12.9875	11.2195	5.39512	7.04757	7.17589	7.70605
	ENSMUSG00000006342	Susd2	0.106432	1.84847	0.696839	0.911894			Susd2	4.32343	2.8659	4.59556	2.87558	3.87435	3.47171	2.89796	3.29671
	ENSMUSG00000006344	Ggt5	0.706854	4.20618	0.000911042	0.0160096			Ggt5	22.6858	20.9507	28.4725	19.1391	13.6507	12.7759	14.6278	14.8352
	ENSMUSG00000006356	Crip2	0.52528	9.91919	0.0193525	0.154377			Crip2	1596.27	1100.83	1126.76	746.047	670.19	655.771	904.438	944.918
	ENSMUSG00000006360	Crip1	0.282923	6.0814	0.228571	0.619775			Crip1	114.595	58.9321	55.4464	68.071	56.6307	48.7081	70.5629	68.2418
	ENSMUSG00000006362	Cbfa2t3	-0.253763	4.81709	0.299	0.682239			Cbfa2t3	29.9239	35.8072	14.8856	21.8261	30.1258	29.4401	31.3255	31.4011
	ENSMUSG00000006369	Fbln1	0.168775	5.63588	0.349451	0.719628			Fbln1	56.1074	46.052	60.2418	47.8477	45.6956	52.9783	41.8134	46.4423
	ENSMUSG00000006373	Pgrmc1	0.0329483	4.96229	0.860643	0.963372			Pgrmc1	35.9476	30.0425	26.6742	33.1398	31.3931	31.0718	29.0716	31.4011
	ENSMUSG00000006378	Gcat	-0.146465	0.124842	0.739924	0.925938			Gcat	1.7488	0.790592	0.599421	0.707109	0.579342	1.24981	1.05798	1.35989
	ENSMUSG00000006386	Tek	-0.18944	6.65522	0.264925	0.654912			Tek	78.356	99.1864	102.251	96.5911	104.354	101.652	111.824	111.429
	ENSMUSG00000006390	Elovl1	0.0709772	4.78446	0.715092	0.917666			Elovl1	32.7415	29.3837	23.9768	26.493	28.424	25.2046	28.7036	24.8901
	ENSMUSG00000006392	Med8	0.185585	4.41037	0.423629	0.77869			Med8	32.0128	16.7342	23.2276	18.2906	21.1822	18.1917	19.6877	20.2335
	ENSMUSG00000006395	Hyi	-0.332491	2.37679	0.173393	0.551973			Hyi	4.61489	4.28237	5.24493	3.95981	5.79342	5.52001	6.02591	5.43956
	ENSMUSG00000006398	Cdc20	-0.977417	4.41071	0.0129507	0.116334			Cdc20	10.9786	8.43298	5.74445	31.9142	30.8862	29.8567	24.4256	27.1566
	ENSMUSG00000006403	Adamts4	-0.458302	3.73493	0.0990623	0.419409			Adamts4	6.02365	13.2754	14.536	10.7009	15.3163	13.7132	18.7217	13.5165
	ENSMUSG00000006412	Pfdn2	0.15202	5.33947	0.447934	0.794828			Pfdn2	57.0789	34.4896	38.6626	39.9752	38.7435	33.9533	39.1454	41.2912
	ENSMUSG00000006418	Rnf114	0.303162	5.9072	0.0870997	0.390616			Rnf114	66.6002	74.9416	69.2831	53.976	53.4805	54.9918	50.4152	55.7555
	ENSMUSG00000006423	C330007P06Rik	-0.495185	3.95631	0.0296978	0.201521			C330007P06Rik	9.4241	14.0989	14.5859	13.1051	19.0096	19.9623	16.4218	16.8132
	ENSMUSG00000006442	Srm	0.153921	3.85616	0.560842	0.853765			Srm	23.1716	11.4306	12.9875	13.1522	13.6869	11.908	16.2378	12.7335
	ENSMUSG00000006445	Epha2	0.135025	3.67889	0.575939	0.859388			Epha2	9.95845	14.7907	13.0874	15.415	10.6092	12.2551	14.8118	10.8791
	ENSMUSG00000006456	Rbm14	-0.209767	4.07163	0.320238	0.697959			Rbm14	15.5935	14.3624	15.485	16.6406	16.0405	19.268	16.0538	20.3984
	ENSMUSG00000006463	Zdhhc24	0.00187982	1.62308	1	1			Zdhhc24	1.55449	1.97648	4.29585	4.24265	1.77423	1.66642	2.29997	6.30495
	ENSMUSG00000006464	Bbs1	-0.409037	2.72972	0.122215	0.467606			Bbs1	3.64334	5.76473	6.19401	6.88253	6.98831	7.84606	8.37187	6.67583
	ENSMUSG00000006471	Ndor1	0.55232	2.85333	0.0904709	0.398156			Ndor1	4.76063	7.84004	9.89044	11.5494	4.05539	6.59624	8.37187	4.2033
	ENSMUSG00000006476	Nsmf	0.14188	4.97868	0.552499	0.849348			Nsmf	44.0115	25.7601	37.9134	24.3717	38.9607	25.8642	31.0495	23.7363
	ENSMUSG00000006494	Pdk1	0.509608	7.37059	0.0189057	0.151661			Pdk1	142.576	217.61	227.98	189.128	160.188	155.602	142.69	87.4863
	ENSMUSG00000006498	Ptbp1	-0.0946432	6.20802	0.623842	0.881462			Ptbp1	66.6973	58.0097	65.237	95.7897	71.3314	74.3987	82.8908	76.4424
	ENSMUSG00000006517	Mvd	0.356365	2.92663	0.187754	0.572021			Mvd	12.6302	7.60945	6.99324	6.59969	6.87968	6.70039	7.22189	5.6044
	ENSMUSG00000006519	Cyba	0.0895268	4.49875	0.71082	0.916344			Cyba	35.2675	20.5225	20.1305	17.0178	20.7839	19.7193	23.0917	23.7363
	ENSMUSG00000006526	Tmem110	0.178987	3.59399	0.534245	0.840547			Tmem110	15.6421	12.0236	13.0374	10.2767	12.2748	5.6936	13.6618	13.4341
	ENSMUSG00000006527	Sfmbt1	-0.372192	4.12359	0.0769385	0.364424			Sfmbt1	12.5331	17.393	15.0854	15.415	21.327	20.1359	19.0897	17.7198
	ENSMUSG00000006542	Prkag3	-1.08685	2.20541	0.00143477	0.0228447			Prkag3	2.186	2.96472	1.39865	4.9969	5.57616	5.45058	7.35989	6.22253
	ENSMUSG00000006574	Slc4a1	0.616029	2.51933	0.0465976	0.269129			Slc4a1	4.66347	6.25885	5.59459	10.8895	3.72951	4.96454	5.56592	3.62638
	ENSMUSG00000006575	Rundc3a	0.648037	0.508815	0.0627604	0.322865			Rundc3a	1.70022	1.08706	2.64744	1.22566	1.01385	0.937361	1.14998	1.11264
	ENSMUSG00000006576	Slc4a3	0.772043	7.79657	1.53e-05	0.000554571			Slc4a3	310.655	322.298	276.133	212.274	165.474	166.434	157.088	167.679
	ENSMUSG00000006585	Cdt1	-0.850525	3.37944	0.0228665	0.172158			Cdt1	5.34356	4.05178	4.84532	15.2264	10.2109	16.0393	11.0398	15.783
	ENSMUSG00000006586	Runx1t1	0.469769	2.06715	0.0895111	0.395905			Runx1t1	5.48929	3.59061	6.24397	3.86553	3.51226	2.98567	3.35795	3.95605
	ENSMUSG00000006589	Aprt	0.0736745	3.8691	0.771939	0.939038			Aprt	20.1598	13.4071	10.7396	15.3207	13.9404	11.2483	15.4098	16.0714
	ENSMUSG00000006599	Gtf2h1	0.192203	4.90818	0.309364	0.68934			Gtf2h1	28.418	29.5813	32.1689	37.6182	29.474	28.711	25.7136	27.8984
	ENSMUSG00000006611	Hfe	0.427607	3.98417	0.0438956	0.258671			Hfe	17.488	17.953	19.4812	17.3477	11.5868	13.4008	13.7538	15
	ENSMUSG00000006638	Abhd1	0.814656	0.432929	0.022433	0.170297			Abhd1	1.16587	1.97648	2.29778	1.03709	1.05006	0.763776	1.05798	0.824176
	ENSMUSG00000006641	Slc5a6	0.123053	2.89575	0.591135	0.86592			Slc5a6	7.48098	8.20239	7.74252	7.25965	6.73485	7.42945	6.8539	7.17033
	ENSMUSG00000006651	Aplp1	-0.834923	1.26095	0.018771	0.150857			Aplp1	2.13742	1.87766	0.549469	2.02705	2.64325	2.8468	2.66796	3.66758
	ENSMUSG00000006673	Qrich1	-0.07429	5.47752	0.67877	0.904354			Qrich1	40.3682	37.2896	45.3562	50.3462	47.9767	44.9933	44.3893	45.0824
	ENSMUSG00000006675	P4htm	-0.092084	3.79609	0.698597	0.912542			P4htm	17.9252	11.7601	10.9894	12.8222	14.3025	13.0536	14.8118	14.8352
	ENSMUSG00000006676	Usp19	0.150445	7.1695	0.375359	0.741026			Usp19	122.319	164.641	161.894	156.601	139.078	136.126	139.746	130.591
	ENSMUSG00000006678	Pola1	-0.468764	3.6422	0.106003	0.435428			Pola1	7.38383	8.07063	8.49179	17.6777	15.3163	15.9004	13.1098	13.228
	ENSMUSG00000006699	Cdc42	-0.0634473	7.49617	0.70049	0.913638			Cdc42	191.397	164.048	155.7	194.832	188.503	180.841	178.569	189.767
	ENSMUSG00000006705	Pknox1	-0.201676	4.35317	0.348755	0.719551			Pknox1	14.2819	20.4566	18.2823	22.6746	19.6252	22.5661	25.0236	19.9039
	ENSMUSG00000006715	Gmnn	-0.155625	4.16622	0.487657	0.819563			Gmnn	20.6942	14.593	13.9865	18.3848	20.8201	16.4559	16.6977	21.3462
	ENSMUSG00000006717	Acot13	0.461338	7.85386	0.0300357	0.202695			Acot13	406.645	237.705	213.943	213.453	194.804	183.619	199.453	200.522
	ENSMUSG00000006720	Zfp184	-0.834682	0.426413	0.0316826	0.209723			Zfp184	1.16587	1.05412	0.949083	0.424265	1.84665	0.798493	1.97797	1.8544
	ENSMUSG00000006728	Cdk4	-0.236473	5.87725	0.25883	0.648187			Cdk4	75.1985	41.2755	42.459	56.7102	63.619	60.3036	60.8111	69.2308
	ENSMUSG00000006731	B4galnt1	-0.59656	0.53872	0.0756213	0.361154			B4galnt1	0.874401	1.35059	0.949083	1.13137	1.2311	1.6317	1.28798	2.43132
	ENSMUSG00000006732	Mettl1	-0.0685477	3.0923	0.787327	0.94234			Mettl1	10.5414	6.72003	6.99324	8.76815	8.83496	8.85285	7.77388	9.10715
	ENSMUSG00000006736	Tspan31	0.112902	5.17471	0.554638	0.850431			Tspan31	47.8006	32.6119	35.0661	34.3655	33.0949	37.0431	33.5795	34.7802
	ENSMUSG00000006740	Kif5b	-0.225149	7.12098	0.335841	0.710172			Kif5b	66.6002	136.048	145.26	165.181	162.179	144.631	159.618	133.352
	ENSMUSG00000006763	Saal1	-0.439194	2.90012	0.077374	0.365753			Saal1	7.52956	4.84238	5.84435	6.88253	8.76254	9.37361	7.68188	8.11814
	ENSMUSG00000006782	Cnp	-0.10023	2.92135	0.680135	0.904998			Cnp	7.09236	6.2918	6.99324	8.57959	8.21941	7.42945	7.77388	7.58242
	ENSMUSG00000006800	Sulf2	0.433659	7.42341	0.00729182	0.0772292			Sulf2	192.465	192.773	185.221	218.261	147.515	141.055	156.398	138.997
	ENSMUSG00000006818	Sod2	0.160003	8.67571	0.347729	0.718799			Sod2	521.823	424.284	387.875	392.021	375.015	383.867	396.468	389.465
	ENSMUSG00000006850	Tmco6	0.142748	1.90343	0.571997	0.858735			Tmco6	4.51774	3.29413	4.3458	3.2527	3.62089	3.64529	3.17395	3.46154
	ENSMUSG00000006906	Stambp	-0.124709	3.9393	0.569094	0.857416			Stambp	11.5615	15.3507	16.3342	15.1321	16.9095	16.3517	14.8118	15.5769
	ENSMUSG00000006920	Ezh1	0.1682	5.2578	0.404926	0.762994			Ezh1	30.7498	46.7767	50.2514	33.7998	36.5709	35.6544	35.5115	36.0989
	ENSMUSG00000006930	Hap1	-0.25637	0.656965	0.5103	0.829862			Hap1	0.922979	1.77883	1.64841	1.03709	1.99149	1.94416	0.68999	1.81319
	ENSMUSG00000006931	P3h4	0.607487	5.49084	0.00271822	0.0374742			P3h4	73.4011	51.9814	51.6501	39.8338	33.7104	36.4876	35.6495	36.4698
	ENSMUSG00000006932	Ctnnb1	-0.119646	8.68097	0.569405	0.857554			Ctnnb1	389.06	276.411	347.165	560.785	483.28	391.331	411.418	423.338
	ENSMUSG00000006941	Eif1b	0.268406	5.11319	0.214563	0.60412			Eif1b	55.0387	32.6449	32.7184	30.5943	31.5017	33.1895	28.7956	31.8132
	ENSMUSG00000006958	Chrd	0.517939	0.589362	0.162797	0.536603			Chrd	2.96325	1.31765	1.49855	0.989953	1.30352	1.14566	0.919986	1.31868
	ENSMUSG00000006998	Psmd2	0.00940008	7.50739	0.957471	0.992617			Psmd2	153.554	166.65	199.457	210.2	186.946	157.963	197.199	183.008
	ENSMUSG00000007029	Vars	-0.120369	5.15604	0.508441	0.829719			Vars	36.1905	34.4566	28.8221	36.864	35.1226	34.7865	39.5594	38.7775
	ENSMUSG00000007030	Vwa7	-0.785672	1.79765	0.00222824	0.0321618			Vwa7	1.89454	2.73413	2.59749	2.68701	4.34506	4.54794	3.95594	4.28572
	ENSMUSG00000007033	Hspa1l	-0.277687	2.75802	0.253541	0.644021			Hspa1l	6.36369	5.86356	4.94522	6.97681	6.5538	7.63776	8.09588	7.0055
	ENSMUSG00000007035	Msh5	-0.779668	0.340406	0.0938692	0.406677			Msh5	1.06871	1.61413	0.549469	0.141422	1.70182	1.77057	1.14998	1.27747
	ENSMUSG00000007036	Abhd16a	0.215508	5.59534	0.221216	0.612103			Abhd16a	61.5481	49.5108	50.6011	45.8207	42.7989	43.1533	46.8273	45.9066
	ENSMUSG00000007038	Neu1	0.380901	4.48279	0.0533006	0.291009			Neu1	26.7178	27.4401	25.4254	21.2133	18.2131	18.5042	21.6197	19.1209
	ENSMUSG00000007039	Ddah2	-0.392107	5.64281	0.0518484	0.286979			Ddah2	56.3503	38.1131	33.6175	44.5007	48.375	52.8394	60.8111	64.4506
	ENSMUSG00000007041	Clic1	-0.237581	6.42193	0.198027	0.584957			Clic1	86.76	68.518	63.4387	95.7897	88.4944	89.6395	92.8726	99.7665
	ENSMUSG00000007050	Lsm2	-0.112947	3.60194	0.673176	0.901857			Lsm2	13.116	7.28004	11.9884	14.0479	14.918	9.33889	13.0638	12.8159
	ENSMUSG00000007080	Pole	-1.28626	4.12952	0.00476897	0.0570203			Pole	5.68361	4.44708	4.54561	25.8331	27.1929	24.9269	23.1837	23.4478
	ENSMUSG00000007097	Atp1a2	0.156071	8.86987	0.404265	0.762757			Atp1a2	467.173	518.661	606.964	379.34	410.065	488.191	487.777	383.901
	ENSMUSG00000007122	Casq1	-0.804104	4.34519	0.0151098	0.129212			Casq1	13.5046	10.3765	6.89334	28.1901	24.6582	25.6212	28.7956	23.8599
	ENSMUSG00000007207	Stx1a	0.0482616	2.46179	0.859933	0.963372			Stx1a	5.87792	5.63297	5.8943	4.66692	4.81578	5.86719	6.3479	4.32693
	ENSMUSG00000007216	Zfp775	0.192986	2.89003	0.442078	0.79186			Zfp775	8.84116	7.84004	8.49179	6.12828	7.85732	6.21436	5.70391	7.58242
	ENSMUSG00000007279	Scube2	-0.206825	3.51574	0.505866	0.82874			Scube2	4.51774	11.3318	10.5898	15.6978	11.4782	12.8106	13.6618	10.7143
	ENSMUSG00000007338	Mrpl49	-0.118498	5.16241	0.574561	0.859388			Mrpl49	47.9463	27.0119	30.6704	31.4899	39.9746	37.0084	33.4875	38.283
	ENSMUSG00000007379	Dennd2c	-0.405984	2.73289	0.118527	0.461169			Dennd2c	4.372	6.88474	6.74348	4.5255	7.64007	8.12379	6.25591	7.87088
	ENSMUSG00000007411	Mark3	0.257535	6.25071	0.115155	0.453288			Mark3	85.7399	83.7039	80.1725	81.7418	67.7106	70.7187	67.711	71.044
	ENSMUSG00000007415	Gatad1	0.317116	5.60555	0.0990796	0.419409			Gatad1	64.7057	48.1602	47.9037	55.0131	38.6711	54.7835	39.6514	40.0138
	ENSMUSG00000007458	M6pr	-0.0691042	5.16277	0.69795	0.912177			M6pr	32.0128	33.1719	35.5656	38.7967	35.9554	37.2167	36.9374	36.2638
	ENSMUSG00000007476	Lrrc8a	0.292542	6.11298	0.0891806	0.395112			Lrrc8a	70.4378	77.6757	88.964	67.4111	63.5103	61.5881	62.8811	60.6182
	ENSMUSG00000007564	Ppp2r1a	0.0473664	7.8445	0.775552	0.939536			Ppp2r1a	264.749	207.794	216.441	245.178	222.757	211.253	240.254	229.698
	ENSMUSG00000007570	Fance	0.0617334	3.08793	0.790587	0.943232			Fance	9.27836	8.53181	7.59266	9.00386	7.82111	9.09587	7.54389	8.48902
	ENSMUSG00000007589	Tinf2	-0.050561	4.32278	0.806574	0.948252			Tinf2	22.4915	18.1836	19.4312	18.2434	19.4442	23.3646	18.0777	20.1923
	ENSMUSG00000007603	Dus3l	0.270876	5.24914	0.148363	0.515653			Dus3l	48.0435	42.099	41.5598	34.3184	30.1258	34.5088	36.4775	36.511
	ENSMUSG00000007610	Gtpbp3	0.239938	3.98448	0.311118	0.690689			Gtpbp3	22.9287	15.8448	14.486	14.9907	12.7455	17.428	14.3978	13.1868
	ENSMUSG00000007613	Tgfbr1	-0.180012	4.90634	0.422403	0.777783			Tgfbr1	18.8968	33.139	27.0239	33.0456	35.9916	36.4529	25.9436	28.6401
	ENSMUSG00000007617	Homer1	0.874088	5.37896	3.87e-05	0.00122185			Homer1	40.4167	61.0403	54.9469	58.5958	27.8808	38.6748	28.0136	22.7061
	ENSMUSG00000007646	Rad51c	-0.506222	2.07914	0.058105	0.308013			Rad51c	2.91467	3.0306	3.64648	4.10123	5.75721	4.40907	5.42792	3.83242
	ENSMUSG00000007655	Cav1	0.0798032	6.64042	0.836486	0.956585			Cav1	56.0588	77.4451	96.9563	179.37	55.7978	64.6779	198.487	68.8599
	ENSMUSG00000007656	Arpp19	-0.113059	5.38497	0.581298	0.861789			Arpp19	51.9783	39.4637	38.8125	30.0286	36.4261	40.8273	46.5053	49.6154
	ENSMUSG00000007659	Bcl2l1	0.625136	4.86746	0.00101105	0.0174348			Bcl2l1	38.4251	37.7837	32.2688	32.8099	19.4804	23.3993	24.7016	24.0659
	ENSMUSG00000007670	Khsrp	0.0136041	6.00983	0.938575	0.988167			Khsrp	55.1844	71.6474	66.236	65.5254	64.5604	63.2198	62.4671	65.9753
	ENSMUSG00000007682	Dio2	-0.799984	2.4047	0.00663335	0.0724584			Dio2	2.33174	4.01884	3.24686	5.56259	7.31419	6.07549	7.54389	5.52198
	ENSMUSG00000007721	Ccdc124	0.390967	5.30835	0.0904779	0.398156			Ccdc124	68.9805	38.6402	33.168	38.7496	31.7552	30.794	38.2254	36.1401
	ENSMUSG00000007739	Cct4	0.201215	6.8615	0.240133	0.62976			Cct4	143.062	111.276	124.38	118.511	122.422	102.589	109.386	98.0358
	ENSMUSG00000007777	0610009B22Rik	0.104589	3.58765	0.645067	0.890717			0610009B22Rik	15.0591	11.2659	11.9385	11.2666	12.2386	12.9148	9.84385	11.0028
	ENSMUSG00000007783	Cpt1c	0.154474	3.30785	0.505938	0.82874			Cpt1c	9.22979	11.3318	11.2891	9.5224	9.66776	9.26946	7.72788	10.5082
	ENSMUSG00000007805	Twist2	0.553124	0.653052	0.0904582	0.398156			Twist2	2.6232	1.74589	1.09894	1.64992	1.33973	1.11095	1.24198	1.15385
	ENSMUSG00000007812	Zfp655	-0.139121	4.68454	0.507867	0.829719			Zfp655	18.1195	28.6919	28.5224	22.2032	28.9309	28.8499	26.6796	22.9945
	ENSMUSG00000007815	Rhoa	-0.0241914	7.21877	0.881868	0.971604			Rhoa	154.235	144.217	136.069	155.988	143.315	140.361	154.604	162.239
	ENSMUSG00000007817	Zmiz1	-0.0362219	7.18133	0.848349	0.959945			Zmiz1	98.4672	153.671	153.252	167.538	154.648	147.791	140.85	144.231
	ENSMUSG00000007827	Ankrd26	-0.147142	3.27511	0.633914	0.886104			Ankrd26	6.21796	10.9365	13.5369	5.70401	12.13	11.7691	8.69387	7.70605
	ENSMUSG00000007833	Aldh16a1	0.00146557	4.36063	0.998981	1			Aldh16a1	21.6171	22.4001	18.9317	18.9034	19.9873	18.6778	20.3317	22.8297
	ENSMUSG00000007836	Hnrnpa0	-0.104425	6.48734	0.544063	0.845295			Hnrnpa0	99.8274	81.2663	74.9776	89.52	89.5083	99.5338	87.9967	94.4506
	ENSMUSG00000007837	Prrg2	0.100333	3.01727	0.689991	0.909443			Prrg2	10.0556	9.45416	6.79344	6.83539	7.49523	7.42945	8.37187	7.66484
	ENSMUSG00000007850	Hnrnph1	-0.339642	7.14364	0.0566421	0.302419			Hnrnph1	116.635	111.539	119.235	151.651	155.662	185.875	145.174	144.725
	ENSMUSG00000007867	Ift43	-0.116061	4.05783	0.619131	0.879305			Ift43	21.6657	12.353	14.3861	15.2736	17.2354	17.3933	16.4218	17.8846
	ENSMUSG00000007872	Id3	-0.0587621	5.66123	0.752486	0.930149			Id3	61.9367	50.3673	41.1602	44.5007	48.882	53.256	54.4632	49.6154
	ENSMUSG00000007877	Tcap	0.6433	7.98655	0.0110583	0.104358			Tcap	504.869	182.989	304.506	244.424	174.997	192.853	202.397	221.539
	ENSMUSG00000007880	Arid1a	-0.112671	6.40668	0.620025	0.87982			Arid1a	44.4487	98.1981	85.2676	97.8168	96.6052	92.3821	82.9828	80.2748
	ENSMUSG00000007891	Ctsd	0.488033	8.93401	0.00302572	0.0405716			Ctsd	577.882	534.407	610.86	560.738	355.064	401.538	450.287	421.525
	ENSMUSG00000007892	Rplp1	0.380463	8.78685	0.0970614	0.415013			Rplp1	799.154	409.395	377.335	412.15	357.562	347.344	425.402	404.547
	ENSMUSG00000007950	Abhd8	0.0296742	4.84759	0.887181	0.973871			Abhd8	39.1537	27.0448	26.3246	23.5232	27.1929	28.4333	27.7836	30.2473
	ENSMUSG00000007987	Ift22	-0.00360135	2.7484	1	1			Ift22	7.62672	3.29413	6.84339	8.86243	4.9244	4.54794	9.24586	7.9533
	ENSMUSG00000007989	Fzd3	-0.512325	3.13535	0.0580416	0.307782			Fzd3	4.56632	7.4118	8.29199	8.39103	12.2024	11.6649	8.46387	8.53022
	ENSMUSG00000008035	Mid1ip1	0.474062	3.7441	0.109305	0.44157			Mid1ip1	18.5567	9.65181	17.0835	16.7821	7.20556	15.5532	13.3858	8.48902
	ENSMUSG00000008036	Ap2s1	0.298958	5.84594	0.157483	0.527581			Ap2s1	69.6606	60.645	58.4935	64.6769	46.6008	37.6333	73.9209	47.9671
	ENSMUSG00000008090	Fgfrl1	0.168215	3.12841	0.566132	0.855832			Fgfrl1	6.41227	14.4612	8.74155	6.92967	9.12463	8.85285	7.03789	7.58242
	ENSMUSG00000008136	Fhl2	0.134593	10.6323	0.445918	0.794503			Fhl2	1978.87	1294.96	1639.62	1731.19	1405.3	1492.83	1552.84	1601.7
	ENSMUSG00000008140	Emc10	0.103252	6.17823	0.598978	0.86909			Emc10	102.548	63.7415	63.5386	69.9095	64.2707	67.5941	69.367	77.761
	ENSMUSG00000008167	Fbxw9	-0.16333	3.53029	0.482065	0.816023			Fbxw9	9.61841	10.8706	9.44088	13.3408	12.6007	10.4846	11.5918	13.805
	ENSMUSG00000008200	Fnbp4	0.174462	6.07575	0.349332	0.719628			Fnbp4	52.9012	77.8074	82.5203	72.5023	60.0343	67.0039	60.8111	65.3572
	ENSMUSG00000008206	Cers4	0.0300005	6.21552	0.873622	0.969698			Cers4	67.9604	90.8852	80.4223	60.67	65.8639	77.5232	69.321	81.1402
	ENSMUSG00000008226	Scrn3	-0.0995844	4.26347	0.635894	0.887512			Scrn3	15.0105	18.7766	19.9807	20.0819	21.327	22.3231	17.0197	18.4203
	ENSMUSG00000008301	Phax	0.151659	4.33584	0.461453	0.804289			Phax	26.6206	18.6777	19.5311	19.8933	18.7924	20.6567	18.2157	18.544
	ENSMUSG00000008305	Tle1	0.4341	3.68051	0.045072	0.263228			Tle1	14.379	15.8448	15.485	12.8694	11.5506	10.797	11.0858	9.93132
	ENSMUSG00000008307	1700109H08Rik	0.682259	2.18848	0.0699359	0.344623			1700109H08Rik	1.99169	6.16003	5.24493	8.67387	2.75187	3.33284	2.89796	4.78022
	ENSMUSG00000008318	Relt	-0.332485	1.54749	0.338405	0.71162			Relt	2.81751	1.94354	1.29875	4.00695	2.38978	3.88831	3.49595	2.88462
	ENSMUSG00000008333	Snrpb2	0.00206453	4.09932	0.993102	1			Snrpb2	21.6657	14.9224	16.0845	15.6507	17.8872	17.6016	16.1918	16.4835
	ENSMUSG00000008348	Ubc	0.375565	10.1784	0.0308966	0.206438			Ubc	1356.44	1167.9	1456.34	1254.18	852.755	927.119	1148.23	1106.95
	ENSMUSG00000008373	Prpf31	0.0924837	5.1228	0.637302	0.888024			Prpf31	43.5743	28.6919	31.3697	39.9281	33.1311	31.2454	33.9935	36.2225
	ENSMUSG00000008384	Sertad1	0.375806	3.2922	0.195708	0.58189			Sertad1	18.2167	8.26828	9.29102	8.20247	8.76254	7.29058	8.32587	9.47803
	ENSMUSG00000008393	Carhsp1	0.0986514	6.04373	0.561746	0.853765			Carhsp1	69.272	65.4874	64.7874	73.0208	59.6722	59.9564	64.261	70.6731
	ENSMUSG00000008398	Elk3	-0.124476	6.27698	0.456045	0.800685			Elk3	75.3928	75.7651	69.0832	76.2264	74.5902	77.7315	82.0628	88.8462
	ENSMUSG00000008429	Herpud2	0.160857	5.2415	0.422074	0.777714			Herpud2	29.2438	47.732	44.0574	38.3253	36.4985	39.6469	33.3035	33.1319
	ENSMUSG00000008435	Rdh13	0.102726	5.44667	0.58404	0.862768			Rdh13	53.047	46.6449	46.4551	34.1769	45.1524	41.0356	40.1114	41.6209
	ENSMUSG00000008450	Nutf2	-0.483229	4.98445	0.034423	0.221321			Nutf2	29.4867	18.7766	31.02	26.1159	42.0747	37.5639	42.5954	24.9725
	ENSMUSG00000008475	Arpc5	0.295327	5.75577	0.369965	0.737624			Arpc5	73.1582	59.3932	32.7184	72.5494	64.1259	27.3571	26.7716	75.5358
	ENSMUSG00000008540	Mgst1	1.83691	3.37658	6.76e-10	8.15e-08			Mgst1	14.962	14.7577	25.4254	9.47526	4.4899	4.6868	4.59993	4.28572
	ENSMUSG00000008575	Nfib	-0.0129638	7.17029	0.952218	0.990711			Nfib	87.9744	158.942	167.138	159.147	166.887	159.074	135.422	116.992
	ENSMUSG00000008604	Ubqln4	0.00881633	5.96539	0.958875	0.993228			Ubqln4	61.0137	61.5344	63.2888	64.5355	67.1674	58.1858	61.5471	61.9368
	ENSMUSG00000008658	Rbfox1	0.322508	4.96551	0.156177	0.526939			Rbfox1	24.3861	39.5626	46.8547	27.7187	28.605	30.8288	23.5516	27.7747
	ENSMUSG00000008668	Rps18	0.350636	7.03099	0.0817309	0.37699			Rps18	202.521	146.062	116.338	121.104	109.242	99.881	125.302	125.192
	ENSMUSG00000008682	Rpl10	0.20727	6.53025	0.321489	0.699424			Rpl10	144.47	87.9204	87.9151	75.6135	77.3783	82.9044	93.3786	89.2583
	ENSMUSG00000008683	Rps15a	0.357423	7.70015	0.122818	0.468418			Rps15a	380.656	186.547	182.124	184.744	178.329	168.899	192.231	189.602
	ENSMUSG00000008690	Ncaph2	-0.0188674	6.31978	0.922018	0.983394			Ncaph2	97.9329	79.158	72.3801	67.6468	81.4337	83.4251	63.755	92.6374
	ENSMUSG00000008730	Hipk1	0.426408	6.99598	0.0430893	0.255649			Hipk1	87.7315	175.248	175.73	146.372	112.899	109.706	107.592	105.206
	ENSMUSG00000008734	Gprc5b	0.225141	5.23562	0.255945	0.646465			Gprc5b	30.5069	40.1555	51.9498	39.5038	34.5795	33.6756	36.0635	34.3682
	ENSMUSG00000008763	Man1a2	0.0134498	5.27573	0.941012	0.988696			Man1a2	35.1703	40.8143	43.0084	36.3454	39.8297	39.6469	38.8234	35.6044
	ENSMUSG00000008822	Acyp1	-0.0979303	2.56418	0.735438	0.924093			Acyp1	7.91818	5.20473	5.94426	3.48841	5.28649	6.70039	5.61192	6.51099
	ENSMUSG00000008855	Hdac5	0.282484	6.69923	0.0991859	0.419633			Hdac5	117.413	127.549	115.089	95.7897	89.7255	102.763	89.8826	92.4314
	ENSMUSG00000008859	Rala	-0.0477977	5.78765	0.792179	0.944147			Rala	65.3372	48.5885	48.5031	54.5888	59.4549	59.0537	54.2332	51.511
	ENSMUSG00000008892	Vdac3	0.0978973	7.5815	0.571636	0.858568			Vdac3	248.573	177.751	178.428	187.101	187.562	184.382	185.515	182.39
	ENSMUSG00000008958	Vps72	-0.118378	4.95914	0.528729	0.837671			Vps72	35.0246	28.066	28.972	26.9644	34.0725	31.2801	29.4396	34.3682
	ENSMUSG00000008976	Gabpa	-0.282414	5.81456	0.321454	0.699424			Gabpa	24.4832	69.9345	70.8316	37.5239	74.0109	49.1594	58.0511	65.4808
	ENSMUSG00000008999	Bmp7	0.0159182	3.7484	0.954875	0.991316			Bmp7	15.7878	11.5954	8.54175	17.8192	15.3526	11.0747	13.9838	12.7335
	ENSMUSG00000009013	Dynll1	-0.113326	5.1933	0.685561	0.907462			Dynll1	41.7769	41.5061	22.5782	34.3655	29.2205	62.5949	33.9935	25.8791
	ENSMUSG00000009030	Pdcl	-0.154997	4.63124	0.47399	0.811233			Pdcl	15.4477	25.9907	24.6262	27.3887	27.4463	27.8084	24.4716	24.3544
	ENSMUSG00000009035	Tmem184b	-0.72771	5.68222	0.0228203	0.171961			Tmem184b	22.2001	34.819	65.187	32.197	71.8384	74.2945	79.0268	30.4945
	ENSMUSG00000009073	Nf2	0.00931712	7.18238	0.954542	0.991316			Nf2	130.286	147.083	148.656	156.507	141.323	148.103	149.59	139.78
	ENSMUSG00000009076	Zmat5	0.24054	3.64207	0.423203	0.778236			Zmat5	22.8802	11.0683	11.8386	8.0139	9.88502	11.3525	11.0858	13.1868
	ENSMUSG00000009079	Ewsr1	-0.0476148	7.55773	0.769376	0.937889			Ewsr1	162.007	190.335	190.766	197.755	195.13	181.57	188.321	200.728
	ENSMUSG00000009090	Ap1b1	-0.0879884	6.09272	0.594157	0.867032			Ap1b1	63.8313	66.6733	64.4377	69.391	68.2899	67.976	75.2089	69.5193
	ENSMUSG00000009112	Bcl2l13	0.245164	6.57815	0.146457	0.512697			Bcl2l13	88.023	114.735	106.847	104.605	87.1185	93.007	85.1907	84.1896
	ENSMUSG00000009207	Lnpk	-0.430488	3.31323	0.0883388	0.39344			Lnpk	5.68361	9.7177	8.79151	9.33384	11.9489	13.2272	10.8558	9.18957
	ENSMUSG00000009210	Prr29	0.776483	1.01586	0.0460318	0.26724			Prr29	4.32343	1.48236	1.94812	2.16847	1.55698	1.18038	0.827988	2.18407
	ENSMUSG00000009281	Rarres2	0.290054	4.07314	0.241275	0.630646			Rarres2	25.2605	15.0213	20.8798	12.6337	13.5421	15.7963	15.6398	15.3297
	ENSMUSG00000009291	Pttg1ip	1.0823	6.59517	0.00729697	0.0772316			Pttg1ip	128.44	136.147	137.767	122.66	24.2599	20.9691	96.0466	106.731
	ENSMUSG00000009293	Ube2g2	-0.463808	5.00239	0.142616	0.505656			Ube2g2	44.1572	23.7836	19.5311	20.0348	17.1992	40.619	40.4334	50.0275
	ENSMUSG00000009376	Met	-1.01225	1.27987	0.0016837	0.0259145			Met	0.777245	1.61413	1.84821	1.93276	3.2588	3.92303	2.80596	2.47253
	ENSMUSG00000009378	Slc16a12	-0.0422511	2.98044	0.894127	0.975402			Slc16a12	5.2464	5.96238	12.0883	7.5425	7.53144	9.40833	7.86588	6.88187
	ENSMUSG00000009394	Syn2	-0.00783339	1.68274	0.985533	1			Syn2	2.76894	3.62355	2.69739	3.34698	3.29501	2.88152	2.52996	3.83242
	ENSMUSG00000009406	Elk1	-0.36807	4.18875	0.12377	0.470441			Elk1	9.95845	19.5672	14.8856	18.9034	20.0235	22.2536	20.6997	18.8324
	ENSMUSG00000009418	Nav1	-0.0432547	7.02741	0.816452	0.951325			Nav1	93.318	142.57	130.524	147.22	147.008	132.966	128.752	120.577
	ENSMUSG00000009470	Tnpo1	-0.228287	6.3342	0.508491	0.829719			Tnpo1	20.0626	86.8334	115.438	74.5764	105.078	77.4191	82.7528	82.5825
	ENSMUSG00000009535	Rnmt	0.0922029	4.35385	0.634577	0.886541			Rnmt	19.4311	21.4448	22.8279	20.3647	20.0597	19.9276	18.6757	20.1923
	ENSMUSG00000009545	Kcnq1	0.570708	6.1467	0.000963486	0.0167621			Kcnq1	92.5893	81.2663	77.5251	87.0216	57.3548	53.8809	51.4732	65.1099
	ENSMUSG00000009549	Srp14	0.219925	5.56747	0.240892	0.630429			Srp14	66.0658	45.1296	45.9556	46.6692	42.5816	43.1186	41.9054	47.3489
	ENSMUSG00000009551	6330409D20Rik	-0.29715	0.0139442	0.383719	0.747272			6330409D20Rik	0.631512	1.08706	0.849179	0.707109	1.01385	1.07623	0.827988	1.15385
	ENSMUSG00000009555	Cdk9	0.373202	5.00204	0.0370135	0.231424			Cdk9	39.1051	34.8519	33.4177	36.9582	27.0842	27.7389	28.3356	28.2692
	ENSMUSG00000009563	Tor2a	0.224752	3.85098	0.297104	0.681163			Tor2a	17.0994	14.0989	16.1344	14.5664	12.0938	14.3034	12.6038	13.9286
	ENSMUSG00000009566	Fpgs	0.147687	3.5709	0.544468	0.845554			Fpgs	11.9987	12.353	10.8895	14.3779	8.69013	9.92908	14.4898	11.7445
	ENSMUSG00000009569	Mkl2	-0.205418	5.59499	0.414013	0.771017			Mkl2	23.2202	47.1391	64.0881	44.8307	48.194	43.4311	56.8551	58.2693
	ENSMUSG00000009575	Cbx5	-0.270779	7.35572	0.155137	0.525584			Cbx5	107.357	152.65	149.256	184.273	198.425	191.083	161.642	164.918
	ENSMUSG00000009585	Apobec3	-0.191812	3.34432	0.469903	0.807973			Apobec3	5.82934	10.9036	11.8885	8.95672	10.0299	11.4566	9.01586	12.4451
	ENSMUSG00000009614	Sardh	-0.0652946	4.98943	0.728007	0.921851			Sardh	29.2438	29.5484	28.8221	36.2511	31.3207	29.6831	36.5235	32.1017
	ENSMUSG00000009621	Vav2	0.491755	4.92732	0.0143695	0.124374			Vav2	28.7095	40.419	42.8086	29.9343	24.8393	26.0378	25.8516	24.1896
	ENSMUSG00000009630	Ppp2cb	0.148714	5.76389	0.395595	0.757045			Ppp2cb	65.1429	55.1767	50.9008	56.993	47.4698	50.5481	51.4732	56.3737
	ENSMUSG00000009633	G0s2	0.0971869	4.75108	0.715743	0.917888			G0s2	45.3717	22.8613	26.4245	16.4049	26.9032	24.3019	28.5196	24.0659
	ENSMUSG00000009640	Dmap1	0.162725	4.17526	0.460021	0.803166			Dmap1	22.5401	16.866	20.1305	16.4992	13.7232	17.2197	20.3317	16.6484
	ENSMUSG00000009647	Mcu	-0.0061819	4.24035	0.978909	0.997811			Mcu	16.4193	19.5342	18.7819	20.3647	19.589	19.7193	16.6977	19.4094
	ENSMUSG00000009681	Bcr	0.113614	4.07828	0.618251	0.878903			Bcr	12.2902	18.6448	20.1305	18.8091	15.7146	16.7683	17.6177	14.5055
	ENSMUSG00000009687	Fxyd5	0.772139	3.72634	0.00154159	0.0243593			Fxyd5	21.52	15.746	12.388	16.7821	9.12463	9.7555	8.46387	11.5385
	ENSMUSG00000009731	Kcnd1	0.00611375	0.769487	1	1			Kcnd1	1.60307	2.0753	1.59846	1.17852	1.30352	1.80529	1.42598	1.93681
	ENSMUSG00000009733	Tfcp2	-0.0516114	3.6145	0.820549	0.952325			Tfcp2	13.116	11.8589	12.7377	10.0881	13.3611	12.9842	11.9598	11.2088
	ENSMUSG00000009739	Pou6f1	-0.0222992	4.98182	0.90706	0.979718			Pou6f1	26.1834	34.0943	32.0191	32.7627	33.0225	29.0582	29.1176	35.8517
	ENSMUSG00000009741	Ubp1	0.223261	5.48347	0.31121	0.690689			Ubp1	29.1953	60.7768	57.8441	44.5479	40.8074	41.6952	39.6514	42.6923
	ENSMUSG00000009772	Nuak2	-0.37745	2.11924	0.161988	0.534899			Nuak2	4.12911	4.08473	2.8972	3.67697	3.98297	4.96454	6.25591	4.07967
	ENSMUSG00000009828	Ick	0.0295871	5.09899	0.880396	0.971008			Ick	29.7296	41.1108	37.6636	29.6043	31.8638	35.9669	31.6015	35.9341
	ENSMUSG00000009863	Sdhb	0.165879	9.14393	0.381429	0.745767			Sdhb	822.471	506.21	503.663	560.172	516.157	515.965	557.19	543.297
	ENSMUSG00000009876	Cox4i2	-0.121349	3.00492	0.672359	0.901801			Cox4i2	11.6587	7.34592	5.64455	5.79829	6.84347	7.81134	8.87787	9.60165
	ENSMUSG00000009894	Snap47	-0.0574118	5.0257	0.783328	0.941134			Snap47	40.0767	23.1248	32.2189	32.0556	34.4708	33.9186	29.3476	34.7802
	ENSMUSG00000009905	Kdsr	0.194583	3.58332	0.400302	0.760542			Kdsr	10.0556	14.1648	14.2862	12.3037	11.7317	11.7691	9.10786	11.7857
	ENSMUSG00000009907	Vps4b	-0.186504	5.1649	0.428394	0.782734			Vps4b	28.2723	39.6284	39.8615	26.1159	43.161	44.5767	23.5976	41.0028
	ENSMUSG00000009927	Rps25	0.258224	6.64698	0.192221	0.577231			Rps25	146.122	113.615	92.3608	84.1931	80.7458	90.7504	95.4946	97.8297
	ENSMUSG00000009995	Taz	0.124608	4.70835	0.612431	0.875659			Taz	27.3493	16.7342	33.5676	31.2071	29.8361	20.3789	19.6877	29.8352
	ENSMUSG00000010025	Aldh3a2	-0.203506	5.53698	0.249643	0.639299			Aldh3a2	37.9879	43.7132	39.4619	51.1476	50.4751	50.7564	49.3573	47.8434
	ENSMUSG00000010045	Tmem115	0.265204	4.23642	0.204475	0.592777			Tmem115	25.1147	20.0613	19.8308	16.9706	16.5837	16.7683	16.0538	18.7912
	ENSMUSG00000010047	Hyal2	0.212064	4.66493	0.489988	0.819612			Hyal2	29.4382	39.299	14.9855	24.7488	24.6944	21.837	34.2695	12.9396
	ENSMUSG00000010048	Ifrd2	0.237379	5.12634	0.275257	0.664434			Ifrd2	42.9914	44.7673	30.1708	32.857	38.0193	26.7321	25.1156	38.0769
	ENSMUSG00000010051	Hyal1	0.384989	2.24759	0.245013	0.634378			Hyal1	4.17769	6.06121	6.99324	3.91267	6.5538	2.53435	3.67994	3.42033
	ENSMUSG00000010054	Tusc2	0.0592308	4.09728	0.780346	0.940656			Tusc2	19.0911	17.2613	17.6829	15.5093	14.5922	17.8099	15.5018	18.8324
	ENSMUSG00000010057	Nprl2	0.124433	3.92499	0.594031	0.867032			Nprl2	21.2285	14.8895	13.7867	13.1522	13.4697	14.3382	15.7778	14.2583
	ENSMUSG00000010064	Slc38a3	0.710907	4.95154	0.00105219	0.017869			Slc38a3	34.636	47.6332	43.0584	27.9072	18.6114	23.4687	25.4376	26.1676
	ENSMUSG00000010066	Cacna2d2	0.992427	2.80163	0.00218513	0.0315977			Cacna2d2	7.09236	6.35768	14.6858	8.72101	5.25028	6.28379	3.86394	3.04945
	ENSMUSG00000010067	Rassf1	-0.391773	3.71042	0.101034	0.424245			Rassf1	8.45254	13.7695	10.5898	12.1151	11.8041	14.8936	16.4218	15.9478
	ENSMUSG00000010080	Epn3	0.11661	4.89489	0.625217	0.881678			Epn3	35.1703	27.3743	19.1315	41.8137	27.5549	24.788	33.3495	28.228
	ENSMUSG00000010095	Slc3a2	0.00626864	5.25292	0.980335	0.998713			Slc3a2	39.2995	36.1037	40.5109	36.6283	28.1343	38.2582	56.9011	28.6401
	ENSMUSG00000010097	Nxf1	0.0604402	6.97729	0.716498	0.917888			Nxf1	137.184	135.685	127.976	113.373	124.377	134.806	112.974	120.948
	ENSMUSG00000010110	Stx5a	0.0692144	5.04849	0.723528	0.920583			Stx5a	35.4618	36.9272	34.3668	28.4258	30.8499	30.7593	39.3754	27.9396
	ENSMUSG00000010122	Slc47a1	0.0928663	6.80526	0.575009	0.859388			Slc47a1	116.83	121.356	114.589	108.612	106.599	111.442	118.356	96.2638
	ENSMUSG00000010175	Prox1	-0.113978	6.44695	0.578215	0.859388			Prox1	69.5149	100.768	101.652	62.8856	97.945	105.227	81.5568	77.6374
	ENSMUSG00000010205	Raver1	-0.0534588	5.27014	0.77876	0.940038			Raver1	37.4535	42.692	37.4638	33.517	40.5539	39.9941	45.4473	30.9066
	ENSMUSG00000010277	2610507B11Rik	0.0898085	8.5766	0.615467	0.87759			2610507B11Rik	292.779	423.692	425.189	432.609	366.76	361.891	391.73	358.929
	ENSMUSG00000010290	AI597479	-0.141832	4.21072	0.500619	0.826509			AI597479	16.0307	17.9201	19.2814	16.8763	21.2184	22.3578	17.6637	16.0714
	ENSMUSG00000010307	Tmem86a	-0.088661	4.87486	0.647688	0.891263			Tmem86a	31.9156	28.7248	28.4725	24.3246	28.5326	30.5163	26.5416	35.0275
	ENSMUSG00000010358	Ifi35	0.555306	3.59414	0.0183496	0.148416			Ifi35	18.7025	13.2095	11.2891	13.9536	9.01601	9.40833	10.5798	9.89012
	ENSMUSG00000010362	Rdm1	0.149957	3.79581	0.52127	0.835108			Rdm1	18.9939	14.8565	11.9884	12.2566	12.7093	13.1231	13.0178	13.5165
	ENSMUSG00000010376	Nedd8	0.609168	5.46411	0.0054391	0.0626897			Nedd8	80.1048	41.6049	43.6079	47.7063	33.2035	33.988	36.1555	36.2638
	ENSMUSG00000010392	Gosr1	-0.0548522	5.20333	0.77587	0.939536			Gosr1	27.6408	35.939	42.1593	38.5139	39.8297	38.2582	36.2935	35.4396
	ENSMUSG00000010406	Mrpl52	0.196742	4.87806	0.450803	0.796891			Mrpl52	52.2697	25.4966	21.1296	26.4459	24.7669	26.0031	30.6355	27.9396
	ENSMUSG00000010453	Kansl3	0.110994	6.76059	0.576422	0.859388			Kansl3	76.7044	137.332	132.572	103.379	104.354	106.963	98.3925	107.019
	ENSMUSG00000010461	Eya4	-0.370313	0.0667885	0.313969	0.693485			Eya4	0.631512	0.757651	0.699324	1.2728	1.41215	0.763776	1.05798	1.11264
	ENSMUSG00000010476	Ebf3	-0.503488	4.69189	0.0156425	0.132754			Ebf3	14.7191	22.0707	24.5263	23.9003	32.2983	30.1691	28.8876	29.4643
	ENSMUSG00000010517	Faf1	0.297797	5.78896	0.0894063	0.395665			Faf1	71.8466	58.405	54.5473	58.7843	50.1493	49.0205	46.4133	52.5412
	ENSMUSG00000010538	Tsacc	0.42017	1.17752	0.184846	0.568686			Tsacc	3.44903	2.10825	1.49855	2.96986	1.88286	2.22189	1.70197	1.64835
	ENSMUSG00000010554	Mettl16	-1.51977	3.73286	3.78e-05	0.00119729			Mettl16	4.61489	4.05178	12.5379	6.12828	26.7221	21.5246	19.9177	10.055
	ENSMUSG00000010607	Pigyl	0.220893	3.38619	0.440518	0.791311			Pigyl	17.0508	10.9365	9.49083	7.21251	8.29183	7.91549	10.9938	11.1676
	ENSMUSG00000010608	Rbm25	-0.116437	7.01452	0.522804	0.835108			Rbm25	91.5206	123.563	137.467	143.449	136.906	139.32	128.016	133.434
	ENSMUSG00000010609	Psen2	0.426093	4.01902	0.0463368	0.268414			Psen2	17.6823	18.2166	21.5292	16.5935	11.8403	14.6506	14.2138	14.3819
	ENSMUSG00000010651	Acaa1b	0.0509936	3.40372	0.841455	0.958639			Acaa1b	13.7475	9.75064	11.7886	7.49536	11.8041	8.85285	10.3498	10.261
	ENSMUSG00000010660	Plcd1	0.18423	4.76548	0.33915	0.711834			Plcd1	30.264	28.2637	26.1248	30.7357	22.5219	22.8438	27.0936	29.1346
	ENSMUSG00000010663	Fads1	-0.527601	4.97319	0.0123901	0.11285			Fads1	29.681	19.3366	21.3294	32.3385	35.7019	33.6408	38.5474	40.055
	ENSMUSG00000010721	Lmbr1	-0.0146468	4.49577	0.947377	0.98964			Lmbr1	18.9939	24.0472	27.2237	19.1862	23.9703	25.1352	19.2277	22.0055
	ENSMUSG00000010751	Tnfrsf22	-0.451215	2.10359	0.152985	0.522905			Tnfrsf22	3.54618	3.55766	4.49566	2.63987	4.96061	2.70793	4.73793	7.08792
	ENSMUSG00000010755	Cars	0.0346111	4.40615	0.860175	0.963372			Cars	20.8399	20.753	20.4802	23.4289	20.4218	22.0106	22.0797	18.9561
	ENSMUSG00000010830	Kdelr3	-0.0274486	4.47399	0.916475	0.982752			Kdelr3	33.1787	14.1318	19.3813	21.119	20.2408	20.1706	25.1616	23.8599
	ENSMUSG00000010911	Apip	-0.0538842	4.79134	0.810607	0.949099			Apip	38.4736	24.6731	21.6291	23.6174	31.9	24.6144	30.3135	25.6731
	ENSMUSG00000010914	Pdhx	0.0910106	6.73993	0.573644	0.85915			Pdhx	112.409	108.641	105.748	113.892	100.914	101.339	110.674	100.838
	ENSMUSG00000010936	Vac14	0.0770615	4.74369	0.685798	0.907563			Vac14	25.0176	26.2542	26.3246	32.1028	25.1652	24.7186	26.1736	27.9396
	ENSMUSG00000011096	Akt1s1	0.276303	5.00779	0.157364	0.527314			Akt1s1	34.3445	40.6167	34.6665	30.9714	33.1673	29.7178	22.9997	30.2061
	ENSMUSG00000011114	Tbrg1	0.309612	5.28166	0.119376	0.462373			Tbrg1	54.4072	32.8755	44.7568	39.9281	32.0086	32.3216	35.0055	39.3544
	ENSMUSG00000011148	Adssl1	0.0330118	7.02888	0.845468	0.95923			Adssl1	153.943	121.554	125.629	126.903	125.645	120.017	126.452	143.942
	ENSMUSG00000011158	Brf1	0.246542	5.56136	0.14505	0.5103			Brf1	47.2662	53.4967	54.7471	49.1205	41.6764	44.3337	43.0554	43.4341
	ENSMUSG00000011171	Vipr2	0.607198	1.96683	0.0827235	0.379705			Vipr2	4.17769	4.08473	8.09218	2.21561	2.64325	3.85359	2.85196	2.8022
	ENSMUSG00000011179	Odc1	-0.0305241	5.63386	0.894854	0.976051			Odc1	60.5765	36.8943	34.5666	64.2055	43.9938	43.4311	60.2131	52.7885
	ENSMUSG00000011254	Thg1l	-0.0810032	2.95495	0.743819	0.92759			Thg1l	8.9869	6.58827	6.54368	7.73106	9.05221	7.88078	7.12989	7.4588
	ENSMUSG00000011256	Adam19	-0.4298	7.4953	0.0448491	0.262319			Adam19	90.5491	201.865	163.892	158.298	212.474	196.603	217.025	201.964
	ENSMUSG00000011257	Pabpc4	-0.123019	7.10768	0.462685	0.804901			Pabpc4	113.526	147.116	134.12	133.031	137.413	147.166	155.616	134.67
	ENSMUSG00000011263	Exoc3l2	0.974929	0.475545	0.00299392	0.0402139			Exoc3l2	1.7488	1.38354	2.54754	1.36708	0.94143	0.867927	0.873987	0.865385
	ENSMUSG00000011305	Plin5	1.2233	7.02642	6.83e-09	6.95e-07			Plin5	225.838	191.587	201.006	111.393	72.5625	77.9051	79.1648	82.9533
	ENSMUSG00000011306	Sugp1	0.0945062	4.8542	0.618082	0.878903			Sugp1	34.0531	28.9225	29.2218	26.9644	26.7221	26.1072	26.5876	32.1841
	ENSMUSG00000011382	Dhdh	0.196642	3.88188	0.379421	0.744547			Dhdh	13.5532	16.273	19.3813	13.4351	13.4697	13.991	13.4318	13.7637
	ENSMUSG00000011427	Zfp790	-0.300229	3.68706	0.21881	0.609601			Zfp790	9.18121	12.8801	14.6858	9.09814	15.5336	15.6227	12.1898	13.1044
	ENSMUSG00000011658	Fuz	0.0729295	3.04164	0.834713	0.956225			Fuz	14.8162	7.51063	6.79344	4.33694	6.26413	9.65135	5.88791	9.97253
	ENSMUSG00000011752	Pgam1	-0.323821	5.12597	0.0801469	0.37408			Pgam1	33.9559	30.5037	27.4735	31.8199	40.0832	36.3835	44.2973	34.1621
	ENSMUSG00000011831	Evi5	-0.165451	5.57994	0.413309	0.770867			Evi5	29.1467	47.9626	50.5012	52.4204	51.8149	49.2982	48.9433	51.8819
	ENSMUSG00000011832	Evi5l	-0.270044	4.46365	0.281831	0.670104			Evi5l	12.9217	24.3766	24.826	17.5363	27.5549	19.511	29.7156	19.3681
	ENSMUSG00000011837	Snapc2	0.140279	3.85353	0.52345	0.835397			Snapc2	18.3138	14.6589	13.1873	14.1422	14.049	13.4355	13.2478	13.9698
	ENSMUSG00000011877	Git1	0.262482	6.49201	0.12243	0.467842			Git1	89.5775	112.033	91.2119	99.4667	76.5455	77.9051	86.4327	86.2501
	ENSMUSG00000011884	Gltp	-0.419859	3.76166	0.07233	0.352432			Gltp	10.8329	10.0471	9.79054	15.4621	15.8595	14.5812	15.5938	15.6593
	ENSMUSG00000011958	Bnip2	-0.146121	5.90022	0.421142	0.777057			Bnip2	42.9914	61.0732	62.2399	60.1514	64.0897	63.0462	62.0531	61.4423
	ENSMUSG00000011960	Ccnt1	-0.0521776	5.30347	0.795387	0.945428			Ccnt1	26.6206	41.2755	45.0565	41.8137	42.3644	41.8688	38.4094	37.8297
	ENSMUSG00000012017	Scarf2	-0.0184051	4.48155	0.926924	0.984707			Scarf2	22.2486	19.8307	23.1277	23.2875	20.9287	22.3231	23.6436	22.7061
	ENSMUSG00000012076	Brms1l	-0.0353606	4.95733	0.857067	0.962973			Brms1l	25.7948	31.2613	34.9163	30.4528	33.3121	35.6544	28.8876	27.5687
	ENSMUSG00000012114	Med15	0.131441	5.75125	0.447665	0.794828			Med15	47.9949	60.3815	58.4935	58.0301	54.3133	49.8537	51.5652	49.6154
	ENSMUSG00000012117	Dhdds	-0.00889072	5.16017	0.970679	0.995501			Dhdds	22.5401	32.4143	42.2592	45.0664	28.6412	32.2869	44.3893	37.8709
	ENSMUSG00000012296	Tjap1	-0.212821	5.23887	0.246768	0.635729			Tjap1	36.3848	40.3531	33.9672	28.8501	41.7488	38.9178	40.9394	40.2198
	ENSMUSG00000012405	Rpl15	0.0464189	6.10358	0.813191	0.950259			Rpl15	94.241	67.7274	54.2975	62.8856	64.0173	64.7473	70.1029	71.4561
	ENSMUSG00000012422	Tmem167	-0.0813933	4.73423	0.667191	0.900258			Tmem167	28.0294	23.6848	26.5244	24.9374	29.7275	28.2944	25.0236	26.044
	ENSMUSG00000012428	Steap4	0.162977	6.03793	0.464412	0.805628			Steap4	60.0422	95.4969	77.9247	43.7465	59.2739	64.3655	67.113	56.9506
	ENSMUSG00000012429	Mplkip	-0.165343	2.31184	0.609712	0.874572			Mplkip	6.31512	4.21649	5.39479	2.49845	6.26413	6.04077	4.55393	3.75
	ENSMUSG00000012443	Kif11	-1.42724	4.84407	0.00310807	0.0413925			Kif11	6.60658	9.48711	5.04513	40.918	49.3889	44.8892	37.1214	35.4808
	ENSMUSG00000012483	Rpa3	-0.552998	3.05605	0.0299033	0.20239			Rpa3	9.13263	5.76473	5.39479	6.41112	10.6454	8.60983	10.6258	9.27198
	ENSMUSG00000012519	Mlkl	-0.0994529	2.40056	0.751878	0.929764			Mlkl	3.35187	4.05178	4.39575	8.29675	4.85199	5.45058	5.56592	5.64561
	ENSMUSG00000012535	Tnpo3	0.175291	6.00398	0.316562	0.695362			Tnpo3	62.4225	69.1109	72.48	67.9296	57.9704	57.8039	54.0952	70.9616
	ENSMUSG00000012609	Ttll5	-0.0503931	3.80831	0.85755	0.963			Ttll5	6.80089	14.9883	16.1844	16.7349	14.049	14.9978	14.8118	12.8159
	ENSMUSG00000012640	Zfp715	-0.104306	4.97551	0.616106	0.878088			Zfp715	22.783	34.819	35.6655	27.6715	37.2951	35.0295	29.3016	28.3929
	ENSMUSG00000012819	Cdh23	-4.28571	2.26822	5.46e-29	1.71e-25			Cdh23	0.825823	0.461179	0.149855	0.377125	8.76254	6.94341	12.1898	7.99451
	ENSMUSG00000012848	Rps5	0.334401	8.29887	0.129872	0.482632			Rps5	541.06	302.039	285.824	275.82	270.951	240.936	303.457	298.764
	ENSMUSG00000013033	Adgrl1	0.0677445	6.21271	0.726864	0.921514			Adgrl1	64.8514	80.0804	83.1696	75.1893	79.2612	82.4183	76.1749	51.511
	ENSMUSG00000013076	Amotl1	0.388247	7.44443	0.086908	0.390227			Amotl1	109.932	240.768	256.652	182.151	155.481	152.651	155.064	140.069
	ENSMUSG00000013089	Etv5	0.278196	3.50504	0.243366	0.632207			Etv5	8.74401	12.3201	13.2372	15.1321	10.1023	10.2763	10.5798	9.8077
	ENSMUSG00000013150	Gfod2	-0.301571	2.59058	0.337581	0.711064			Gfod2	8.25823	4.87532	5.24493	2.92272	4.74336	7.117	7.58989	6.79945
	ENSMUSG00000013155	Enkd1	-0.280953	1.54502	0.360575	0.72854			Enkd1	3.64334	2.04236	1.64841	2.92272	2.96913	3.85359	3.03595	2.55495
	ENSMUSG00000013160	Atp6v0d1	0.153309	5.57361	0.382465	0.746769			Atp6v0d1	57.6133	50.532	48.8028	43.3222	42.3282	44.8892	44.1593	48.7088
	ENSMUSG00000013236	Ptprs	-0.583727	6.83202	0.00167096	0.0257798			Ptprs	75.7328	87.1957	80.772	120.774	136.833	140.083	134.41	134.918
	ENSMUSG00000013275	Slc41a1	0.464227	5.72919	0.00817574	0.0837613			Slc41a1	52.5126	64.1038	70.2321	58.8315	46.0577	44.7503	43.4233	43.8462
	ENSMUSG00000013415	Igf2bp1	0.748747	0.997765	0.0260121	0.185505			Igf2bp1	1.79738	1.77883	2.29778	3.81839	1.44835	1.28453	1.14998	1.8544
	ENSMUSG00000013419	Zfp651	0.23151	6.5911	0.170166	0.54771			Zfp651	98.8559	118.128	108.345	90.7928	85.5615	88.7716	87.3527	92.8023
	ENSMUSG00000013465	Nelfb	-0.135015	5.31769	0.451628	0.796975			Nelfb	42.117	38.7061	38.1132	32.8099	42.6178	42.5284	43.7453	37.7473
	ENSMUSG00000013495	Tmem175	0.606637	4.07445	0.0755913	0.361138			Tmem175	28.9524	21.346	21.0297	9.66382	12.9266	15.831	6.30191	18.0907
	ENSMUSG00000013539	Tango2	0.201321	6.02456	0.25558	0.646372			Tango2	80.8335	71.3839	68.0842	57.8887	57.7893	59.5051	59.5231	65.1511
	ENSMUSG00000013584	Aldh1a2	-1.08999	5.25583	1.3e-06	6.91e-05			Aldh1a2	29.3896	15.6471	20.5302	31.9613	49.751	52.5269	51.9792	53.1594
	ENSMUSG00000013593	Ndufs2	0.0725331	9.48927	0.659434	0.897343			Ndufs2	859.876	699.246	679.094	708.57	664.36	690.557	738.335	709.039
	ENSMUSG00000013622	Atraid	0.0516471	4.4816	0.862436	0.964243			Atraid	28.5638	23.4213	21.729	16.9235	13.9766	13.9563	24.8396	34.739
	ENSMUSG00000013629	Cad	-0.193686	4.71055	0.333756	0.70822			Cad	24.5318	20.1272	22.3284	30.4528	26.9394	28.8846	29.7616	25.7967
	ENSMUSG00000013646	Sh3bp5l	-0.0401258	4.9925	0.884751	0.972667			Sh3bp5l	34.7817	38.3437	38.313	13.7651	34.9778	29.2318	37.5814	26.9918
	ENSMUSG00000013662	Atad1	0.061236	5.9497	0.72638	0.921514			Atad1	57.1761	65.7509	61.041	68.1653	65.7191	65.9972	55.5212	54.3956
	ENSMUSG00000013663	Pten	0.258826	5.978	0.161233	0.533417			Pten	55.6702	79.8498	71.0813	67.6939	63.5465	62.3519	51.9332	51.4286
	ENSMUSG00000013698	Pea15a	-0.680425	7.2862	0.000266067	0.00598364			Pea15a	136.892	101.789	94.8583	145.994	188.721	175.911	206.813	197.019
	ENSMUSG00000013701	Timm23	0.339853	5.71162	0.0935016	0.405726			Timm23	79.3276	56.132	48.1535	50.2519	40.6625	48.6386	42.5494	52.9121
	ENSMUSG00000013736	Trnt1	0.154454	4.37738	0.460891	0.803969			Trnt1	16.3221	23.8495	24.2266	22.8161	17.7785	20.4831	20.5617	19.5742
	ENSMUSG00000013787	Ehmt2	0.0999249	6.07231	0.580968	0.861671			Ehmt2	70.3893	76.918	76.9756	53.8346	64.488	69.2953	61.4091	64.327
	ENSMUSG00000013822	Elof1	-0.217557	4.15255	0.460978	0.804005			Elof1	20.1112	20.9507	13.1873	11.1723	10.5006	16.9766	24.1036	24.6017
	ENSMUSG00000013833	Med16	-0.0624601	5.61849	0.728792	0.921851			Med16	40.7568	44.2732	55.6462	51.289	46.7818	49.7148	49.8633	54.066
	ENSMUSG00000013846	St3gal1	-0.0613878	5.37877	0.755825	0.930913			St3gal1	32.79	44.6355	50.8009	34.3184	41.0246	47.5277	42.4574	38.6127
	ENSMUSG00000013858	Tmem259	0.282681	6.7734	0.0928954	0.404576			Tmem259	134.172	119.445	122.032	104.322	92.5498	95.1942	100.968	105.865
	ENSMUSG00000013878	Rnf170	0.281358	3.34479	0.468858	0.807533			Rnf170	11.7073	8.40004	19.2314	4.9969	11.5868	4.6868	13.1098	7.08792
	ENSMUSG00000013921	Clip3	-0.0324284	3.30136	0.890709	0.974661			Clip3	9.56983	10.1789	10.9394	7.96676	9.01601	10.068	10.1658	10.3022
	ENSMUSG00000013936	Myl2	0.105395	12.775	0.636739	0.887821			Myl2	11470	5863.59	5469.17	6256.6	6510.14	6408.67	6836.74	7256.58
	ENSMUSG00000013973	Dedd	-0.304945	3.39853	0.200587	0.589795			Dedd	7.28667	10.3436	11.339	8.43817	12.1662	12.2204	11.9598	9.89012
	ENSMUSG00000013997	Nit1	0.212562	4.75118	0.297961	0.68193			Nit1	28.078	28.2307	31.7194	27.2944	27.3015	22.4619	19.2277	30.4945
	ENSMUSG00000014039	Prdm15	0.107141	3.77438	0.638232	0.88845			Prdm15	12.3873	16.0424	16.1844	11.7852	12.8179	13.6091	13.9378	12.033
	ENSMUSG00000014074	Rnf168	-0.119091	4.35545	0.584908	0.863231			Rnf168	16.8079	17.2613	18.7319	25.4088	24.4772	21.4899	18.2617	20.6456
	ENSMUSG00000014075	Tctex1d2	0.00153257	2.32007	1	1			Tctex1d2	6.46085	3.19531	4.84532	5.23261	4.34506	5.72832	4.69193	4.86264
	ENSMUSG00000014077	Chp1	0.16669	4.6731	0.443176	0.792922			Chp1	17.6337	27.6048	32.4187	29.9343	24.622	21.7329	25.5756	23.9423
	ENSMUSG00000014158	Trpv4	1.14677	2.56442	9.85e-05	0.00267018			Trpv4	4.95494	10.5742	9.64068	6.97681	2.96913	3.33284	4.09394	4.16209
	ENSMUSG00000014164	Klhl3	-0.0837919	4.60047	0.683891	0.906384			Klhl3	19.5283	22.0048	28.8721	23.5232	25.9255	28.1555	23.1837	22.2116
	ENSMUSG00000014177	Tvp23b	-0.213884	3.88827	0.313511	0.693031			Tvp23b	13.5532	13.1107	14.5859	13.2937	16.3302	15.1019	17.1117	14.7115
	ENSMUSG00000014195	Dnajc7	0.118968	7.00221	0.455528	0.800286			Dnajc7	141.41	129.723	130.324	132.135	120.105	125.294	123.922	122.019
	ENSMUSG00000014226	Cacybp	-0.128404	5.10873	0.510426	0.829862			Cacybp	40.9511	28.099	27.6233	34.9312	37.9107	35.2725	35.3735	35.2335
	ENSMUSG00000014232	Cluap1	0.126437	3.47292	0.60072	0.870219			Cluap1	13.6989	11.8259	9.79054	10.7009	9.52293	12.7412	8.32587	11.5385
	ENSMUSG00000014243	Zswim7	0.371857	2.98762	0.147776	0.514297			Zswim7	11.7073	8.3671	7.94233	7.44822	6.22792	7.04757	5.65791	8.44781
	ENSMUSG00000014245	Pigl	-0.187093	2.09921	0.486848	0.819077			Pigl	2.57462	4.51296	4.39575	4.19551	4.34506	4.02718	4.46193	5.06868
	ENSMUSG00000014294	Ndufa2	0.319134	7.71258	0.180108	0.562261			Ndufa2	381.384	192.344	196.36	161.079	171.956	172.579	202.535	199.286
	ENSMUSG00000014301	Pam16	0.196495	4.02253	0.394768	0.756837			Pam16	23.7546	15.2848	14.3861	15.6978	15.1353	16.2823	14.7658	14.0934
	ENSMUSG00000014303	Glis2	-0.400058	3.45583	0.0751147	0.360288			Glis2	8.84116	10.3106	10.5398	7.82534	13.0352	11.7344	12.7878	11.9918
	ENSMUSG00000014313	Cox6c	0.165031	7.5539	0.432942	0.785103			Cox6c	252.362	186.119	182.024	173.76	143.677	154.04	158.422	252.28
	ENSMUSG00000014329	Bicc1	-0.0296452	5.52433	0.877994	0.970359			Bicc1	37.4535	38.7061	56.895	48.8848	46.1663	46.0696	44.5273	48.8737
	ENSMUSG00000014349	Ube2z	-0.00594702	6.32264	0.971749	0.995501			Ube2z	80.0562	77.2804	79.7729	82.0718	78.7543	80.2312	81.9708	79.533
	ENSMUSG00000014353	Tmem87b	0.277617	4.09645	0.497356	0.824979			Tmem87b	4.90636	35.0166	18.9317	15.6035	14.4473	21.837	12.7418	12.4451
	ENSMUSG00000014355	Anapc1	-0.207682	6.68074	0.269155	0.658731			Anapc1	71.8466	91.1816	98.5548	118.983	120.938	111.858	103.636	103.022
	ENSMUSG00000014361	Mertk	-0.0613972	3.64103	0.799339	0.946796			Mertk	8.5497	14.8895	14.0364	10.9838	13.2162	12.3246	12.1438	12.9396
	ENSMUSG00000014402	Tsg101	0.164339	5.79976	0.349788	0.719876			Tsg101	70.535	54.7814	55.2466	54.636	54.7116	53.499	49.3573	52.2528
	ENSMUSG00000014418	Hps5	-0.279453	4.11411	0.201259	0.590223			Hps5	11.7558	16.4377	18.0326	16.0278	20.458	19.511	18.5377	17.0604
	ENSMUSG00000014426	Map3k4	-0.288399	5.7546	0.100537	0.422952			Map3k4	42.6513	48.9508	47.4042	55.1074	57.7893	56.5541	66.239	56.5385
	ENSMUSG00000014444	Piezo1	0.0674075	6.90788	0.744309	0.927871			Piezo1	75.5871	138.683	132.222	144.675	111.125	109.81	119.184	128.695
	ENSMUSG00000014453	Blk	-3.02239	1.20756	5.11e-08	4.15e-06			Blk	0.291467	0.230589	0.29971	1.13137	2.93292	2.60378	8.37187	1.97802
	ENSMUSG00000014470	Rnf166	0.507493	4.77102	0.0107813	0.102175			Rnf166	36.5305	33.8966	33.168	24.2774	21.8339	23.8159	20.8837	23.4066
	ENSMUSG00000014496	Ankrd28	0.117398	5.91845	0.571167	0.858422			Ankrd28	41.194	70.6592	59.3926	80.139	60.5774	56.1028	57.9131	57.1978
	ENSMUSG00000014498	Ankrd52	-0.158269	6.55584	0.563123	0.854077			Ankrd52	35.3161	104.951	103.3	111.77	106.78	98.3535	100.048	91.4012
	ENSMUSG00000014503	Pkd2l2	0.287516	2.83037	0.291553	0.677022			Pkd2l2	5.44072	6.98356	9.34097	9.19242	8.14699	6.73511	5.10592	5.31594
	ENSMUSG00000014504	Srp19	0.181473	5.30792	0.338265	0.711529			Srp19	53.8242	36.8943	40.9604	36.4397	36.3537	38.0846	36.6614	37.0879
	ENSMUSG00000014547	Wdfy2	-0.0471582	4.76361	0.813307	0.950323			Wdfy2	21.4714	28.9554	31.9192	24.1831	27.8446	26.5933	29.6696	26.0028
	ENSMUSG00000014550	Rbsn	0.0579395	5.00052	0.770414	0.938389			Rbsn	24.4346	32.2166	34.3668	39.2681	30.8137	33.2937	30.9575	30.0824
	ENSMUSG00000014551	Mrps25	0.0839323	5.90529	0.640667	0.888634			Mrps25	76.753	54.2544	56.3456	59.0672	59.3101	58.2205	56.2572	58.6401
	ENSMUSG00000014554	Dguok	0.212554	4.29802	0.331141	0.706172			Dguok	26.7178	20.5554	21.1795	15.6978	18.5751	18.6084	15.4558	19.9451
	ENSMUSG00000014592	Camta1	-0.0190598	6.16816	0.923594	0.983782			Camta1	60.7223	84.8569	77.4751	62.3199	85.1632	81.5504	56.8091	65.6456
	ENSMUSG00000014599	Csf1	0.242289	4.62204	0.242262	0.631386			Csf1	24.2403	22.9272	35.216	24.0889	21.0011	25.1004	22.0797	21.7583
	ENSMUSG00000014601	Strip1	-0.00373333	5.90181	0.983828	0.999774			Strip1	67.2803	62.6544	57.8441	50.7233	62.6413	59.1926	61.1791	56.1264
	ENSMUSG00000014602	Kif1a	-0.0559284	2.83123	0.833609	0.956016			Kif1a	4.85778	7.44474	8.34194	6.92967	8.14699	6.52681	6.6239	7.37638
	ENSMUSG00000014606	Slc25a11	0.0888712	8.11783	0.634564	0.886541			Slc25a11	384.979	247.06	241.167	271.86	258.531	260.239	279.4	278.448
	ENSMUSG00000014633	Cmc2	0.131986	4.59042	0.580011	0.860791			Cmc2	37.5992	19.8966	18.3822	24.6074	21.7977	21.0733	24.1956	24.6017
	ENSMUSG00000014668	Chfr	-0.0490052	5.02631	0.817056	0.951325			Chfr	21.7143	35.2143	40.411	30.4528	34.4708	33.0159	33.7175	31.0302
	ENSMUSG00000014748	Tex261	0.380107	6.1542	0.0338948	0.219243			Tex261	79.7162	82.9134	85.2676	73.9636	68.2175	67.1428	48.2993	63.5852
	ENSMUSG00000014763	Fam120b	-0.105456	4.66678	0.60282	0.871779			Fam120b	21.6657	27.4072	29.4216	19.0448	26.6497	26.9752	26.0816	25.261
	ENSMUSG00000014767	Tbp	-0.26514	3.98424	0.36535	0.733426			Tbp	7.91818	19.5672	19.8808	9.75811	16.3664	17.5321	16.6517	18.1731
	ENSMUSG00000014769	Psmb1	0.180236	6.81295	0.339462	0.712038			Psmb1	161.084	107.619	104.849	103.945	98.307	106.234	104.878	111.964
	ENSMUSG00000014771	Pdcd2	0.378165	2.25151	0.173326	0.551973			Pdcd2	6.84947	5.30356	5.64455	3.39412	4.27265	4.65209	3.67994	3.66758
	ENSMUSG00000014773	Dll1	0.131323	2.91977	0.609718	0.874572			Dll1	7.48098	8.13651	9.99035	5.70401	6.26413	7.42945	7.77388	7.12913
	ENSMUSG00000014776	Nol3	-0.189051	4.6375	0.349885	0.719876			Nol3	26.0863	18.3483	23.2775	25.0788	25.5272	26.2808	30.5435	23.3654
	ENSMUSG00000014778	Fhod1	0.0504296	5.00272	0.800258	0.947116			Fhod1	33.6159	38.2778	34.117	24.0889	32.081	30.9329	32.0615	30.6181
	ENSMUSG00000014786	Slc9a5	-0.984763	2.72177	0.00104191	0.0177714			Slc9a5	2.6232	4.34826	3.44667	7.02395	7.96595	8.7487	8.37187	9.47803
	ENSMUSG00000014791	Elmo3	0.0289753	2.01841	0.91462	0.982435			Elmo3	3.69191	3.49178	4.64551	4.24265	3.76572	3.81888	4.18594	3.95605
	ENSMUSG00000014813	Stc1	1.11702	2.77534	0.000604538	0.0115281			Stc1	5.63503	7.9718	16.0845	7.49536	3.36742	4.33963	5.05992	4.36813
	ENSMUSG00000014837	4931428F04Rik	-0.227353	3.54272	0.339124	0.711834			4931428F04Rik	11.2215	8.40004	9.34097	13.7179	13.4335	11.908	11.8678	12.6923
	ENSMUSG00000014846	Tppp3	0.456606	4.68299	0.0733844	0.355261			Tppp3	36.822	39.2661	19.4812	22.8632	18.4303	18.6431	20.7917	28.5165
	ENSMUSG00000014850	Msh3	0.153371	4.01854	0.478412	0.812618			Msh3	15.4963	16.7013	20.4802	15.2736	14.8094	16.4559	13.4778	16.3187
	ENSMUSG00000014856	Tmem208	0.0176458	3.96164	0.94525	0.989365			Tmem208	23.2688	13.2095	14.4361	11.5023	15.7509	15.1366	14.8578	15.8654
	ENSMUSG00000014859	E2f4	-0.0367681	5.00333	0.841766	0.958639			E2f4	34.1016	33.3366	28.2227	30.6414	31.3207	30.5857	36.5695	31.1539
	ENSMUSG00000014867	Surf4	0.219444	7.40953	0.168695	0.545707			Surf4	198.78	168.66	182.873	181.067	153.888	156.956	161.366	155.934
	ENSMUSG00000014873	Surf2	-0.0109788	4.04962	0.967197	0.994839			Surf2	20.257	13.7036	17.2833	14.4722	17.4889	18.1223	15.6858	14.8352
	ENSMUSG00000014905	Dnajb9	0.367301	3.89922	0.115027	0.452915			Dnajb9	15.0105	17.0636	20.8299	14.0008	14.7008	14.5465	10.9478	11.6209
	ENSMUSG00000014907	Naf1	-0.0651149	2.67218	0.795906	0.945428			Naf1	6.41227	5.83062	6.14406	6.22256	7.82111	6.07549	6.25591	5.56319
	ENSMUSG00000014932	Yes1	0.0229583	5.03511	0.918308	0.982752			Yes1	20.9856	38.6731	38.3629	33.7998	35.5209	34.6824	28.1976	31.3599
	ENSMUSG00000014956	Ppp1cb	0.0797928	7.73148	0.641566	0.888773			Ppp1cb	186.976	238.1	231.326	216.847	218.629	228.195	175.809	203.613
	ENSMUSG00000014959	Gorasp2	0.363698	6.50201	0.0248784	0.180996			Gorasp2	102.451	96.5181	100.803	107.905	77.3421	78.5647	79.8088	81.0989
	ENSMUSG00000014980	Tsen15	-0.173458	3.60277	0.493048	0.821848			Tsen15	16.8565	9.38828	9.54078	9.61668	12.9266	13.0189	12.5118	12.6923
	ENSMUSG00000015002	Efr3a	0.061879	6.16902	0.74175	0.926641			Efr3a	53.5328	75.6663	83.4194	81.0347	75.1334	73.0447	68.769	64.3682
	ENSMUSG00000015013	Trappc2l	0.108015	4.46556	0.638579	0.88845			Trappc2l	32.4014	21.5107	19.681	17.772	19.5166	19.3027	21.0217	24.9313
	ENSMUSG00000015016	Acsf3	0.0504968	4.6654	0.794529	0.945004			Acsf3	28.6123	25.8919	23.827	24.6074	24.6944	21.2468	26.1736	27.3214
	ENSMUSG00000015023	Ddx19a	0.108594	5.09959	0.539661	0.844061			Ddx19a	32.2557	35.7414	37.8634	36.1097	33.0949	31.9744	33.4415	33.1731
	ENSMUSG00000015027	Galns	-0.353756	2.98595	0.137874	0.497324			Galns	7.14094	6.39062	5.74445	8.24961	8.47287	8.19323	8.78587	9.72528
	ENSMUSG00000015053	Gata2	0.440495	3.43124	0.178201	0.558613			Gata2	7.77245	21.7742	9.19112	10.4181	6.69864	9.92908	7.72788	11.9506
	ENSMUSG00000015083	C8g	0.414914	0.781793	0.17551	0.555895			C8g	1.79738	1.94354	2.39768	1.36708	1.19489	1.35397	1.60998	1.48352
	ENSMUSG00000015085	Entpd2	0.138647	3.25429	0.620796	0.880352			Entpd2	10.9786	10.1459	12.1383	6.41112	7.27798	8.19323	12.2818	8.32418
	ENSMUSG00000015087	Rabl6	-0.0993148	5.93093	0.554188	0.850156			Rabl6	61.6453	57.4168	61.3907	54.8717	64.2345	61.5534	66.009	60.2885
	ENSMUSG00000015090	Ptgds	0.00484972	5.66226	0.988199	1			Ptgds	65.1429	71.8451	21.8789	43.6051	56.6307	42.4243	48.4373	54.3956
	ENSMUSG00000015092	Edf1	-0.0841355	5.65691	0.677174	0.903982			Edf1	65.3857	45.492	43.458	41.2952	42.7265	55.6862	59.4311	49.533
	ENSMUSG00000015093	Clic3	-0.680683	0.625838	0.0615491	0.318641			Clic3	0.922979	0.889416	1.5485	1.13137	1.91907	2.43019	1.88597	0.906594
	ENSMUSG00000015094	Npdc1	-0.341629	4.3269	0.113179	0.44936			Npdc1	21.0828	17.0966	17.633	14.7079	23.2823	20.7608	18.2157	27.0742
	ENSMUSG00000015095	Fbxw5	0.196649	6.51232	0.251109	0.641063			Fbxw5	114.304	90.5557	92.5606	92.2542	83.6425	77.4191	86.8467	92.1017
	ENSMUSG00000015112	Slc25a13	-0.0380018	6.06489	0.829	0.954381			Slc25a13	55.8159	64.2027	74.6279	69.2967	71.3677	70.9617	64.905	63.7088
	ENSMUSG00000015120	Ube2i	0.173558	6.38805	0.375282	0.741026			Ube2i	59.4593	99.2852	95.4078	100.598	74.6627	74.5028	82.2008	83.2418
	ENSMUSG00000015126	Tsr3	0.370467	2.96524	0.157233	0.527314			Tsr3	11.9501	9.12475	7.243	6.55254	5.86583	6.63096	7.45189	7.04671
	ENSMUSG00000015127	Unkl	0.173945	3.21743	0.578479	0.859575			Unkl	5.39214	13.4071	11.0393	9.19242	5.28649	10.554	9.79785	9.02473
	ENSMUSG00000015133	Lrrk1	-0.488029	4.35352	0.0372631	0.232431			Lrrk1	10.8814	16.7671	21.1296	18.9977	21.9064	24.0242	27.9676	21.1813
	ENSMUSG00000015134	Aldh1a3	-1.37537	0.893144	7.42e-06	0.000301935			Aldh1a3	0.825823	0.922358	0.849179	1.31994	2.71566	2.15246	2.98996	2.3489
	ENSMUSG00000015143	Actn1	-0.0808513	6.55795	0.682592	0.906006			Actn1	61.4509	89.1722	102.001	113.373	93.5275	96.5135	101.29	95.7693
	ENSMUSG00000015149	Sirt2	0.251228	5.49669	0.285002	0.671912			Sirt2	32.1099	72.8992	47.0046	43.7936	38.9245	37.182	37.7654	50.7693
	ENSMUSG00000015165	Hnrnpl	0.250118	7.88637	0.120225	0.464015			Hnrnpl	261.494	262.048	234.174	270.21	212.22	211.219	207.273	233.613
	ENSMUSG00000015176	Nolc1	-0.0303252	5.00004	0.877504	0.970359			Nolc1	37.6478	27.3743	28.7722	32.5742	32.2983	30.2733	37.0754	29.3819
	ENSMUSG00000015189	Casd1	-0.116618	5.46445	0.540448	0.844633			Casd1	33.2272	41.2755	47.9537	46.7163	51.8149	48.7428	42.5034	40.3022
	ENSMUSG00000015202	Cnksr3	0.319565	4.98646	0.12078	0.464594			Cnksr3	25.2605	44.932	35.4657	34.6955	26.6859	28.8499	29.1636	27.8572
	ENSMUSG00000015214	Mtmr1	0.225128	5.31345	0.297093	0.681163			Mtmr1	34.1016	53.0685	53.0487	30.83	33.3121	40.9314	35.8335	36.305
	ENSMUSG00000015217	Hmgb3	-0.252443	5.02122	0.189745	0.575069			Hmgb3	28.1751	25.4307	27.6733	37.0054	32.769	37.425	35.4195	35.2335
	ENSMUSG00000015222	Map2	-1.49275	1.61106	5.19e-05	0.00159992			Map2	0.777245	1.68001	1.3487	2.35703	6.91589	3.68001	2.80596	3.99726
	ENSMUSG00000015243	Abca1	0.898421	6.01053	0.0120945	0.111126			Abca1	28.7581	91.2475	155.3	60.01	47.9405	54.4711	31.7395	45.7006
	ENSMUSG00000015247	Nipsnap3b	-0.632851	3.1399	0.00744154	0.0783755			Nipsnap3b	5.97507	7.21415	5.94426	8.20247	11.4782	10.9012	10.0278	10.0137
	ENSMUSG00000015289	Lage3	-0.016457	3.8863	0.94865	0.989912			Lage3	19.7226	12.4189	14.0364	12.3508	14.5922	13.7827	15.5018	15.2885
	ENSMUSG00000015290	Ubl4a	-0.293905	4.98854	0.38019	0.745122			Ubl4a	16.8565	39.9578	41.7596	15.1321	41.0608	39.9941	18.3537	40.0138
	ENSMUSG00000015291	Gdi1	0.0498683	6.78695	0.772865	0.939038			Gdi1	125.477	115.789	117.087	90.6514	109.532	104.776	114.584	104.876
	ENSMUSG00000015305	Sash1	0.0265617	6.38277	0.903065	0.978742			Sash1	49.2093	100.735	87.6153	98.901	76.0386	84.2583	86.2487	83.8599
	ENSMUSG00000015312	Gadd45b	1.24933	2.935	1.33e-06	7.01e-05			Gadd45b	11.7073	10.9695	12.4879	7.5425	3.94677	4.75624	4.09394	5.1511
	ENSMUSG00000015335	Zdhhc12	0.243294	2.31688	0.336828	0.710643			Zdhhc12	5.63503	4.57885	6.14406	4.94976	4.8882	4.02718	4.13994	4.90385
	ENSMUSG00000015337	Endog	0.110305	4.12602	0.67877	0.904354			Endog	28.418	15.8118	13.8366	14.1422	13.18	17.6016	19.0437	17.0604
	ENSMUSG00000015340	Cybb	-0.413263	1.72661	0.129647	0.482044			Cybb	2.81751	2.60237	3.24686	2.40417	3.76572	3.0551	3.12795	4.78022
	ENSMUSG00000015341	Golga7	0.0474591	4.85209	0.802017	0.947229			Golga7	25.4548	30.5696	32.9182	28.1429	26.1066	29.3706	27.4616	30.3709
	ENSMUSG00000015342	Xk	-0.110597	2.56838	0.678769	0.904354			Xk	3.9348	5.8965	6.14406	6.5054	6.59001	6.38794	6.4399	4.86264
	ENSMUSG00000015354	Pcolce2	-0.622086	3.57194	0.00466721	0.056258			Pcolce2	10.4442	8.3671	8.49179	9.89953	13.5783	14.8589	14.9038	13.8874
	ENSMUSG00000015357	Clpx	0.600848	6.29814	0.000552652	0.0107479			Clpx	86.7114	103.304	107.346	81.6475	60.5412	64.4349	60.4891	64.4506
	ENSMUSG00000015363	Trabd	0.115382	5.52741	0.605585	0.873395			Trabd	71.798	36.4661	40.9105	42.4265	44.5369	37.9805	42.4574	51.8407
	ENSMUSG00000015365	Mov10l1	1.03593	6.02066	3.48e-07	2.2e-05			Mov10l1	116.392	78.9933	83.0198	70.3809	36.2813	39.2997	49.9552	44.5879
	ENSMUSG00000015377	Dennd6b	0.459916	4.83287	0.0163181	0.136935			Dennd6b	39.4938	33.4355	30.1209	28.6143	23.7168	23.0521	23.7816	25.1786
	ENSMUSG00000015396	Cd83	-1.64426	1.40668	3.21e-06	0.000146515			Cd83	2.186	1.25177	0.549469	0.942812	3.62089	4.51322	3.44995	3.87363
	ENSMUSG00000015452	Ager	0.804237	1.13291	0.0239112	0.177382			Ager	2.28316	4.21649	1.89817	2.26275	1.48456	1.07623	1.28798	2.30769
	ENSMUSG00000015461	Atf6b	-0.226164	4.18104	0.280203	0.66908			Atf6b	13.3103	17.4919	16.8837	18.8562	17.6699	19.1291	21.0217	20.0687
	ENSMUSG00000015467	Egfl8	-0.217874	0.288637	0.639554	0.88845			Egfl8	2.186	0.691768	0.949083	0.424265	1.44835	1.18038	1.24198	1.03022
	ENSMUSG00000015468	Notch4	-0.29758	5.76602	0.285977	0.672143			Notch4	23.3659	77.7745	47.7039	46.0092	61.9171	70.4062	60.9491	46.3599
	ENSMUSG00000015474	Ppt2	0.142875	4.44994	0.493669	0.822218			Ppt2	24.2403	26.7154	23.6771	16.7349	19.9873	21.9065	20.3777	20.522
	ENSMUSG00000015476	Prrt1	0.193848	0.593472	0.582445	0.862117			Prrt1	2.08885	1.38354	1.89817	0.75425	1.26731	1.56227	1.42598	1.07143
	ENSMUSG00000015478	Rnf5	0.118236	4.15446	0.590882	0.86592			Rnf5	23.5117	15.8777	15.0854	19.3748	16.2578	16.4906	18.1237	17.1429
	ENSMUSG00000015488	Cacfd1	0.159585	5.66685	0.365884	0.73378			Cacfd1	58.0019	47.1391	60.0919	48.932	52.2132	46.9722	45.4473	47.0193
	ENSMUSG00000015501	Hivep2	-0.107095	5.65373	0.573409	0.859044			Hivep2	35.6075	52.1132	49.4023	56.4273	52.9736	56.4152	51.7952	47.3077
	ENSMUSG00000015522	Arnt	-0.236489	5.74324	0.327122	0.703959			Arnt	27.3007	55.3085	58.3936	55.3902	50.9097	50.9994	77.1868	52.3764
	ENSMUSG00000015533	Itga2	-1.45294	2.56159	2.19e-06	0.000105441			Itga2	1.45733	3.49178	3.09701	4.33694	8.79875	8.7487	7.22189	9.23077
	ENSMUSG00000015536	Mocs2	0.135878	5.10674	0.497455	0.825056			Mocs2	45.7117	31.6237	34.8663	31.8199	29.6551	31.0371	30.9115	39.4368
	ENSMUSG00000015542	Nat9	0.338316	3.66993	0.164311	0.538936			Nat9	18.2653	11.8259	15.535	10.9366	10.5006	10.554	13.1558	10.5082
	ENSMUSG00000015568	Lpl	0.880553	10.6096	1.85e-06	9.17e-05			Lpl	1677.73	2393.81	2349.58	1678.44	1105.06	1193.02	986.041	1115.23
	ENSMUSG00000015575	Atp6v0e	-0.0788048	4.91649	0.681778	0.905453			Atp6v0e	35.0732	26.386	25.5753	30.17	29.9809	29.6137	32.5215	31.6484
	ENSMUSG00000015579	Nkx2-5	0.396217	5.65937	0.0344031	0.221284			Nkx2-5	65.3857	66.0474	53.848	44.0765	42.1109	46.3126	41.9974	43.8874
	ENSMUSG00000015597	Zfp318	0.042179	4.99721	0.850137	0.960357			Zfp318	21.3742	39.6614	37.3639	30.83	35.9192	33.3631	28.9796	27.2802
	ENSMUSG00000015605	Srf	-0.144508	7.16306	0.412201	0.770113			Srf	140.779	141.747	118.386	143.307	135.928	126.821	174.245	164.67
	ENSMUSG00000015647	Lama5	0.616959	7.24777	0.00552916	0.0634013			Lama5	109.543	248.839	216.391	160.749	118.222	119.288	114.768	127.376
	ENSMUSG00000015653	Steap2	-0.260165	1.40857	0.38986	0.752746			Steap2	1.50591	2.20707	2.24783	3.39412	2.96913	2.77737	2.94396	2.51374
	ENSMUSG00000015656	Hspa8	0.051201	9.53546	0.750934	0.929337			Hspa8	793.179	722.206	737.188	768.156	729.934	777.454	762.899	645.083
	ENSMUSG00000015659	Serac1	-0.078944	4.20592	0.769056	0.937837			Serac1	8.9869	22.7954	21.4792	18.1491	21.2546	19.4416	16.9737	17.8022
	ENSMUSG00000015668	Pdzd11	-0.151649	4.40616	0.48241	0.816023			Pdzd11	27.0578	16.7671	18.632	17.6306	22.5943	22.1495	21.1137	23.0357
	ENSMUSG00000015671	Psma2	0.166129	6.41617	0.380954	0.745332			Psma2	121.979	76.4239	80.8219	81.7418	78.2111	78.6689	81.2808	83.4891
	ENSMUSG00000015672	Mrpl32	0.0481454	4.32875	0.848729	0.960011			Mrpl32	15.6906	21.8072	22.3284	21.5433	11.623	21.5593	22.0797	23.489
	ENSMUSG00000015697	Setdb1	-0.242493	5.21819	0.210615	0.599331			Setdb1	31.6242	37.3884	39.9114	27.153	42.7627	41.7646	41.9514	34.533
	ENSMUSG00000015711	Prune1	-0.0989722	5.66925	0.559698	0.853182			Prune1	47.1205	47.8967	48.3033	52.9389	53.4081	53.3949	48.8053	54.5605
	ENSMUSG00000015714	Cers2	0.23556	6.1805	0.160357	0.531741			Cers2	88.2173	75.4357	74.6279	75.1421	63.5103	64.8862	67.711	70.0962
	ENSMUSG00000015733	Capza2	-0.0015526	6.83568	0.993079	1			Capza2	111.68	112.528	114.539	117.569	117.099	114.844	110.076	114.767
	ENSMUSG00000015745	Plekho1	0.183547	5.64642	0.330417	0.705742			Plekho1	62.131	53.9579	49.4023	47.2349	45.1162	38.5359	56.6711	47.0605
	ENSMUSG00000015747	Vps45	0.046976	3.70969	0.843128	0.958639			Vps45	17.148	11.4965	10.2401	14.0008	12.7093	13.2272	12.6498	12.5687
	ENSMUSG00000015748	Prpf3	0.00677426	4.34063	0.976876	0.996749			Prpf3	23.7546	20.4895	18.1824	18.4791	24.4772	21.9412	19.3197	14.7528
	ENSMUSG00000015749	Anp32e	-0.156347	6.19002	0.444188	0.793796			Anp32e	61.4995	56.9556	60.3417	97.1568	70.8245	89.7089	74.6109	72.3215
	ENSMUSG00000015750	Aph1a	0.202853	6.052	0.257506	0.647497			Aph1a	87.0029	63.1486	69.1332	64.4412	58.4049	59.019	62.3751	66.6759
	ENSMUSG00000015755	Tab2	0.345205	6.70046	0.0530518	0.29027			Tab2	90.1604	127.252	130.424	117.333	98.8502	92.4863	88.2727	86.5797
	ENSMUSG00000015757	Ppil4	0.101271	4.90706	0.593173	0.866307			Ppil4	31.3327	29.3178	35.4158	27.8601	31.9	29.3012	25.1616	29.0934
	ENSMUSG00000015759	Cnih1	0.0518853	5.25941	0.788852	0.942973			Cnih1	50.1323	33.9955	32.5685	38.9853	38.49	39.751	35.6495	36.2225
	ENSMUSG00000015766	Eps8	0.6023	4.79201	0.00425332	0.0522498			Eps8	24.4832	38.6402	41.1103	28.9915	22.4857	21.9759	21.3897	21.9231
	ENSMUSG00000015776	Med22	-0.044592	4.94455	0.818002	0.951553			Med22	33.373	25.2989	28.5224	33.7998	31.7552	28.225	30.6355	34.1209
	ENSMUSG00000015790	Surf1	0.169271	4.3499	0.406943	0.765032			Surf1	26.1349	20.4895	19.8808	19.5162	17.4527	18.2612	19.6877	21.0989
	ENSMUSG00000015804	Med28	-0.0619895	3.39643	0.784063	0.941138			Med28	11.2215	9.78358	10.0903	9.80525	11.1523	9.23474	11.2698	11.044
	ENSMUSG00000015806	Qdpr	-0.219008	4.97638	0.290004	0.675555			Qdpr	35.559	26.1884	25.7751	28.5672	38.4176	28.8499	40.1114	27.7335
	ENSMUSG00000015829	Tnr	-0.953908	1.03797	0.0134621	0.119235			Tnr	0.485778	1.02118	1.39865	2.45131	2.82429	2.46491	2.80596	2.26648
	ENSMUSG00000015837	Sqstm1	0.194416	7.35847	0.297709	0.681892			Sqstm1	131.354	198.472	178.827	191.532	125.21	159.039	155.156	172.583
	ENSMUSG00000015839	Nfe2l2	-0.177142	5.85243	0.323698	0.701503			Nfe2l2	48.9664	59.6568	54.5473	53.4103	61.5188	66.2402	67.435	49.739
	ENSMUSG00000015843	Rxrg	-0.0647405	4.54655	0.766964	0.936728			Rxrg	26.1834	24.0472	25.0258	15.7921	21.2546	26.8363	25.7596	21.3874
	ENSMUSG00000015846	Rxra	0.329173	6.21167	0.0713771	0.348595			Rxra	67.8146	97.8028	91.4616	72.6437	64.9949	63.7405	63.1111	70.6731
	ENSMUSG00000015850	Adamtsl4	1.05603	5.28542	2.18e-07	1.45e-05			Adamtsl4	46.3918	63.2803	61.041	39.551	23.1013	26.9057	23.2757	27.8572
	ENSMUSG00000015852	Fcrls	-4.33366	1.86197	1.12e-24	1.47e-21			Fcrls	0.777245	0.296472	0.249759	0	6.69864	7.29058	6.5779	6.26374
	ENSMUSG00000015869	Prpsap1	0.10232	4.8703	0.606689	0.873395			Prpsap1	34.636	30.1084	33.118	22.9575	26.4687	30.2386	29.1636	26.6621
	ENSMUSG00000015880	Ncapg	-1.80544	3.00645	0.000438257	0.00895656			Ncapg	1.3116	2.73413	0.949083	9.09814	14.8456	13.4355	9.47586	11.5385
	ENSMUSG00000015882	Lcorl	-0.676796	3.9395	0.00794451	0.082144			Lcorl	7.48098	13.4071	12.5379	13.4822	23.065	20.4484	15.2258	16.2775
	ENSMUSG00000015889	Lta4h	0.195761	5.93376	0.25975	0.64906			Lta4h	68.9805	63.7744	55.2466	72.738	58.6583	57.2832	57.2691	54.4368
	ENSMUSG00000015932	Dstn	0.25579	8.64998	0.152504	0.522284			Dstn	555.487	380.538	380.382	432.185	365.13	367.237	348.537	383.53
	ENSMUSG00000015937	H2afy	0.245802	5.77642	0.163077	0.53691			H2afy	64.5113	51.6191	66.7855	54.6831	46.2749	51.5201	50.1852	52.3352
	ENSMUSG00000015942	Gtf2ird2	0.713006	3.56875	0.0153606	0.130929			Gtf2ird2	12.776	16.7671	16.584	12.4451	14.049	7.22115	5.15192	9.27198
	ENSMUSG00000015943	Bola1	0.166285	3.05243	0.549172	0.847786			Bola1	13.3589	7.70827	6.69353	7.02395	6.44518	8.19323	7.31389	9.02473
	ENSMUSG00000015944	Castor2	0.50111	5.3803	0.0134715	0.119235			Castor2	43.0399	51.7508	63.5386	36.5811	34.7243	37.4944	30.7275	34.739
	ENSMUSG00000015950	Ncf1	0.263468	1.40817	0.392957	0.755271			Ncf1	3.54618	2.17413	3.49662	2.07419	2.24495	3.0551	1.47198	2.55495
	ENSMUSG00000015957	Wnt11	1.04638	0.376653	0.00323745	0.0428606			Wnt11	1.45733	1.05412	2.14792	2.02705	0.760386	0.555473	0.873987	1.03022
	ENSMUSG00000015961	Adss	-0.152438	4.48318	0.446332	0.794503			Adss	17.148	22.1695	20.3304	24.7488	24.4048	23.5382	21.8957	23.9835
	ENSMUSG00000015968	Cacna1d	0.102693	3.33488	0.745879	0.928078			Cacna1d	5.14925	8.66357	12.5878	15.085	11.2972	10.4498	6.5319	10.3022
	ENSMUSG00000015971	Actr8	0.168425	5.18055	0.356468	0.724959			Actr8	38.3279	40.2873	40.8605	33.7055	37.44	33.502	29.5316	35.8105
	ENSMUSG00000015980	Lrrc27	0.159335	2.21998	0.53737	0.842159			Lrrc27	5.14925	5.10591	5.19498	3.86553	3.98297	4.16605	5.01392	4.16209
	ENSMUSG00000015981	Stk32c	-0.856247	2.56441	0.00358827	0.0460531			Stk32c	4.66347	3.16237	2.59749	6.17542	7.85732	6.63096	7.86588	7.66484
	ENSMUSG00000015994	Fnta	0.082525	5.6303	0.637097	0.888024			Fnta	60.2851	49.2144	48.2534	45.7264	48.9906	48.5345	47.0573	47.555
	ENSMUSG00000016018	Skiv2l2	-0.0273256	5.71714	0.877356	0.970359			Skiv2l2	49.8894	53.6944	53.7481	50.7704	61.193	54.1586	46.8733	49.8215
	ENSMUSG00000016024	Lbp	1.94779	3.3513	1.7e-09	1.93e-07			Lbp	11.0757	14.593	28.2727	10.6066	3.51226	4.44379	4.13994	4.61539
	ENSMUSG00000016028	Celsr1	-0.472271	4.96495	0.0490484	0.277758			Celsr1	18.751	23.7178	20.9298	40.9652	37.0055	38.1541	36.9374	32.6786
	ENSMUSG00000016087	Fli1	-0.187954	4.9142	0.329897	0.705742			Fli1	22.443	32.3484	29.1718	28.4258	32.5518	29.6831	34.8215	31.0714
	ENSMUSG00000016128	Stard13	-0.367424	4.62175	0.0870079	0.39034			Stard13	14.2333	24.6401	24.6262	22.1561	26.6135	29.1276	28.2896	26.5385
	ENSMUSG00000016179	Camk1g	1.13105	1.58546	3.18e-05	0.00103789			Camk1g	4.08054	3.45884	4.99517	3.62983	2.13632	2.01359	1.56398	1.60714
	ENSMUSG00000016181	Diexf	0.0920811	3.62122	0.674192	0.901857			Diexf	11.853	13.7365	13.487	11.3609	12.3472	12.151	11.4998	11.3324
	ENSMUSG00000016194	Hsd11b1	3.74873	1.11184	4.56e-11	7.15e-09			Hsd11b1	2.57462	3.22825	8.6916	1.31994	0.108627	0.277737	0.413994	0.370879
	ENSMUSG00000016206	H2-M3	-0.0759688	1.54383	0.801684	0.947207			H2-M3	3.15756	2.4706	2.64744	2.7813	2.8605	3.08982	2.52996	3.13187
	ENSMUSG00000016252	Atp5e	0.156552	7.93499	0.520862	0.835108			Atp5e	429.622	216.26	192.914	192.852	204.652	211.496	247.43	261.964
	ENSMUSG00000016253	Nelfcd	0.115426	5.6022	0.513848	0.83127			Nelfcd	59.6536	45.1296	45.6559	51.3361	43.3058	46.5209	48.4373	47.9671
	ENSMUSG00000016256	Ctsz	-0.19556	5.60747	0.343402	0.715731			Ctsz	62.131	35.5108	36.215	47.7063	49.5337	48.3956	52.4392	57.4863
	ENSMUSG00000016257	Prelid3b	0.0210695	6.47908	0.905422	0.979258			Prelid3b	110.32	80.0145	80.2724	88.5301	88.241	84.9527	95.8166	84.8902
	ENSMUSG00000016262	Sertad4	-0.936665	4.14217	9.22e-06	0.000360585			Sertad4	10.2985	10.9365	14.0364	12.9637	21.6891	23.9201	23.9656	22.7061
	ENSMUSG00000016308	Ube2a	0.104811	4.9558	0.588898	0.865013			Ube2a	39.931	31.3602	30.0709	26.9644	28.9309	32.0786	27.9216	30.3709
	ENSMUSG00000016319	Slc25a5	0.336125	8.63933	0.0528496	0.290062			Slc25a5	546.5	416.939	391.921	424.265	343.912	330.68	376.734	358.434
	ENSMUSG00000016344	Ppdpf	0.0500451	3.48145	0.839634	0.958159			Ppdpf	14.4276	11.2989	9.49083	9.89953	9.34188	10.311	12.4198	11.5385
	ENSMUSG00000016349	Eef1a2	-0.199322	9.02142	0.223771	0.61445			Eef1a2	506.327	451.725	517.6	459.338	546.645	581.615	600.843	492.528
	ENSMUSG00000016382	Pls3	-0.372297	6.28738	0.0422909	0.252537			Pls3	56.6417	65.9486	62.0401	87.3987	87.9151	87.6259	86.2947	90.2885
	ENSMUSG00000016386	Mpped2	0.367471	4.39123	0.0692838	0.343189			Mpped2	25.9406	26.7484	21.1296	20.3647	18.4303	18.2959	16.6058	19.6978
	ENSMUSG00000016409	Nkap	-0.178707	3.59307	0.417217	0.773676			Nkap	11.0757	11.4636	11.4889	10.9366	14.049	14.1298	11.2698	11.4148
	ENSMUSG00000016427	Ndufa1	0.196311	7.65604	0.326037	0.703265			Ndufa1	306.04	196.857	191.465	166.925	174.49	197.262	179.397	200.522
	ENSMUSG00000016458	Wt1	0.626637	3.53957	0.0114751	0.106841			Wt1	11.3672	18.3813	11.6887	14.5664	7.82111	8.01964	10.2578	10.261
	ENSMUSG00000016477	E2f3	-0.663718	4.28702	0.00350382	0.0453099			E2f3	9.71556	16.8001	14.7358	18.8562	24.0789	23.9201	24.1036	23.2006
	ENSMUSG00000016481	Cr1l	0.107999	5.5118	0.538655	0.843473			Cr1l	46.5861	45.3602	55.5463	41.5309	43.8489	41.9729	44.7113	44.8352
	ENSMUSG00000016487	Ppfibp1	0.587925	6.30702	0.00996872	0.0968752			Ppfibp1	51.6382	105.313	124.23	98.8067	62.0258	63.0809	62.9731	64.739
	ENSMUSG00000016493	Cd46	0.565756	2.23423	0.105942	0.435293			Cd46	2.23458	6.78592	8.19208	4.85548	3.72951	3.74944	2.89796	4.53297
	ENSMUSG00000016494	Cd34	-0.753015	8.01824	7.34e-06	0.000300336			Cd34	194.311	180.683	174.182	222.928	299.23	318.772	336.255	346.978
	ENSMUSG00000016495	Plgrkt	0.0101688	4.4873	0.962261	0.993973			Plgrkt	27.9322	20.786	22.6281	18.3848	19.7338	23.7118	23.0457	22.5824
	ENSMUSG00000016496	Cd274	-0.119139	1.61842	0.748787	0.929337			Cd274	1.99169	1.68001	2.7973	5.04405	2.67946	3.19397	2.62196	3.95605
	ENSMUSG00000016503	Gtf3a	-0.0043996	4.2636	0.987258	1			Gtf3a	27.155	18.1177	15.2852	15.8392	17.2354	18.6778	20.2397	20.4808
	ENSMUSG00000016510	Mtif3	0.0550661	4.00601	0.802644	0.94747			Mtif3	16.1278	15.6801	18.2823	15.085	17.3803	12.6717	17.1117	15.5769
	ENSMUSG00000016520	Lnx2	0.182487	4.8309	0.358888	0.726878			Lnx2	24.3861	35.8402	32.3687	28.0487	28.8222	28.4333	24.1496	24.9313
	ENSMUSG00000016528	Mapkapk2	0.199521	7.70325	0.228426	0.619775			Mapkapk2	238.711	233.686	201.555	216.847	175.323	183.792	215.277	201.429
	ENSMUSG00000016534	Lamp2	0.225454	7.23833	0.240002	0.629629			Lamp2	114.498	190.829	187.619	157.732	154.069	146.298	126.222	129.973
	ENSMUSG00000016541	Atxn10	0.0567646	6.62537	0.74959	0.929337			Atxn10	125.136	88.7769	87.1658	101.305	98.995	92.1738	97.1965	98.4479
	ENSMUSG00000016554	Eif3d	0.201415	6.55971	0.261558	0.651092			Eif3d	127.857	91.1816	89.8632	94.4226	82.8097	84.5014	94.8046	88.6402
	ENSMUSG00000016559	H3f3b	0.205543	6.93633	0.238768	0.628454			H3f3b	133.443	111.968	133.321	145.712	97.0759	110.331	117.436	129.931
	ENSMUSG00000016619	Nup50	-0.221436	4.71438	0.244548	0.63409			Nup50	24.4346	24.1131	20.2804	27.813	28.8585	28.5721	28.4276	26.8269
	ENSMUSG00000016624	Phf21b	-1.0461	0.853112	0.00305437	0.0408857			Phf21b	1.3116	1.44942	1.24879	0.424265	2.31737	2.74265	2.48396	1.68956
	ENSMUSG00000016637	Ift27	-0.267929	2.74289	0.293634	0.678965			Ift27	7.82103	5.76473	5.74445	4.66692	6.48139	7.49889	7.86588	7.04671
	ENSMUSG00000016664	Pacsin2	-0.125715	6.79776	0.622285	0.88091			Pacsin2	62.4225	95.464	154.151	113.326	162.723	93.9444	107.316	100.055
	ENSMUSG00000016756	Cmah	-0.426662	0.567736	0.354669	0.723362			Cmah	0.680089	0.856475	2.69739	0.565687	1.95528	1.94416	1.37998	1.11264
	ENSMUSG00000016757	Ttll12	-0.265564	3.60977	0.234965	0.624357			Ttll12	12.7274	9.81652	9.59073	11.9266	13.1076	12.9148	14.3978	12.5275
	ENSMUSG00000016758	Bik	0.166763	3.20323	0.52059	0.835108			Bik	12.9217	8.16945	7.3429	10.2295	7.24177	7.74191	9.15386	10.3022
	ENSMUSG00000016763	Scube1	0.44056	4.04993	0.106774	0.43688			Scube1	12.6788	18.7107	29.8711	14.7079	12.311	13.3661	13.8918	16.4011
	ENSMUSG00000016831	Tox4	-0.0206939	5.49719	0.90491	0.979173			Tox4	41.1454	45.8214	46.1554	45.915	47.1077	46.8333	46.2293	41.4561
	ENSMUSG00000016833	Mrps18c	0.259748	4.22849	0.22836	0.619775			Mrps18c	26.9607	17.393	18.6819	18.3848	16.1129	17.4974	17.6637	16.6896
	ENSMUSG00000016918	Sulf1	-0.209967	6.04154	0.228508	0.619775			Sulf1	50.4238	61.0732	66.4358	66.0911	72.4901	71.8991	67.343	70.5083
	ENSMUSG00000016921	Srsf6	-0.0526241	7.61688	0.739462	0.925568			Srsf6	195.866	199.394	189.767	185.498	203.964	209.934	193.381	191.868
	ENSMUSG00000016933	Plcg1	-0.0899599	7.08598	0.700415	0.913638			Plcg1	69.9521	168.627	160.295	127.233	140.744	148.52	121.622	149.135
	ENSMUSG00000016940	Kctd2	0.507118	5.00472	0.0115442	0.107328			Kctd2	46.6347	36.5649	37.8135	29.4157	25.3824	25.4476	24.3796	30.6181
	ENSMUSG00000016946	Kctd5	-0.134854	4.29812	0.486576	0.81904			Kctd5	18.3624	17.986	18.0326	20.3176	19.589	19.6846	21.9877	20.7692
	ENSMUSG00000016984	Etaa1	-0.453217	2.4238	0.0953802	0.410341			Etaa1	3.59476	4.21649	4.49566	5.51545	7.09694	7.29058	4.64593	5.31594
	ENSMUSG00000016995	Matn4	-1.88813	0.320072	5.44e-07	3.29e-05			Matn4	0.680089	0.329413	0.649373	0.329984	1.66561	1.70114	2.52996	1.4011
	ENSMUSG00000017009	Sdc4	0.79586	3.48692	0.000684645	0.0126405			Sdc4	12.1445	13.7695	17.9826	12.6808	7.85732	9.09587	8.18788	7.41759
	ENSMUSG00000017057	Il13ra1	-0.458549	5.64428	0.0113321	0.106001			Il13ra1	35.7047	41.539	41.1602	49.8276	61.7723	62.1436	51.8872	55.3434
	ENSMUSG00000017119	Nbr1	0.129737	7.00417	0.501276	0.826897			Nbr1	100.945	151.958	162.043	121.246	117.099	142.444	106.166	124.368
	ENSMUSG00000017132	Cyth1	0.137865	5.58716	0.66841	0.900402			Cyth1	76.5101	33.7649	32.8682	58.0772	29.6188	26.5933	60.2591	66.4286
	ENSMUSG00000017144	Rnd3	-0.151193	4.53981	0.46518	0.805883			Rnd3	23.0745	19.666	17.9327	27.2001	24.1151	24.7186	21.7577	26.9506
	ENSMUSG00000017146	Brca1	-1.65741	2.75364	0.000251705	0.00576823			Brca1	1.84596	1.38354	1.79826	7.7782	12.0575	11.2136	9.01586	8.03572
	ENSMUSG00000017167	Cntnap1	-1.12649	2.23363	6.59e-05	0.00195646			Cntnap1	3.64334	3.19531	2.49759	2.21561	7.02452	6.80455	7.08389	4.36813
	ENSMUSG00000017176	Nt5c3b	0.00757425	5.03057	0.971089	0.995501			Nt5c3b	43.4771	28.3625	29.8711	29.0858	31.0672	31.4537	36.2015	31.3599
	ENSMUSG00000017188	Coa3	-0.190355	5.46338	0.408781	0.766593			Coa3	62.5197	30.6354	29.8212	41.6252	43.4868	46.5903	50.3692	47.3077
	ENSMUSG00000017210	Med24	0.198127	5.94702	0.234712	0.624357			Med24	65.9201	69.6051	65.3868	62.4142	56.0151	56.5194	56.5791	60.4533
	ENSMUSG00000017221	Psmd3	0.200352	7.16498	0.235602	0.625305			Psmd3	175.512	128.405	150.155	159.477	130.279	128.453	139.378	135.824
	ENSMUSG00000017264	Exosc10	0.0217388	5.97776	0.898016	0.976714			Exosc10	62.1796	60.6779	61.041	69.7681	63.981	62.9073	64.491	58.4753
	ENSMUSG00000017286	Glod4	-0.138061	5.19187	0.446955	0.794696			Glod4	38.3279	34.3249	32.2189	34.0355	38.1641	43.0492	33.8095	37.7885
	ENSMUSG00000017288	Vps53	0.015509	4.88814	0.932652	0.986459			Vps53	32.0128	27.4072	29.6214	29.7457	29.6188	29.1623	29.4396	29.2583
	ENSMUSG00000017291	Taok1	-0.0153999	6.29986	0.970662	0.995501			Taok1	21.7629	96.9464	68.5837	125.771	75.8938	118.871	90.0666	31.6072
	ENSMUSG00000017299	Dnttip1	0.0716161	4.62069	0.730327	0.922232			Dnttip1	30.6526	27.7696	22.0287	20.0348	23.2823	23.7812	22.1717	26.4149
	ENSMUSG00000017307	Acot8	-0.0108022	2.96009	0.973985	0.99609			Acot8	9.56983	6.52239	6.94329	7.68392	7.09694	7.60304	8.18788	8.03572
	ENSMUSG00000017309	Cd300lg	0.855961	6.6896	6.01e-06	0.000250041			Cd300lg	124.651	157.229	149.905	99.7024	67.2398	73.496	71.0229	81.9231
	ENSMUSG00000017314	Mpp2	-0.384144	3.11269	0.104648	0.431898			Mpp2	6.26654	8.69651	6.59363	8.10818	10.8627	9.37361	9.10786	9.43682
	ENSMUSG00000017344	Vtn	-0.264102	4.002	0.288569	0.674229			Vtn	18.6053	16.5366	11.339	11.408	12.8904	19.3721	19.2737	18.0495
	ENSMUSG00000017376	Nlk	-0.253524	4.59728	0.191133	0.575712			Nlk	19.1397	21.7083	24.2266	22.9575	24.7306	29.9955	25.7136	24.478
	ENSMUSG00000017386	Traf4	-0.028731	4.72704	0.881663	0.971466			Traf4	30.3126	25.2001	23.0277	26.0216	26.2876	25.9684	25.7596	28.6401
	ENSMUSG00000017390	Aldoc	0.138903	0.786499	0.677684	0.904137			Aldoc	1.55449	1.71295	1.5485	2.07419	1.26731	1.18038	1.70197	2.14286
	ENSMUSG00000017404	Rpl19	0.283717	7.47381	0.182498	0.566402			Rpl19	292.39	173.074	152.003	162.965	144.51	149.804	177.005	169.78
	ENSMUSG00000017405	Nek8	-0.0861105	3.31125	0.704738	0.914292			Nek8	8.30681	9.94828	8.89141	11.0309	10.3557	9.61663	10.4878	10.0962
	ENSMUSG00000017412	Cacnb4	-0.260496	1.43433	0.36928	0.737178			Cacnb4	2.186	2.76707	2.8972	1.64992	2.64325	3.43699	2.80596	2.51374
	ENSMUSG00000017417	Plxdc1	-0.24183	2.71638	0.344126	0.715883			Plxdc1	6.80089	5.40238	6.79344	4.80834	5.79342	7.63776	8.23388	6.46978
	ENSMUSG00000017418	Arl5b	1.03654	3.34065	0.017627	0.144435			Arl5b	6.02365	9.78358	6.24397	32.1028	5.79342	6.9087	6.7619	6.92308
	ENSMUSG00000017421	Zfp207	0.0658731	6.93478	0.699946	0.913467			Zfp207	108.329	124.156	136.968	130.768	132.235	123.072	118.954	103.599
	ENSMUSG00000017428	Psmd11	0.121201	5.58688	0.509768	0.829719			Psmd11	42.8456	46.6779	49.2025	61.2828	47.5784	42.1812	43.0554	51.0577
	ENSMUSG00000017446	C1qtnf1	0.579643	5.11835	0.0242962	0.178672			C1qtnf1	21.9086	49.8073	57.7942	36.5811	23.4995	29.4748	28.1056	30.0824
	ENSMUSG00000017453	Pipox	-0.0890571	0.838543	0.802971	0.947614			Pipox	2.23458	1.31765	1.24879	1.83848	1.91907	1.6317	1.24198	2.22528
	ENSMUSG00000017466	Timp2	-0.32579	7.30277	0.0484692	0.275321			Timp2	137.572	126.956	139.565	156.177	170.942	164.281	171.209	195.742
	ENSMUSG00000017478	Zc3h18	-0.215811	5.32893	0.293843	0.679104			Zc3h18	24.7261	43.2849	41.41	38.9853	45.4059	44.0907	44.8493	38.0769
	ENSMUSG00000017485	Top2b	-0.151613	7.08704	0.396435	0.757912			Top2b	97.7386	136.443	141.613	139.159	157.509	145.152	136.342	133.022
	ENSMUSG00000017491	Rarb	-0.0578987	3.05317	0.811028	0.949216			Rarb	6.26654	8.79534	8.5917	8.53245	8.83496	9.13059	7.58989	7.9533
	ENSMUSG00000017493	Igfbp4	-0.779923	6.89732	0.000302808	0.0066571			Igfbp4	52.6584	82.6169	107.496	107.952	141.903	147.964	148.44	163.887
	ENSMUSG00000017499	Cdc6	-2.01504	1.77032	8.95e-06	0.000354339			Cdc6	0.534356	0.625885	0.899131	3.20556	5.75721	5.41586	5.01392	5.02748
	ENSMUSG00000017548	Suz12	-0.365544	4.87361	0.216686	0.606912			Suz12	25.2119	18.1177	17.0335	41.8609	42.7265	19.7193	34.4075	34.8214
	ENSMUSG00000017550	Atad5	-0.882341	2.90738	0.0221531	0.168978			Atad5	1.70022	4.44708	4.74541	9.94667	11.6955	9.13059	8.18788	9.39561
	ENSMUSG00000017561	Crlf3	-0.0657983	3.91408	0.76962	0.937889			Crlf3	15.6421	14.3624	15.8347	12.7751	14.4473	18.4695	14.2138	14.1758
	ENSMUSG00000017615	Tnfaip1	-0.158396	6.9062	0.516445	0.832192			Tnfaip1	106.143	91.6099	105.048	150.379	67.8192	137.653	157.226	143.077
	ENSMUSG00000017631	Abr	0.308943	6.19464	0.0923461	0.402986			Abr	66.5516	89.9957	97.306	70.0038	65.4294	68.7398	64.307	62.9671
	ENSMUSG00000017652	Cd40	-0.379873	1.93589	0.143895	0.508121			Cd40	3.10898	3.29413	3.14696	3.44126	4.23644	3.50642	5.38192	3.83242
	ENSMUSG00000017664	Slc35c2	-0.0522575	4.28855	0.79037	0.94321			Slc35c2	20.5484	19.5672	19.3813	16.9235	18.901	19.0597	20.6997	20.6044
	ENSMUSG00000017667	Zfp334	-0.397004	3.47314	0.0830904	0.380152			Zfp334	7.62672	9.19063	11.2891	9.94667	11.9851	13.4008	12.8798	11.8269
	ENSMUSG00000017670	Elmo2	-0.141769	5.29889	0.545354	0.846295			Elmo2	30.604	49.6097	42.0594	27.0587	38.9969	49.5065	47.2873	29.0522
	ENSMUSG00000017677	Wsb1	-0.383057	5.84977	0.0347895	0.222187			Wsb1	41.4855	52.9697	45.9056	59.5386	67.8554	64.7126	59.7991	68.3654
	ENSMUSG00000017679	Ttpal	0.205861	2.94688	0.704467	0.914292			Ttpal	13.7475	2.63531	2.94715	13.5294	4.96061	2.95095	14.8578	5.72803
	ENSMUSG00000017686	Rhot1	0.105272	6.24413	0.528166	0.837362			Rhot1	77.6759	81.0357	79.9727	75.2364	75.423	78.8772	71.6209	65.8929
	ENSMUSG00000017692	Rhbdl3	-0.381051	1.6749	0.173619	0.552146			Rhbdl3	3.54618	2.30589	2.94715	2.02705	3.98297	3.78416	3.17395	3.09066
	ENSMUSG00000017697	Ada	-0.113817	0.667347	0.752676	0.930168			Ada	0.922979	1.38354	1.4486	2.02705	1.55698	1.6317	1.24198	1.81319
	ENSMUSG00000017707	Serinc3	0.541536	8.52622	0.00397216	0.0496125			Serinc3	348.352	494.482	539.928	365.151	302.851	323.285	275.858	298.888
	ENSMUSG00000017713	Tha1	-0.00568217	2.85652	0.993403	1			Tha1	9.32694	5.96238	7.59266	5.75115	6.84347	8.12379	7.08389	6.63462
	ENSMUSG00000017715	Pgs1	0.226162	4.94122	0.215382	0.605363			Pgs1	31.0412	33.3037	37.4638	30.3586	27.3377	28.5721	28.5196	28.5577
	ENSMUSG00000017716	Birc5	-1.13721	3.97409	0.0103325	0.0991202			Birc5	6.21796	6.78592	2.8972	23.146	23.8254	21.7329	18.3997	21.9231
	ENSMUSG00000017718	Afmid	0.00249281	3.83066	0.996141	1			Afmid	23.3659	5.46826	5.39479	22.4389	19.1545	22.7397	7.68188	6.92308
	ENSMUSG00000017721	Pigt	-0.021402	5.84938	0.900306	0.977289			Pigt	56.9332	54.7156	54.9969	61.9428	54.6392	55.3043	59.8451	62.2253
	ENSMUSG00000017724	Etv4	-0.0198231	1.63478	0.962138	0.993973			Etv4	2.57462	2.30589	2.39768	4.7612	3.54847	2.56906	2.29997	3.75
	ENSMUSG00000017734	Dbndd2	0.27301	4.33504	0.18216	0.565867			Dbndd2	25.5519	22.6966	21.0796	18.6677	16.1129	18.2612	17.9857	20.4808
	ENSMUSG00000017737	Mmp9	3.06799	0.934554	2.86e-16	1.18e-13			Mmp9	2.76894	3.39296	4.89527	2.21561	0.362089	0.381888	0.367994	0.453297
	ENSMUSG00000017747	Ghdc	0.567138	3.87061	0.0122162	0.111851			Ghdc	19.4797	16.4377	19.5811	14.0479	12.2024	12.3246	9.75185	12.6099
	ENSMUSG00000017754	Pltp	-0.212357	4.0082	0.346474	0.717492			Pltp	17.2937	14.7248	16.1844	11.1252	14.8818	17.1502	18.5837	18.1319
	ENSMUSG00000017756	Slc12a7	-0.255901	7.14521	0.264627	0.654604			Slc12a7	68.2033	153.045	133.571	160.938	157.69	156.192	163.39	138.668
	ENSMUSG00000017760	Ctsa	0.097118	6.84191	0.565074	0.855013			Ctsa	136.989	111.605	111.592	113.797	99.6106	112.31	111.686	119.506
	ENSMUSG00000017764	Zswim1	0.200335	2.68784	0.392879	0.755259			Zswim1	7.2381	6.32474	6.84339	6.83539	6.44518	5.45058	6.02591	5.76923
	ENSMUSG00000017765	Slc12a4	-0.112053	6.5719	0.524126	0.835397			Slc12a4	88.0716	79.8828	85.5174	112.006	92.8395	94.2568	102.21	105.659
	ENSMUSG00000017774	Myo1c	0.0467082	7.76103	0.778589	0.940035			Myo1c	192.368	230.721	218.189	240.087	209.251	198.929	237.034	208.146
	ENSMUSG00000017776	Crk	-0.799932	6.26915	0.0259978	0.185487			Crk	33.3244	41.7696	41.9095	107.858	128.324	42.1812	117.39	103.599
	ENSMUSG00000017778	Cox7c	0.247244	7.42432	0.213665	0.603133			Cox7c	261.349	175.742	163.292	145.099	139.114	157.095	161.044	170.811
	ENSMUSG00000017781	Pitpna	0.0919557	6.40428	0.647737	0.891263			Pitpna	75.2956	75.238	116.188	82.5903	80.9268	67.8719	77.2788	101.621
	ENSMUSG00000017801	Mlx	0.030779	3.82672	0.906212	0.979443			Mlx	18.7025	13.2424	15.7348	9.38098	11.3334	14.72	14.9958	14.794
	ENSMUSG00000017802	Retreg3	0.037468	5.75302	0.834	0.956114			Retreg3	57.5161	57.1203	59.1429	44.4065	56.7393	54.2628	52.6692	48.9149
	ENSMUSG00000017817	Jph2	0.0498596	8.36876	0.773099	0.939038			Jph2	292.779	352.308	333.628	366	296.333	287.562	341.867	373.352
	ENSMUSG00000017830	Dhx58	1.49606	0.758522	1.77e-05	0.000636126			Dhx58	1.84596	2.27295	1.89817	3.58269	0.832804	1.07623	0.505992	0.947803
	ENSMUSG00000017831	Rab5a	0.191704	5.32922	0.31045	0.690587			Rab5a	32.45	47.0732	46.7548	44.8307	35.9916	40.4801	37.3974	35.9753
	ENSMUSG00000017837	Nkiras2	0.258707	5.72309	0.243765	0.632724			Nkiras2	62.0339	41.7037	61.7903	64.3941	52.0683	30.6205	53.1292	56.3325
	ENSMUSG00000017843	Ppp2r5c	-0.234919	6.56425	0.287428	0.673443			Ppp2r5c	52.7069	120.499	84.6182	89.52	110.98	109.116	98.4385	90.3709
	ENSMUSG00000017858	Ift52	0.00510222	4.49635	0.980572	0.998713			Ift52	19.8198	19.8636	23.8769	26.5873	22.0874	22.6355	22.7697	22.294
	ENSMUSG00000017861	Mybl2	-1.02876	2.71448	0.0208258	0.162249			Mybl2	2.42889	2.53648	1.74831	10.3238	9.34188	7.67247	8.00388	9.72528
	ENSMUSG00000017897	Eya2	-0.0219397	1.46097	0.949375	0.989912			Eya2	2.6232	3.0306	0.999035	3.91267	2.49841	2.11774	2.98996	3.17308
	ENSMUSG00000017929	B4galt5	-0.0702437	4.80331	0.706843	0.914652			B4galt5	26.6692	25.0684	30.8202	26.1159	27.3739	28.5027	30.0835	28.1044
	ENSMUSG00000017969	Ptgis	-0.102906	4.60601	0.653289	0.893882			Ptgis	33.3244	19.9295	20.1305	20.2705	22.9202	21.2816	26.4036	29.9588
	ENSMUSG00000017999	Ddx27	0.0251382	4.65888	0.893832	0.975402			Ddx27	26.4749	25.2001	25.1257	24.796	24.2237	25.1699	27.0936	23.3654
	ENSMUSG00000018001	Cyth3	0.390003	6.98492	0.0238551	0.177301			Cyth3	118.87	142.438	147.807	165.275	102.725	105.158	119.92	110.563
	ENSMUSG00000018008	Cyth4	-1.19811	1.87123	0.000179058	0.00438552			Cyth4	2.76894	1.77883	3.09701	1.03709	5.39512	4.86039	5.05992	4.53297
	ENSMUSG00000018012	Rac3	-0.102605	0.0849052	0.865979	0.966205			Rac3	1.70022	1.15295	0.899131	0	1.05006	1.07623	0.919986	0.989012
	ENSMUSG00000018040	Rrp7a	-0.00456103	4.79649	0.984209	0.999966			Rrp7a	32.3528	24.1789	25.9249	28.2372	26.36	26.142	28.0136	30.4945
	ENSMUSG00000018042	Cyb5r3	0.194412	7.29451	0.234672	0.624357			Cyb5r3	177.115	165.333	166.189	161.221	139.983	132.307	147.152	165.989
	ENSMUSG00000018068	Ints2	-0.525476	3.46061	0.045635	0.265428			Ints2	6.31512	7.18121	10.1402	12.2094	14.918	12.3246	13.2938	11.0028
	ENSMUSG00000018076	Med13l	0.368515	5.78441	0.174316	0.553455			Med13l	25.5519	72.4051	75.0775	75.0478	49.2803	46.7292	51.4272	44.7528
	ENSMUSG00000018102	Hist1h2bc	0.112083	4.7905	0.572902	0.859012			Hist1h2bc	31.8185	22.6966	26.1248	34.0827	25.9255	25.4129	27.9676	26.7857
	ENSMUSG00000018143	Mafk	0.0207388	4.9245	0.914045	0.982221			Mafk	28.8066	32.2166	29.4715	31.4899	27.0842	29.0582	33.7175	30.4533
	ENSMUSG00000018160	Med1	0.165419	5.65842	0.455614	0.800286			Med1	35.899	59.9862	56.9949	60.34	58.5497	33.5367	50.8292	47.2665
	ENSMUSG00000018166	Erbb3	-0.566995	4.03321	0.00904187	0.0902108			Erbb3	10.4928	15.6471	12.2881	14.0008	18.8648	19.1291	19.2737	20.522
	ENSMUSG00000018167	Stard3	0.418654	4.89427	0.0452129	0.263756			Stard3	42.6999	34.3249	35.0661	23.6646	25.998	24.7186	25.9896	24.8489
	ENSMUSG00000018169	Mfng	-0.335334	3.79136	0.165842	0.541692			Mfng	14.6219	14.4612	11.2891	8.24961	15.3526	14.6853	14.7658	16.6072
	ENSMUSG00000018171	Vmp1	-0.0771858	4.69953	0.705064	0.914292			Vmp1	31.7699	21.1483	25.5753	22.3918	27.3739	25.8989	29.0716	24.0247
	ENSMUSG00000018189	Uchl5	0.37598	4.22014	0.0654112	0.332573			Uchl5	23.3659	20.4566	19.9307	20.129	15.5698	18.3306	13.7538	16.9368
	ENSMUSG00000018196	Glrx2	0.49128	4.78595	0.0225116	0.170715			Glrx2	39.7852	34.1931	30.5205	24.0889	20.7477	18.9208	25.5296	26.3324
	ENSMUSG00000018199	Trove2	-0.277121	4.05842	0.288227	0.674068			Trove2	9.08405	18.4142	16.9336	15.4621	22.196	20.1706	16.1918	14.0522
	ENSMUSG00000018209	Stk4	-0.0605226	4.73383	0.770467	0.938389			Stk4	18.7025	28.3296	28.7722	28.0487	28.7498	29.6484	24.5636	25.3434
	ENSMUSG00000018217	Pmp22	-0.687649	5.67318	0.0020391	0.0299278			Pmp22	25.1633	49.1155	50.1515	31.5842	60.5412	65.0598	66.147	59.6704
	ENSMUSG00000018239	Zcchc10	-0.135886	2.1415	0.619446	0.879432			Zcchc10	5.48929	3.12943	3.54657	4.38408	4.30885	4.23548	4.69193	4.90385
	ENSMUSG00000018263	Tbx5	0.798049	4.95479	0.000461286	0.00932988			Tbx5	33.2272	46.3814	50.6011	26.9173	23.6806	25.274	18.3537	23.0357
	ENSMUSG00000018286	Psmb6	0.276014	7.01351	0.193469	0.579193			Psmb6	211.508	115.031	112.142	127.138	108.663	110.539	118.862	129.19
	ENSMUSG00000018287	Spag7	0.17049	5.915	0.415756	0.772429			Spag7	92.5407	49.9061	54.0478	58.8315	52.8287	54.3669	59.6611	59.9588
	ENSMUSG00000018293	Pfn1	-0.0365262	7.59321	0.849367	0.960277			Pfn1	251.827	161.413	147.857	201.243	186.041	187.056	195.451	213.297
	ENSMUSG00000018322	Tomm34	-0.0719596	4.64539	0.734121	0.923611			Tomm34	26.5721	27.0448	19.5311	24.0889	21.146	21.2468	29.8076	30.1236
	ENSMUSG00000018326	Ywhab	-0.0763338	7.20377	0.629835	0.884478			Ywhab	145.393	146.029	137.217	145.099	154.467	147.2	156.858	146.415
	ENSMUSG00000018334	Ksr1	0.0700003	4.79485	0.715687	0.917888			Ksr1	25.4062	27.3413	34.3168	26.3516	25.2376	28.0514	26.5416	28.1868
	ENSMUSG00000018339	Gpx3	0.840142	6.67735	7.78e-05	0.00222156			Gpx3	145.831	115.954	177.429	85.843	72.5988	78.2523	68.861	73.5165
	ENSMUSG00000018340	Anxa6	-0.0192036	8.3365	0.907572	0.9799			Anxa6	352.918	295.714	298.112	337.338	303.104	316.654	351.895	329.629
	ENSMUSG00000018347	Zkscan6	0.0937851	2.85963	0.691451	0.909728			Zkscan6	8.40396	7.28004	6.89334	7.07109	6.87968	7.117	6.3939	7.37638
	ENSMUSG00000018362	Kpna2	-0.623958	5.1911	0.00386525	0.0486258			Kpna2	23.1716	28.3296	23.3275	39.881	48.5199	47.6665	44.2973	36.305
	ENSMUSG00000018363	Smurf2	-0.150447	5.88003	0.404325	0.762757			Smurf2	45.8575	62.4238	61.4406	53.2217	66.5519	65.4417	60.3511	55.1374
	ENSMUSG00000018372	Cep95	-0.172261	3.77834	0.457191	0.801452			Cep95	11.7558	13.2095	15.535	10.7952	16.0043	15.8657	12.0058	13.8874
	ENSMUSG00000018377	Vezf1	0.0278395	6.217	0.882072	0.971638			Vezf1	57.759	91.2146	71.9804	79.0548	69.0141	77.8357	74.0129	73.5165
	ENSMUSG00000018378	Cuedc1	0.540445	5.5941	0.00508426	0.0598766			Cuedc1	64.6571	66.3109	41.6098	56.003	41.7126	37.182	36.5235	41.7857
	ENSMUSG00000018379	Srsf1	-0.0535017	6.45158	0.776146	0.939536			Srsf1	71.9923	91.0169	83.4693	96.7797	92.5136	109.984	76.6348	77.0605
	ENSMUSG00000018381	Abi3	0.000582044	5.12114	1	1			Abi3	34.976	37.4543	34.0171	32.4327	32.3345	31.6273	32.4295	42.4863
	ENSMUSG00000018395	Kif3a	-0.380449	4.41885	0.0621086	0.320614			Kif3a	17.2937	18.5789	18.8818	19.2805	25.7445	26.3155	25.8056	18.5028
	ENSMUSG00000018398	Septin8	-0.286228	6.87444	0.0861482	0.388787			Septin8	93.318	105.939	101.951	121.387	128.722	130.085	133.582	122.967
	ENSMUSG00000018401	Mtmr4	-0.0200699	4.69677	0.9197	0.982752			Mtmr4	20.3055	27.539	27.5734	27.2473	26.9394	27.8778	25.4376	23.8599
	ENSMUSG00000018405	Mrm1	0.0837179	4.50775	0.719938	0.918963			Mrm1	32.8872	20.8519	23.5772	16.0278	25.0565	21.837	21.0217	20.1099
	ENSMUSG00000018411	Mapt	-3.30175	4.34916	1.51e-14	4.23e-12			Mapt	1.11729	5.43532	2.84725	5.46831	42.4006	16.6642	48.8513	39.4368
	ENSMUSG00000018412	Kansl1	-0.0920053	5.6907	0.735039	0.923988			Kansl1	23.1716	45.8214	66.1361	64.5826	62.3879	41.8688	55.5212	53.077
	ENSMUSG00000018415	Gid4	0.228557	5.27848	0.2834	0.671217			Gid4	41.2426	49.5767	48.7529	27.5773	37.621	41.0009	31.6475	32.3901
	ENSMUSG00000018417	Myo1b	-0.416548	5.80274	0.0288044	0.197338			Myo1b	34.8789	53.2003	45.6559	57.1816	63.0034	63.81	65.135	62.9671
	ENSMUSG00000018425	Dhx40	-0.0185006	4.73598	0.927801	0.984916			Dhx40	21.0828	27.1437	29.022	28.3315	29.6188	27.9125	23.9196	25.467
	ENSMUSG00000018427	Ypel2	-0.330355	5.46237	0.160323	0.531741			Ypel2	22.3944	52.7061	42.7087	38.0425	56.1961	52.7699	40.8474	46.2363
	ENSMUSG00000018428	Akap1	0.110314	7.46959	0.595842	0.867363			Akap1	113.526	230.655	208.898	182.576	176.337	181.987	168.587	154.657
	ENSMUSG00000018433	Nol11	-0.163327	4.89033	0.423036	0.778158			Nol11	20.1112	30.2731	28.3726	32.8099	32.588	29.0582	33.8095	29.5467
	ENSMUSG00000018442	Derl2	0.160751	4.26912	0.425567	0.779783			Derl2	17.148	21.2142	21.779	20.9304	17.9958	19.4416	15.8698	19.2033
	ENSMUSG00000018446	C1qbp	0.255925	6.72525	0.210148	0.598491			C1qbp	166.719	101.921	89.4136	102.295	92.9843	92.9723	100.968	98.5715
	ENSMUSG00000018449	Rpain	0.360582	3.38792	0.120773	0.464594			Rpain	12.776	12.5836	12.6877	8.67387	9.26947	9.54719	8.83187	8.73627
	ENSMUSG00000018451	6330403K07Rik	-0.369586	0.50204	0.272737	0.661697			6330403K07Rik	1.84596	1.02118	0.899131	0.895672	1.66561	1.2151	1.60998	1.52473
	ENSMUSG00000018470	Kcnab3	0.358633	1.05927	0.241546	0.631067			Kcnab3	2.6232	2.33884	2.49759	1.55564	1.48456	1.6317	1.65598	2.26648
	ENSMUSG00000018474	Chd3	-0.219075	6.73977	0.200991	0.590223			Chd3	79.9105	103.436	105.448	105.972	121.119	113.317	111.272	113.819
	ENSMUSG00000018476	Kdm6b	-0.145567	6.19942	0.469196	0.807848			Kdm6b	48.9664	84.1651	82.9199	62.697	76.4007	81.5851	82.5688	67.8709
	ENSMUSG00000018481	Appbp2	-0.12312	5.95082	0.521907	0.835108			Appbp2	42.0198	64.4003	64.3378	65.7611	70.1366	67.0039	59.0631	61.4011
	ENSMUSG00000018486	Wnt9b	1.24779	0.835068	0.000395682	0.00825517			Wnt9b	2.186	3.4259	2.24783	1.69706	0.543133	1.07623	1.33398	1.11264
	ENSMUSG00000018501	Ncor1	-0.0974038	7.0276	0.667303	0.900324			Ncor1	67.5232	137.662	149.356	149.389	145.016	140.5	134.042	119.588
	ENSMUSG00000018507	Trpv2	-0.251318	2.34213	0.318377	0.696009			Trpv2	5.14925	4.61179	4.2459	4.19551	5.10545	5.45058	6.4399	4.6978
	ENSMUSG00000018509	Cenpv	0.187615	3.54026	0.464202	0.80562			Cenpv	18.2653	11.2659	10.1902	9.5224	11.3696	10.9012	9.88985	11.044
	ENSMUSG00000018537	Pcgf2	0.0825355	5.04272	0.652516	0.893214			Pcgf2	37.162	29.0213	33.4677	35.6854	34.1812	29.7178	31.0035	32.8434
	ENSMUSG00000018541	Cwc25	-0.042659	3.63001	0.849978	0.960351			Cwc25	11.0757	11.6942	12.8376	12.8694	12.7093	13.2272	11.2698	12.6923
	ENSMUSG00000018547	Pip4k2b	-0.23006	5.01715	0.232208	0.622589			Pip4k2b	24.8718	34.1931	33.118	26.6816	38.8521	34.5435	34.1775	31.8956
	ENSMUSG00000018548	Trim37	-0.633668	4.27479	0.00503731	0.0594577			Trim37	10.7357	14.2307	15.8347	19.6105	24.8755	25.8989	20.7457	22.1703
	ENSMUSG00000018554	Ybx2	-0.0196762	4.11309	0.934128	0.987021			Ybx2	22.2001	16.5366	15.8847	13.8122	16.8371	18.4	15.2718	18.8324
	ENSMUSG00000018559	Ctdnep1	0.131783	6.03137	0.564834	0.854897			Ctdnep1	101.819	55.4403	49.6021	66.4211	66.5519	51.2771	57.5451	74.011
	ENSMUSG00000018565	Elp5	-0.123059	4.94065	0.501707	0.827141			Elp5	32.0128	27.7696	27.6233	29.8871	30.3068	29.6137	34.4075	33.4203
	ENSMUSG00000018566	Slc2a4	-0.194282	6.92642	0.239579	0.629296			Slc2a4	114.109	107.257	109.544	122.613	124.595	119.6	128.66	146.044
	ENSMUSG00000018567	Gabarap	0.269072	7.03014	0.164701	0.539672			Gabarap	196.983	133.182	119.884	121.057	113.008	114.983	115.044	130.879
	ENSMUSG00000018570	2810408A11Rik	-1.12968	1.07584	0.000174535	0.0043084			2810408A11Rik	1.16587	1.08706	1.4486	1.36708	2.93292	2.70793	1.97797	3.42033
	ENSMUSG00000018572	Phf23	-0.0968611	4.16004	0.721853	0.920039			Phf23	26.6206	16.6354	14.9356	10.6066	22.015	15.6574	18.9977	16.8956
	ENSMUSG00000018574	Acadvl	0.493996	9.80048	0.00548768	0.0630922			Acadvl	1232.71	1049.87	1096.99	791.821	698.433	747.042	768.096	748.352
	ENSMUSG00000018583	G3bp1	-0.0868948	6.68133	0.591655	0.86605			G3bp1	97.35	98.0005	96.0072	106.491	108.337	107.588	104.74	101.868
	ENSMUSG00000018585	Atox1	0.14018	5.42307	0.51782	0.833051			Atox1	66.5516	39.1014	37.5138	36.4868	36.3537	39.3344	43.4233	43.8874
	ENSMUSG00000018593	Sparc	-0.15041	10.6129	0.380832	0.745332			Sparc	1546.28	1269.1	1420.68	1701.4	1534.93	1483.25	1765.5	1806.18
	ENSMUSG00000018599	Mief2	-0.111182	4.21798	0.604177	0.872465			Mief2	22.9287	15.0213	16.2343	17.112	19.0821	19.754	19.7337	18.3791
	ENSMUSG00000018604	Tbx3	0.349843	3.91964	0.163469	0.537635			Tbx3	11.8044	24.3437	16.1844	15.0379	13.1076	13.0536	13.5238	13.2692
	ENSMUSG00000018651	Tada2a	0.0369689	3.45724	0.8691	0.967347			Tada2a	12.3388	10.0471	11.4389	10.3709	9.92123	11.6997	10.5798	10.8379
	ENSMUSG00000018654	Ikzf1	-0.970172	0.415946	0.00681647	0.0736475			Ikzf1	1.02013	0.691768	1.29875	0.377125	1.88286	1.56227	1.70197	1.44231
	ENSMUSG00000018659	Pnpo	0.217305	3.93759	0.30943	0.68934			Pnpo	16.3221	15.2518	17.8827	16.1221	13.1076	12.5676	14.9958	15.7418
	ENSMUSG00000018661	Cog1	0.181054	4.55926	0.342683	0.714968			Cog1	22.3944	26.386	24.6762	26.3987	20.5304	23.8159	22.8617	20.8929
	ENSMUSG00000018666	Cbx1	-0.36494	5.54755	0.034829	0.222199			Cbx1	42.5056	43.7132	37.1141	39.881	57.8255	54.0545	50.0012	48.3379
	ENSMUSG00000018669	Cdk5rap3	0.264777	4.84571	0.163033	0.536879			Cdk5rap3	30.7498	28.5601	33.8673	32.0556	25.6721	23.2604	24.7016	30.5769
	ENSMUSG00000018672	Copz2	-0.114113	4.98593	0.569939	0.858035			Copz2	39.9795	27.6048	27.4735	26.3987	30.3792	34.5435	31.4175	35.0687
	ENSMUSG00000018677	Slc25a39	0.0719161	6.28597	0.682915	0.906114			Slc25a39	95.9412	77.8404	71.7307	74.0579	71.4039	71.17	80.1308	81.3462
	ENSMUSG00000018678	Sp2	0.204645	4.43442	0.296536	0.680894			Sp2	20.1112	24.5413	22.2785	25.3145	19.589	19.1638	19.3197	22.0055
	ENSMUSG00000018697	Aatf	0.156909	3.44145	0.491925	0.821036			Aatf	13.4075	10.4424	9.39093	12.2566	10.2471	10.4151	10.4418	9.68407
	ENSMUSG00000018707	Dync1h1	-0.016652	9.12147	0.932173	0.986205			Dync1h1	359.864	599.071	598.322	657.423	586.04	554.119	574.899	525.371
	ENSMUSG00000018733	Pex12	0.264652	2.93098	0.291509	0.677022			Pex12	7.6753	8.59769	9.94039	6.74111	8.25562	7.15172	5.47392	6.51099
	ENSMUSG00000018736	Ndel1	-0.0870277	5.70147	0.607903	0.874073			Ndel1	49.4036	51.3226	51.5502	49.2619	51.0907	55.7209	57.9131	49.3682
	ENSMUSG00000018740	Slc25a35	-0.831471	1.45013	0.00518441	0.0606913			Slc25a35	2.76894	1.9106	1.59846	1.31994	2.75187	3.68001	3.81794	3.29671
	ENSMUSG00000018750	Zbtb4	0.0722007	5.15542	0.859089	0.963372			Zbtb4	30.604	30.866	46.3053	38.0896	35.9192	6.56153	51.3352	44.9588
	ENSMUSG00000018752	Tnfsfm13	-0.775309	3.02621	0.0062722	0.0697098			Tnfsfm13	6.89805	7.37886	3.39672	6.034	10.1747	7.67247	12.3278	10.5495
	ENSMUSG00000018761	Mpdu1	-0.113103	3.94597	0.616426	0.878088			Mpdu1	18.7996	14.1648	13.9865	11.9737	16.1129	16.2129	15.2258	16.1539
	ENSMUSG00000018765	Fxr2	0.151462	6.19721	0.368463	0.736739			Fxr2	77.6759	82.6498	80.4223	67.7882	68.2175	73.6349	66.837	69.1072
	ENSMUSG00000018770	Atp5g3	0.345203	10.142	0.0626287	0.322399			Atp5g3	1670.49	1191.95	1178.11	1016.87	961.743	935.903	1007.98	1075.55
	ENSMUSG00000018774	Cd68	-0.33618	2.22126	0.241883	0.631303			Cd68	4.85778	3.06354	5.44474	2.87558	4.99682	5.31171	4.50793	5.6044
	ENSMUSG00000018796	Acsl1	0.578555	9.49981	0.00136809	0.0221053			Acsl1	853.512	857.331	918.512	839.244	601.32	516.451	469.607	735.289
	ENSMUSG00000018800	Abca5	-0.544234	2.79654	0.102176	0.426974			Abca5	2.08885	7.51063	5.24493	7.40108	8.36425	9.16531	7.40589	7.58242
	ENSMUSG00000018809	Smyd4	0.325996	3.29771	0.15916	0.530027			Smyd4	9.52125	10.6401	13.0874	10.1824	9.01601	8.57512	7.58989	9.43682
	ENSMUSG00000018819	Lsp1	-1.10949	5.71045	2.68e-08	2.35e-06			Lsp1	45.4688	29.6143	26.4744	30.8771	71.6573	70.2674	73.9669	69.8077
	ENSMUSG00000018820	Zfyve27	0.29401	4.79583	0.335846	0.710172			Zfyve27	19.1882	30.1413	44.2572	28.4729	16.5837	32.6688	14.9498	35.316
	ENSMUSG00000018821	Avpi1	0.506312	2.90909	0.0749073	0.359955			Avpi1	13.2617	6.25885	6.69353	8.76815	5.43133	5.65888	7.12989	6.38737
	ENSMUSG00000018822	Sfrp5	1.33004	1.13543	4e-05	0.00125267			Sfrp5	3.4976	2.66825	4.04609	2.02705	0.94143	1.6317	1.05798	1.19506
	ENSMUSG00000018830	Myh11	-0.534239	5.54822	0.0029251	0.0395267			Myh11	34.0531	45.2285	33.4177	39.8338	59.0929	55.6862	54.0032	52.2528
	ENSMUSG00000018841	Rad51d	-0.101869	3.41023	0.730051	0.922232			Rad51d	6.02365	12.4189	11.0893	11.1252	6.30034	12.6717	13.1098	11.6209
	ENSMUSG00000018845	Unc45b	0.243629	8.45525	0.137708	0.497208			Unc45b	427.436	375.894	375.237	343.278	307.486	309.642	339.337	328.929
	ENSMUSG00000018846	Pank3	-0.176588	5.21731	0.41326	0.770867			Pank3	22.6373	38.3767	42.8586	35.4969	44.899	41.1397	37.0754	34.4094
	ENSMUSG00000018848	Rars	0.0959253	5.28179	0.622277	0.88091			Rars	47.9463	31.986	33.7674	46.8106	38.0193	38.6401	37.7194	35.728
	ENSMUSG00000018858	Mrpl58	0.324709	4.83273	0.23612	0.626073			Mrpl58	50.1323	23.7507	24.1267	28.4729	16.4026	25.031	26.4496	33.0907
	ENSMUSG00000018861	Fdxr	-0.0597442	2.72496	0.809355	0.948616			Fdxr	7.52956	6.39062	6.04416	5.60973	6.08309	6.83926	6.4399	7.29396
	ENSMUSG00000018882	Mrpl45	-0.0807313	5.47082	0.702623	0.91405			Mrpl45	60.6251	34.9508	33.9672	42.6151	42.654	45.0628	51.6572	42.6511
	ENSMUSG00000018893	Mb	0.0397223	12.471	0.822236	0.953151			Mb	7285.51	4891.23	5656.13	5189.43	5282.44	5432.7	5845.13	5836.73
	ENSMUSG00000018899	Irf1	0.143872	4.1148	0.522564	0.835108			Irf1	19.2368	15.1201	23.1776	14.9436	16.6923	14.6506	16.2378	17.967
	ENSMUSG00000018900	Slc22a5	0.599832	4.83309	0.00160395	0.0250667			Slc22a5	33.2272	36.1367	38.7126	28.9443	21.7615	22.2536	21.7577	24.6429
	ENSMUSG00000018906	P4ha2	0.440126	5.15185	0.0171455	0.141823			P4ha2	42.5542	44.9649	40.9105	34.9312	28.8222	34.4046	29.5316	27.6511
	ENSMUSG00000018909	Arrb1	-0.403776	5.56312	0.474371	0.811233			Arrb1	3.9348	54.8473	90.3127	13.3879	56.6669	59.0885	50.1392	49.0797
	ENSMUSG00000018920	Cxcl16	0.149317	3.2415	0.532649	0.839748			Cxcl16	12.9217	8.40004	9.64068	8.53245	8.9798	8.78342	9.15386	8.65385
	ENSMUSG00000018921	Pelp1	-0.0958516	4.5688	0.619871	0.87982			Pelp1	25.9891	21.4119	19.9807	24.0889	24.9117	23.5729	24.1956	25.055
	ENSMUSG00000018923	Med11	-0.190177	2.55099	0.525894	0.836558			Med11	7.09236	4.24943	5.29488	4.9969	3.6933	5.86719	8.32587	6.79945
	ENSMUSG00000018927	Ccl6	2.18632	1.61476	1.1e-08	1.08e-06			Ccl6	3.59476	3.32708	9.14117	3.77125	0.832804	0.937361	1.47198	1.11264
	ENSMUSG00000018931	Natd1	-0.120497	5.1069	0.526344	0.836558			Natd1	25.4062	35.4119	35.6655	35.2612	37.6934	35.6891	33.3495	36.511
	ENSMUSG00000018932	Map2k3	-0.0268958	5.28209	0.891904	0.974993			Map2k3	42.5542	44.6026	28.1228	38.5139	37.2951	34.0574	45.4473	40.0138
	ENSMUSG00000018965	Ywhah	-0.24574	6.62498	0.158372	0.528975			Ywhah	88.1202	86.5369	77.7748	108.518	112.646	110.574	106.166	98.5715
	ENSMUSG00000018974	Sart3	-0.05779	5.15867	0.74756	0.92898			Sart3	38.1822	32.1837	34.6166	34.7426	38.8521	35.6891	37.3054	33.544
	ENSMUSG00000018983	E2f2	-1.05486	2.18403	0.00965083	0.0946072			E2f2	1.11729	2.4706	1.74831	6.22256	5.64858	6.38794	5.97991	6.01649
	ENSMUSG00000018986	Slfn3	-0.00671078	1.81709	0.990364	1			Slfn3	1.55449	2.73413	3.14696	6.31684	3.65709	3.33284	2.80596	3.99726
	ENSMUSG00000018995	Nars2	-0.0838462	3.59893	0.726369	0.921514			Nars2	12.0473	11.793	14.1363	8.76815	13.7594	12.9842	10.3958	12.3626
	ENSMUSG00000018999	Slc35b4	-0.182498	4.2598	0.356401	0.724959			Slc35b4	17.3909	16.7342	18.0825	19.2805	19.4804	20.2053	18.9977	22.4176
	ENSMUSG00000019039	Dalrd3	0.0144331	3.87149	0.950007	0.98992			Dalrd3	16.7593	14.7907	14.1363	12.8222	13.9404	15.4491	14.8118	13.7225
	ENSMUSG00000019054	Fis1	0.339898	5.96157	0.142669	0.505728			Fis1	103.811	64.0709	62.6894	47.612	58.1152	43.3616	64.629	53.6951
	ENSMUSG00000019055	Plod1	-0.153901	7.19302	0.334099	0.708289			Plod1	140.73	132.655	135.169	145.24	146.899	149.7	160.722	158.819
	ENSMUSG00000019066	Rab3d	0.175881	3.69402	0.557463	0.852195			Rab3d	13.9418	15.3177	19.2814	6.034	12.8904	11.6997	11.7298	11.9918
	ENSMUSG00000019080	Mfsd3	0.22118	2.34778	0.403605	0.762506			Mfsd3	6.99521	4.77649	5.6945	4.14837	4.12781	4.86039	4.36993	5.1511
	ENSMUSG00000019082	Slc25a22	0.263461	5.57438	0.265749	0.655937			Slc25a22	31.6242	68.485	67.6346	39.7867	41.604	41.5563	45.6313	44.1758
	ENSMUSG00000019087	Atp6ap1	0.153905	5.78573	0.383304	0.746843			Atp6ap1	49.4522	65.3556	55.896	61.3299	47.6509	54.2628	54.8772	51.8407
	ENSMUSG00000019088	Dnase1l1	0.111197	3.35027	0.624692	0.881575			Dnase1l1	11.4644	9.75064	11.8386	9.00386	8.9798	9.58191	9.88985	10.467
	ENSMUSG00000019122	Ccl9	1.35554	1.01761	0.000141864	0.00360994			Ccl9	2.96325	2.76707	3.89624	1.64992	0.687968	0.902644	1.51798	1.31868
	ENSMUSG00000019124	Scrn1	-0.16299	4.09557	0.454793	0.79977			Scrn1	15.7392	13.5059	14.5859	20.4119	18.7562	17.671	17.4797	17.967
	ENSMUSG00000019132	BC005537	0.0923302	7.55885	0.563664	0.854077			BC005537	182.653	197.945	204.902	192.522	187.019	192.714	167.759	182.267
	ENSMUSG00000019139	Isyna1	0.798888	4.83255	0.00017772	0.00437324			Isyna1	45.3717	36.1696	38.1631	24.7017	20.9287	20.3442	19.8717	21.8407
	ENSMUSG00000019143	Hars2	-0.040999	4.50822	0.841791	0.958639			Hars2	18.4596	24.9037	25.1757	20.8361	26.4325	20.2748	22.0797	23.2006
	ENSMUSG00000019158	Tmem160	0.353012	4.75815	0.151535	0.521446			Tmem160	46.0518	27.6707	27.8231	19.5634	20.9649	22.1148	25.1156	26.6209
	ENSMUSG00000019173	Rab5c	-0.306238	5.36061	0.117075	0.458026			Rab5c	38.6679	39.4308	34.2669	34.2712	37.1141	59.4356	42.3654	42.4039
	ENSMUSG00000019179	Mdh2	0.147773	10.2243	0.404467	0.762757			Mdh2	1610.99	1096.65	1126.06	1196	1076.56	1105.7	1192.62	1165.1
	ENSMUSG00000019188	H13	-0.00300216	5.60124	0.988551	1			H13	59.4107	44.2402	45.9056	44.1236	48.194	47.8054	50.3692	47.6786
	ENSMUSG00000019189	Rnf145	-0.0142748	5.23828	0.9388	0.988167			Rnf145	32.4986	38.2778	42.5089	36.6283	38.7435	39.1609	36.1095	37.3764
	ENSMUSG00000019194	Scn1b	-0.199304	2.90878	0.392665	0.755153			Scn1b	6.70374	6.22591	7.39286	7.35393	7.45902	7.88078	8.46387	7.9533
	ENSMUSG00000019210	Atp6v1e1	0.206335	6.4736	0.372939	0.739879			Atp6v1e1	117.996	100.636	103.85	58.0301	92.3688	91.2712	90.0206	56.1264
	ENSMUSG00000019214	Chtf18	-1.38629	2.29747	0.00256897	0.0358581			Chtf18	1.99169	1.84472	0.649373	6.17542	6.48139	7.88078	6.25591	7.25275
	ENSMUSG00000019235	Rps6kl1	-0.191569	2.67752	0.487333	0.819563			Rps6kl1	8.74401	5.00708	5.19498	4.66692	6.22792	6.56153	7.72788	6.42858
	ENSMUSG00000019254	Ppp1r12c	0.182365	5.8037	0.311663	0.691279			Ppp1r12c	54.65	68.3203	57.5943	56.5687	43.0885	56.0334	56.5791	53.3654
	ENSMUSG00000019256	Ahr	-0.10692	2.568	0.691771	0.909753			Ahr	3.88623	7.47768	5.8943	5.18547	6.98831	6.14492	4.78393	6.30495
	ENSMUSG00000019261	Map1s	-0.00363511	4.70878	0.985786	1			Map1s	28.7095	26.7154	23.5273	25.1731	25.7445	24.0242	27.4616	27.1978
	ENSMUSG00000019278	Dpep1	2.33802	5.43158	2.04e-17	1.07e-14			Dpep1	84.8655	73.4592	94.8583	34.7426	13.4697	11.3872	14.9958	17.1017
	ENSMUSG00000019295	Tmem129	0.0168827	4.43396	0.939357	0.988167			Tmem129	23.0745	23.7507	23.6272	16.1692	25.1289	21.6635	17.2497	21.5522
	ENSMUSG00000019297	Nop9	-0.0528373	4.15832	0.806885	0.948333			Nop9	21.4714	15.9766	14.6359	17.7249	16.7285	18.0182	19.3197	18.3379
	ENSMUSG00000019302	Atp6v0a1	0.131417	6.20535	0.543117	0.844953			Atp6v0a1	102.936	68.9133	68.9334	67.5054	57.8255	62.3519	63.801	97.4588
	ENSMUSG00000019303	Psmc3ip	-0.625853	2.2442	0.0473876	0.272388			Psmc3ip	4.90636	2.70119	1.94812	5.09119	5.82963	6.00605	5.61192	5.10989
	ENSMUSG00000019326	Aoc3	-0.0594899	5.81367	0.780298	0.940656			Aoc3	40.8054	77.7416	58.5934	42.7565	57.4635	56.3458	62.0531	53.4478
	ENSMUSG00000019338	Zfp687	-0.0954135	4.62335	0.65114	0.892733			Zfp687	18.751	28.8566	19.9307	27.3887	27.4101	21.7329	26.6336	25.7555
	ENSMUSG00000019362	D8Ertd738e	0.281417	6.13387	0.218264	0.60946			D8Ertd738e	118.919	61.4685	61.3907	66.1383	54.7478	56.1722	71.9889	70.4259
	ENSMUSG00000019370	Calm3	0.0824056	7.7185	0.640937	0.888691			Calm3	260.96	177.554	196.86	230.895	191.762	202.123	200.741	223.475
	ENSMUSG00000019373	Cops3	0.0866169	5.88813	0.639204	0.88845			Cops3	74.7613	53.8591	55.0968	60.01	57.1376	66.5873	51.0592	54.6429
	ENSMUSG00000019428	Fkbp8	0.0137	7.12072	0.944132	0.98923			Fkbp8	175.949	141.911	143.511	97.6282	133.357	125.988	145.588	148.805
	ENSMUSG00000019432	Ddx39b	0.051575	7.58053	0.775228	0.939536			Ddx39b	251.585	168.627	169.936	188.892	187.236	173.446	189.609	201.346
	ENSMUSG00000019433	Gipc1	-0.0775753	5.01422	0.680924	0.905193			Gipc1	37.2106	29.5154	27.1737	31.5842	30.9224	33.2242	32.5675	35.6868
	ENSMUSG00000019437	Tlcd1	0.435839	3.25387	0.150249	0.519212			Tlcd1	11.9987	13.2754	12.9375	5.27975	5.86583	9.40833	7.91188	8.98352
	ENSMUSG00000019461	Plscr3	-0.371669	5.77004	0.0361203	0.228013			Plscr3	50.0837	44.7673	43.3581	51.8075	54.2047	56.936	66.745	67.9945
	ENSMUSG00000019464	Ptger1	-0.271043	2.52405	0.435826	0.787774			Ptger1	2.13742	5.86356	4.49566	8.0139	7.20556	4.96454	7.72788	4.90385
	ENSMUSG00000019467	Arhgef25	-0.285162	4.84262	0.161096	0.53319			Arhgef25	31.527	28.4284	24.0767	19.0919	31.3207	31.5578	31.9235	30.9066
	ENSMUSG00000019470	Xab2	0.0486152	5.02777	0.791726	0.943893			Xab2	37.8907	32.1178	31.6194	30.7357	29.5102	31.8703	32.0615	34.533
	ENSMUSG00000019471	Cdc37	0.118411	7.28442	0.499939	0.826029			Cdc37	201.112	146.325	150.704	150.709	139.295	138.625	153.96	165.824
	ENSMUSG00000019478	Rab4a	0.548729	3.72205	0.0176985	0.144869			Rab4a	19.8198	13.3083	14.9855	14.2836	9.45051	11.0053	11.9598	10.2198
	ENSMUSG00000019487	Trip10	0.105439	5.7149	0.577581	0.859388			Trip10	59.8479	63.9391	53.0987	40.4938	49.1716	53.3254	51.2432	48.3791
	ENSMUSG00000019494	Cops6	0.294178	6.8742	0.12057	0.464244			Cops6	176.289	114.669	109.694	115.966	103.195	101.2	109.754	107.143
	ENSMUSG00000019505	Ubb	0.0825835	9.04131	0.614553	0.876844			Ubb	614.169	478.934	536.532	537.874	491.39	504.439	504.52	546.511
	ENSMUSG00000019518	Ap4m1	-0.0984572	4.83705	0.738636	0.925568			Ap4m1	11.1243	34.5555	35.5656	28.8029	31.5379	31.7314	22.3097	32.2665
	ENSMUSG00000019528	Gyg	0.269627	6.82816	0.152955	0.522905			Gyg	152.777	117.732	115.638	110.403	93.9258	128.141	86.9847	102.775
	ENSMUSG00000019539	Rcn3	-0.449323	5.44494	0.0791003	0.370561			Rcn3	60.528	27.0448	26.2746	33.2341	43.4868	55.8945	58.6031	42.7748
	ENSMUSG00000019558	Slc6a8	0.125202	6.4129	0.513562	0.831191			Slc6a8	110.466	98.0664	72.0304	74.6707	70.7521	84.5014	80.5448	89.9588
	ENSMUSG00000019564	Arid3a	-0.0621066	2.14994	0.818179	0.95166			Arid3a	2.91467	5.40238	3.99614	4.66692	4.70715	4.09661	4.00194	4.98627
	ENSMUSG00000019577	Pdk4	1.38451	9.6091	1.15e-06	6.28e-05			Pdk4	569.721	1399.15	1744.01	804.125	336.054	477.499	465.283	451.278
	ENSMUSG00000019578	Ubxn6	0.23281	5.51999	0.196637	0.583105			Ubxn6	56.4474	51.092	49.7519	40.6823	38.7435	41.4175	41.7214	46.6072
	ENSMUSG00000019579	Mydgf	0.011512	5.11969	0.956242	0.991998			Mydgf	47.4605	27.0448	31.7194	33.1398	32.4431	31.8008	37.4894	36.4698
	ENSMUSG00000019590	Cyb561	0.351719	3.10289	0.304159	0.686001			Cyb561	8.45254	5.20473	12.388	12.2566	3.76572	6.83926	9.33786	10.055
	ENSMUSG00000019647	Sema6a	-0.378795	4.78071	0.117173	0.458026			Sema6a	13.5046	22.6307	26.8241	32.3385	32.2621	28.6069	32.4295	30.6181
	ENSMUSG00000019659	Ccdc12	0.115558	5.10376	0.582804	0.862363			Ccdc12	49.6951	30.2731	30.1708	32.6213	28.4964	33.1895	34.8215	35.2335
	ENSMUSG00000019689	Fmc1	0.491325	5.68897	0.0499187	0.279862			Fmc1	100.459	52.212	47.3542	40.8238	39.178	40.7926	44.5733	46.772
	ENSMUSG00000019699	Akt3	-0.349573	5.15173	0.093834	0.406677			Akt3	20.4027	34.7202	36.1651	33.4227	42.6178	41.3133	37.6734	37.3352
	ENSMUSG00000019710	Mrpl24	0.0657392	5.82112	0.720285	0.919018			Mrpl24	74.0326	52.245	51.5502	53.1746	54.0598	56.45	54.6472	55.5083
	ENSMUSG00000019715	Gle1	0.114689	5.35576	0.508222	0.829719			Gle1	40.2224	47.0402	42.3591	40.3052	37.9831	39.6469	38.7314	40.6319
	ENSMUSG00000019718	L3hypdh	-0.349091	3.52582	0.121107	0.465281			L3hypdh	8.64685	8.96004	11.0893	11.5494	13.3973	12.8106	13.0638	11.9506
	ENSMUSG00000019726	Lyst	-0.203717	4.29172	0.363546	0.731798			Lyst	12.9217	19.0401	21.6291	18.9034	23.572	23.5382	18.2617	18.0907
	ENSMUSG00000019731	Slc35e1	-0.243031	5.38179	0.185344	0.569642			Slc35e1	31.0412	39.9249	41.9595	39.5038	45.4783	44.9239	50.2312	39.8077
	ENSMUSG00000019732	Calr3	0.968456	2.01378	0.00467898	0.056321			Calr3	6.12081	5.79768	6.49373	2.59273	2.13632	3.19397	3.67994	1.73077
	ENSMUSG00000019734	Tmc4	0.305534	1.5737	0.359543	0.727486			Tmc4	2.57462	4.24943	4.19595	1.7442	3.15017	2.04831	2.94396	2.22528
	ENSMUSG00000019738	Polr2i	0.338434	4.1778	0.178559	0.559447			Polr2i	30.604	16.8001	17.7329	15.415	16.7647	13.0536	16.5598	17.3077
	ENSMUSG00000019761	Krt10	0.33244	1.96637	0.301733	0.683634			Krt10	7.18952	3.12943	3.94619	2.87558	3.15017	3.40227	2.85196	4.16209
	ENSMUSG00000019763	Rmnd1	-0.0145703	5.68996	0.939625	0.988167			Rmnd1	64.9	50.7297	48.3533	41.1538	53.5891	53.1518	48.4833	51.9643
	ENSMUSG00000019773	Fbxo5	-1.23185	2.55351	0.00158958	0.0249166			Fbxo5	1.89454	2.63531	1.94812	7.30679	9.12463	9.02644	6.25591	7.9533
	ENSMUSG00000019774	Mtrf1l	0.0865292	3.21038	0.732922	0.923174			Mtrf1l	11.3186	8.63063	9.39093	8.48531	9.30568	9.40833	10.6258	6.26374
	ENSMUSG00000019775	Rgs17	0.58073	0.862052	0.0748684	0.359878			Rgs17	2.33174	1.41648	2.69739	1.97991	1.91907	1.28453	1.37998	0.989012
	ENSMUSG00000019777	Hdac2	-0.169948	5.99137	0.313748	0.693165			Hdac2	64.317	56.7909	59.6424	58.4544	68.833	68.9481	70.4709	60.8242
	ENSMUSG00000019779	Frk	-0.608565	1.52621	0.0336443	0.218103			Frk	3.01182	2.14119	1.94812	1.7442	3.15017	4.30492	3.03595	2.96703
	ENSMUSG00000019782	Rwdd1	0.502907	4.90635	0.0346871	0.222039			Rwdd1	50.7152	32.9084	25.7251	30.9714	18.6838	26.9057	23.9196	29.5055
	ENSMUSG00000019787	Trdn	0.254415	7.52276	0.131054	0.484612			Trdn	197.857	206.377	214.043	181.68	186.15	183.653	147.014	153.75
	ENSMUSG00000019789	Hey2	0.675258	4.26821	0.00345041	0.0448096			Hey2	29.6325	21.2472	23.4773	20.129	18.8286	14.3382	10.7178	15.2061
	ENSMUSG00000019790	Stxbp5	-0.0327552	4.7474	0.868399	0.967163			Stxbp5	21.9086	28.7907	29.6713	25.5031	29.0395	27.6348	23.7356	27.8984
	ENSMUSG00000019791	Hint3	0.347917	3.88764	0.179425	0.560927			Hint3	24.1918	15.4824	14.3861	11.9266	15.0629	12.4634	10.7638	13.5165
	ENSMUSG00000019792	Trmt11	0.252269	2.48008	0.298893	0.682239			Trmt11	6.50943	5.79768	5.44474	6.17542	4.74336	5.41586	5.47392	4.45055
	ENSMUSG00000019794	Katna1	-0.0111944	3.9679	0.965457	0.994251			Katna1	20.3055	14.8236	14.0364	12.8694	16.0405	16.3517	17.2957	12.8159
	ENSMUSG00000019795	Pcmt1	0.201466	6.02442	0.255868	0.646465			Pcmt1	82.2908	57.285	67.6346	71.0409	59.3463	60.9632	60.4431	61.1539
	ENSMUSG00000019796	Lrp11	-0.350428	0.581179	0.268554	0.658571			Lrp11	1.21445	1.48236	0.999035	1.22566	1.2311	2.04831	1.42598	1.60714
	ENSMUSG00000019797	1700021F05Rik	0.515483	5.76136	0.0279815	0.194161			1700021F05Rik	102.645	50.7955	53.0987	48.5077	45.6956	44.7503	41.3074	46.6072
	ENSMUSG00000019802	Sec63	0.353423	6.26843	0.0344577	0.221432			Sec63	76.2672	86.7016	88.7143	93.9041	66.4795	68.3579	66.883	68.7775
	ENSMUSG00000019804	Snx3	-0.0315233	6.56687	0.900408	0.977289			Snx3	78.5989	91.7087	94.5087	109.932	45.8404	103.283	112.054	121.896
	ENSMUSG00000019806	Aig1	0.0361283	5.18597	0.846599	0.95954			Aig1	44.1087	33.8966	32.119	37.0054	39.3952	33.6408	34.3155	36.0989
	ENSMUSG00000019808	Adat2	0.0193663	1.44808	0.964388	0.993973			Adat2	2.76894	2.8659	2.64744	2.35703	2.60704	2.43019	2.89796	2.59616
	ENSMUSG00000019809	Pex3	-0.0401394	4.5922	0.831975	0.955119			Pex3	24.7747	22.4331	23.6771	23.9474	24.1875	23.5382	23.9656	25.7967
	ENSMUSG00000019810	Fuca2	0.671814	7.766	0.000212101	0.00501462			Fuca2	223.604	273.314	331.53	241.03	156.676	193.478	164.218	156.923
	ENSMUSG00000019813	Cep57l1	-0.619432	2.18462	0.0128142	0.115438			Cep57l1	3.9348	3.49178	2.8972	3.72411	5.3227	5.83247	5.19792	5.23352
	ENSMUSG00000019814	Ltv1	0.228006	4.45344	0.256256	0.646725			Ltv1	29.2438	21.7742	20.6301	22.5804	20.458	18.7819	20.4697	20.728
	ENSMUSG00000019817	Plagl1	0.767768	6.58189	0.00478353	0.0571073			Plagl1	60.7223	130.118	154.651	136.943	66.045	95.5761	75.3009	46.4011
	ENSMUSG00000019818	Cd164	-0.029303	7.09466	0.866911	0.966695			Cd164	110.563	143.789	137.317	149.153	148.275	151.019	128.292	124.327
	ENSMUSG00000019820	Utrn	-0.0850813	6.93189	0.73435	0.923611			Utrn	54.3586	132.622	131.323	155.328	131.619	126.752	122.128	121.937
	ENSMUSG00000019822	Smpd2	0.759758	5.59151	0.000113413	0.0029778			Smpd2	78.9875	54.6826	58.943	49.5919	33.9277	33.9533	32.9355	42.1978
	ENSMUSG00000019823	Mical1	0.472342	5.32653	0.0111428	0.10488			Mical1	53.3384	49.9391	41.5099	41.3895	31.8276	31.5925	32.1535	38.6539
	ENSMUSG00000019826	Zbtb24	0.515614	3.52472	0.0228294	0.171961			Zbtb24	14.7191	12.7154	15.3851	11.0309	9.26947	8.85285	10.3498	9.18957
	ENSMUSG00000019828	Grm1	-0.0716982	1.33958	0.819781	0.952068			Grm1	1.84596	3.19531	2.7973	1.64992	2.17253	2.32604	2.66796	2.88462
	ENSMUSG00000019831	Wasf1	-0.0866152	1.59743	0.754105	0.930546			Wasf1	2.57462	3.36002	2.94715	2.49845	3.58468	3.15925	2.80596	2.55495
	ENSMUSG00000019832	Rab32	-0.0578723	1.17515	0.866359	0.966355			Rab32	2.04027	2.14119	1.64841	2.68701	2.60704	2.39548	1.65598	2.18407
	ENSMUSG00000019836	Amd-ps4	0.742468	1.66124	0.0165028	0.137993			Amd-ps4	3.01182	4.67767	5.34484	2.40417	2.71566	2.18718	2.39196	1.93681
	ENSMUSG00000019837	Gtf3c6	0.212995	5.12732	0.305512	0.686679			Gtf3c6	50.2295	29.8119	33.068	36.7225	32.2983	29.5442	37.7194	29.6703
	ENSMUSG00000019838	Slc16a10	0.12663	4.07035	0.576697	0.859388			Slc16a10	18.751	17.1624	20.5302	13.3879	17.1268	18.7819	13.9838	14.011
	ENSMUSG00000019841	Rev3l	-0.401483	5.37965	0.104402	0.431453			Rev3l	17.7309	39.2331	43.4081	42.8037	49.2078	53.0824	42.8714	43.9698
	ENSMUSG00000019842	Traf3ip2	0.0128944	3.06842	0.961736	0.993973			Traf3ip2	8.9869	8.10357	7.99228	8.29675	7.7487	7.74191	8.78587	8.81869
	ENSMUSG00000019843	Fyn	-0.261984	6.17665	0.129117	0.481082			Fyn	58.5849	68.7815	59.4925	75.9435	74.8075	80.1617	77.9228	82.294
	ENSMUSG00000019845	Tube1	-1.43552	0.926649	0.000100684	0.00272107			Tube1	1.02013	1.15295	0.449566	1.22566	3.2588	3.12454	1.37998	2.71978
	ENSMUSG00000019846	Lama4	-0.599838	8.17403	0.00280705	0.0383707			Lama4	175.512	216.655	201.206	324.846	325.735	339.845	374.25	351.8
	ENSMUSG00000019848	Popdc3	0.859757	4.42058	3.56e-05	0.00113807			Popdc3	28.5638	32.9413	27.1737	21.3547	15.1715	13.9563	15.6858	15.8654
	ENSMUSG00000019849	Prep	-0.216108	6.44303	0.258745	0.648187			Prep	66.2601	77.511	69.5328	108.376	95.519	89.4659	98.9445	89.7528
	ENSMUSG00000019850	Tnfaip3	0.442324	2.77491	0.0777648	0.367085			Tnfaip3	6.46085	6.42356	9.59073	8.76815	5.50375	5.45058	6.11791	5.89286
	ENSMUSG00000019851	Perp	0.212113	8.00853	0.199634	0.588096			Perp	318.233	282.439	261.397	243.246	234.344	241.839	238.092	239.918
	ENSMUSG00000019852	Arfgef3	-1.72741	0.506195	5.51e-07	3.32e-05			Arfgef3	0.728667	0.527061	0.29971	0.895672	2.0277	2.36076	1.79397	1.93681
	ENSMUSG00000019853	Hebp2	-0.971202	2.21229	0.000278858	0.00620015			Hebp2	2.72036	2.66825	2.69739	4.19551	5.53996	5.52001	6.7159	6.30495
	ENSMUSG00000019854	Reps1	0.320284	5.34226	0.0694748	0.343431			Reps1	48.2864	45.1955	40.5608	45.8207	39.6849	33.3631	34.8215	36.1813
	ENSMUSG00000019856	Fam184a	0.0585382	2.32265	0.841255	0.958639			Fam184a	2.81751	4.97414	5.59459	6.69397	5.10545	4.99926	4.09394	5.06868
	ENSMUSG00000019857	Asf1a	0.14255	4.12132	0.512358	0.830426			Asf1a	22.8802	17.426	15.7847	16.6406	17.7061	16.8725	14.1678	17.1017
	ENSMUSG00000019861	Gopc	-0.0719639	5.04272	0.705121	0.914292			Gopc	27.6408	32.8755	34.8164	32.9041	36.7882	37.5639	29.5776	30.8242
	ENSMUSG00000019863	Qrsl1	-0.138088	5.24377	0.431932	0.785			Qrsl1	38.6194	36.2355	33.118	36.0154	41.0971	39.8205	40.2034	37.3352
	ENSMUSG00000019864	Rtn4ip1	-0.193637	5.63282	0.340234	0.712608			Rtn4ip1	59.3621	35.5437	38.1631	51.8547	54.4219	52.8047	58.1891	45.989
	ENSMUSG00000019866	Crybg1	0.218023	0.922683	0.552936	0.849348			Crybg1	1.45733	2.0753	3.24686	1.03709	1.77423	1.4234	1.28798	2.22528
	ENSMUSG00000019868	Vta1	0.0776565	4.42781	0.71319	0.916528			Vta1	23.0745	18.7107	19.9307	26.3987	19.2631	19.6499	18.9977	25.5495
	ENSMUSG00000019872	Smpdl3a	0.419073	5.87238	0.0241909	0.178432			Smpdl3a	72.721	73.8215	72.2302	48.9791	50.7648	49.0552	50.1392	50.316
	ENSMUSG00000019873	Reep3	-0.0944879	6.07752	0.605931	0.873395			Reep3	49.7923	74.2827	68.5837	68.2596	68.833	74.7111	63.709	71.3737
	ENSMUSG00000019874	Fabp7	-0.356273	0.980451	0.317142	0.695575			Fabp7	2.86609	1.08706	1.5485	1.17852	2.0639	1.70114	2.43796	2.30769
	ENSMUSG00000019877	Serinc1	0.116884	7.73073	0.496583	0.824483			Serinc1	175.366	229.272	245.163	233.912	209.758	216.912	191.771	196.484
	ENSMUSG00000019878	Hsf2	0.224896	4.73097	0.228544	0.619775			Hsf2	26.7178	29.6143	29.6713	28.1429	26.8308	25.9684	22.2177	22.6236
	ENSMUSG00000019883	Echdc1	0.0936091	2.90708	0.713952	0.916935			Echdc1	6.16938	7.34592	9.84049	7.30679	7.3504	8.67927	5.93391	6.71704
	ENSMUSG00000019889	Ptprk	0.195281	6.22517	0.314432	0.69385			Ptprk	56.2045	84.2969	85.2676	93.3384	78.7905	65.7541	64.031	70.1374
	ENSMUSG00000019890	Nts	0.364138	3.05942	0.195238	0.581183			Nts	8.74401	6.78592	7.09315	14.6136	6.80727	7.36002	6.8539	7.87088
	ENSMUSG00000019891	Dcbld1	0.515041	3.31543	0.0269912	0.190066			Dcbld1	10.59	12.2542	14.0864	9.56954	8.14699	8.67927	7.91188	7.78847
	ENSMUSG00000019897	Ccdc59	0.223456	4.32461	0.329598	0.705742			Ccdc59	19.4797	21.8731	20.8798	23.7589	11.8403	20.865	22.0337	18.9561
	ENSMUSG00000019899	Lama2	-0.238907	8.165	0.238661	0.628454			Lama2	164.727	280.397	288.771	319	313.895	329.465	293.66	305.522
	ENSMUSG00000019907	Ppp1r12a	-0.0245126	6.4005	0.939848	0.988186			Ppp1r12a	27.3979	94.8381	94.209	118.229	76.2559	110.99	90.2506	62.9259
	ENSMUSG00000019916	P4ha1	-0.415611	4.70677	0.0314965	0.208667			P4ha1	25.0662	20.6213	20.7799	22.7689	33.7829	30.551	29.2096	25.4258
	ENSMUSG00000019917	Septin10	-0.408154	4.63416	0.0482669	0.275021			Septin10	16.7593	21.0495	19.5311	27.7187	29.7637	26.9404	27.4616	28.7225
	ENSMUSG00000019920	Lims1	-0.470958	7.41951	0.0408623	0.246182			Lims1	93.658	104.753	168.637	206.712	207.477	203.511	179.627	204.519
	ENSMUSG00000019923	Zwint	0.159175	5.99335	0.342505	0.714693			Zwint	66.7945	62.0285	69.8325	69.9095	64.8501	57.422	59.3851	58.805
	ENSMUSG00000019927	Ube2d1	-0.128139	4.86413	0.491941	0.821036			Ube2d1	25.4548	27.506	27.1238	30.9242	32.2983	32.5646	27.7836	28.6401
	ENSMUSG00000019929	Dcn	-0.34036	8.23332	0.0723742	0.352538			Dcn	267.081	226.472	353.658	214.961	327.292	363.314	331.149	322.912
	ENSMUSG00000019942	Cdk1	-0.969301	4.67148	0.0220305	0.168453			Cdk1	12.7274	9.22358	6.74348	39.9752	41.3143	41.6258	24.7476	26.7033
	ENSMUSG00000019943	Atp2b1	-0.251688	5.79035	0.209212	0.597105			Atp2b1	40.9997	50.3014	56.1457	54.3531	52.4304	73.6696	67.757	46.4011
	ENSMUSG00000019944	Rhobtb1	1.12231	5.74582	0.000982536	0.0169804			Rhobtb1	38.5708	50.8944	113.94	90.51	20.5304	23.0174	37.4894	53.9835
	ENSMUSG00000019945	Cabcoco1	0.0850387	4.0057	0.709213	0.915675			Cabcoco1	21.0828	14.0989	13.8866	16.7821	13.2887	16.4906	16.2838	15.989
	ENSMUSG00000019947	Arid5b	0.0116613	4.93178	0.962303	0.993973			Arid5b	18.0709	36.2025	34.3168	33.6113	29.0395	33.745	24.7936	33.6676
	ENSMUSG00000019948	Actr6	-0.261777	2.48388	0.362441	0.73024			Actr6	5.78076	4.51296	6.04416	3.72411	7.45902	6.94341	4.04794	5.52198
	ENSMUSG00000019951	Uhrf1bp1l	0.262735	5.09649	0.203435	0.591726			Uhrf1bp1l	26.7664	39.0684	41.5099	41.578	32.8052	30.794	35.3735	25.1786
	ENSMUSG00000019952	Poc1b	-0.145614	3.4005	0.509843	0.829719			Poc1b	9.18121	10.6071	9.94039	10.0409	12.2386	10.8664	10.3498	10.5495
	ENSMUSG00000019960	Dusp6	-0.244031	4.56054	0.231339	0.622139			Dusp6	21.3257	16.9648	21.4792	26.3987	25.6721	24.0936	27.7376	24.478
	ENSMUSG00000019961	Tmpo	-0.445395	6.55862	0.0423261	0.252629			Tmpo	59.8479	72.8333	64.188	122.141	117.498	108.942	103.636	104.3
	ENSMUSG00000019966	Kitl	-0.780726	6.23876	0.00014461	0.00366197			Kitl	39.2509	55.0779	51.1006	76.5563	98.4157	96.3746	98.3465	88.2693
	ENSMUSG00000019969	Psen1	-0.0456163	5.43017	0.78986	0.943134			Psen1	38.9108	45.4261	43.7078	41.3423	44.1748	45.1669	43.6073	41.9094
	ENSMUSG00000019970	Sgk1	1.29072	6.31979	3.33e-09	3.65e-07			Sgk1	115.615	161.149	100.603	75.755	44.1386	47.1458	50.1392	43.8462
	ENSMUSG00000019971	Cep290	-0.610922	2.04598	0.034091	0.22018			Cep290	1.89454	3.75531	3.84628	3.2527	5.75721	5.34643	4.27794	4.12088
	ENSMUSG00000019975	Ikbip	-0.125931	3.90888	0.567548	0.856651			Ikbip	15.6906	11.8589	15.8347	13.8122	15.8233	16.5253	14.8578	15.1236
	ENSMUSG00000019977	Hbs1l	0.0835284	5.43236	0.622598	0.88111			Hbs1l	41.5826	45.1296	44.8567	45.8207	40.6263	43.6394	40.2034	42.9396
	ENSMUSG00000019978	Epb41l2	-0.347191	6.30542	0.109423	0.441649			Epb41l2	41.534	70.9227	72.7797	92.9141	91.9343	83.3557	89.5607	89.011
	ENSMUSG00000019979	Apaf1	-0.507554	4.0882	0.0682493	0.340837			Apaf1	8.74401	14.3624	15.3352	17.442	25.7807	14.7548	24.6096	14.3407
	ENSMUSG00000019984	Med23	-0.156859	4.83374	0.425959	0.780194			Med23	20.597	26.6825	28.972	31.3014	30.7051	31.0023	29.3016	28.8874
	ENSMUSG00000019986	Ahi1	-0.40375	2.14204	0.120074	0.46393			Ahi1	3.35187	3.29413	3.79633	4.47836	5.06924	4.09661	5.79591	4.78022
	ENSMUSG00000019988	Nedd1	-0.258142	4.70238	0.191018	0.575712			Nedd1	19.6254	26.5178	26.6742	21.6847	30.1982	30.794	26.5416	25.5083
	ENSMUSG00000019989	Enpp3	-1.32005	3.29907	2.05e-06	9.96e-05			Enpp3	3.01182	5.8965	6.14406	7.21251	15.0629	14.9631	13.7538	11.8681
	ENSMUSG00000019990	Pde7b	-0.181166	4.64782	0.422585	0.777923			Pde7b	15.6906	20.5225	31.5695	25.9273	26.0704	27.2529	25.2996	27.5687
	ENSMUSG00000019992	Mtfr2	-0.508748	1.26534	0.183261	0.566703			Mtfr2	1.60307	1.25177	0.999035	3.81839	2.96913	2.8468	2.75996	2.30769
	ENSMUSG00000019996	Map7	0.687399	4.11735	0.00288779	0.0390899			Map7	16.3221	25.4637	26.0249	17.442	12.8904	12.8106	12.9258	14.3407
	ENSMUSG00000019997	Ctgf	0.15163	6.90489	0.594468	0.867255			Ctgf	121.105	108.937	76.5261	197.613	78.1387	104.29	94.7126	176.745
	ENSMUSG00000019998	Stx7	-0.0742716	5.24179	0.68133	0.905379			Stx7	32.9843	37.8825	34.8663	41.3895	41.0608	40.5495	36.5235	36.7583
	ENSMUSG00000020000	Moxd1	-2.80952	0.0172899	2.62e-11	4.28e-09			Moxd1	0.291467	0.329413	0.249759	0	1.77423	1.70114	1.60998	1.31868
	ENSMUSG00000020003	Pex7	0.338607	4.56434	0.0799098	0.373375			Pex7	29.681	26.946	22.0787	26.6344	20.639	21.8718	19.6877	21.0989
	ENSMUSG00000020009	Ifngr1	0.458839	5.54153	0.0103909	0.0994977			Ifngr1	54.65	56.4615	61.041	43.1808	38.2003	40.1677	38.4094	39.8901
	ENSMUSG00000020015	Cdk17	0.0230717	5.34409	0.898654	0.976737			Cdk17	34.1988	42.0661	42.9085	44.265	41.604	41.1744	37.7194	40.3434
	ENSMUSG00000020018	Snrpf	-0.0519901	4.69494	0.851148	0.960875			Snrpf	42.7971	17.7554	16.0345	24.8902	24.6944	25.9684	27.3696	27.1154
	ENSMUSG00000020019	Ntn4	-0.155442	5.23968	0.407039	0.76512			Ntn4	29.7296	40.3861	38.9624	33.5641	41.5316	43.3616	35.9255	38.0769
	ENSMUSG00000020021	Fgd6	0.12851	4.14662	0.597135	0.868203			Fgd6	11.9016	18.3154	24.1766	19.2805	17.4527	19.268	16.0538	14.5879
	ENSMUSG00000020022	Ndufa12	-0.0586992	7.16294	0.780008	0.940656			Ndufa12	164.485	149.422	85.1677	162.117	146.646	125.016	155.984	156.923
	ENSMUSG00000020023	Tmcc3	0.505526	5.66808	0.0227166	0.171602			Tmcc3	40.4167	69.1109	82.2705	46.4806	40.8436	42.8409	43.0554	41.1264
	ENSMUSG00000020024	Cep83	-0.0519091	4.74216	0.781742	0.940865			Cep83	22.6373	28.0001	27.1737	26.9644	26.4325	28.0861	26.6796	27.4451
	ENSMUSG00000020027	Socs2	0.284477	6.06266	0.107128	0.437415			Socs2	75.9271	71.8451	79.3234	66.2326	67.5295	60.7896	49.7253	62.7198
	ENSMUSG00000020029	Nudt4	0.354386	7.62531	0.0495019	0.279216			Nudt4	208.35	225.253	274.884	177.484	172.137	193.687	166.058	161.085
	ENSMUSG00000020032	Nuak1	-0.368038	5.26945	0.203632	0.591726			Nuak1	20.1598	35.1814	22.3784	56.663	34.6519	37.9805	56.6251	44.2583
	ENSMUSG00000020034	Tcp11l2	0.500221	6.30703	0.0234674	0.175335			Tcp11l2	62.8111	111.408	122.731	73.7279	58.5859	66.8304	60.4891	76.1951
	ENSMUSG00000020038	Cry1	0.070679	4.00795	0.77009	0.938076			Cry1	16.1764	19.8966	18.6819	10.7952	15.425	16.4212	16.1918	14.4231
	ENSMUSG00000020044	Timp3	0.930853	7.72509	0.000190134	0.00462788			Timp3	142.09	382.416	347.764	237.542	137.956	143.902	156.812	143.53
	ENSMUSG00000020048	Hsp90b1	-0.0389006	8.03412	0.832099	0.955138			Hsp90b1	259.017	207.036	244.813	323.243	283.334	279.056	271.212	228.668
	ENSMUSG00000020053	Igf1	-0.474588	5.11752	0.0275556	0.192484			Igf1	22.0058	26.5837	26.5244	40.8238	43.9938	43.1186	35.3275	38.6127
	ENSMUSG00000020056	Washc3	0.161424	3.4009	0.530813	0.838759			Washc3	15.8364	9.98123	8.39189	10.0881	9.30568	8.92229	9.75185	11.6209
	ENSMUSG00000020057	Dram1	0.136999	2.65056	0.593059	0.866307			Dram1	5.05209	6.81886	8.44184	5.65687	6.15551	6.14492	5.24392	6.0577
	ENSMUSG00000020063	Sirt1	-0.0549261	3.84519	0.809827	0.948945			Sirt1	12.193	13.1436	15.3851	15.3678	16.0767	15.8657	13.2478	13.022
	ENSMUSG00000020064	Herc4	-0.0547284	4.95012	0.787884	0.942631			Herc4	22.3458	36.7296	32.5186	29.3215	32.7328	34.5088	30.2215	28.1868
	ENSMUSG00000020067	Mypn	-0.153555	6.6186	0.416374	0.772935			Mypn	65.7258	106.993	98.6547	100.409	99.3209	109.706	109.524	95.0687
	ENSMUSG00000020069	Hnrnph3	-0.0923365	5.42462	0.614617	0.876844			Hnrnph3	48.7236	37.9484	34.3168	45.0193	46.4922	43.0839	44.8033	42.5687
	ENSMUSG00000020070	Rufy2	-0.282959	4.05874	0.271904	0.661209			Rufy2	8.5497	17.2942	16.8837	17.0649	19.2269	14.6506	18.1697	20.7692
	ENSMUSG00000020074	Ccar1	0.192703	6.33473	0.281728	0.670104			Ccar1	68.689	97.4734	95.9073	81.9304	79.0077	76.0651	77.1408	68.8187
	ENSMUSG00000020075	Ddx21	0.0649748	5.62456	0.728644	0.921851			Ddx21	39.0566	53.2991	53.4484	55.6259	50.3665	48.0831	52.8532	41.2912
	ENSMUSG00000020076	Ddx50	0.384611	6.06164	0.0309775	0.206626			Ddx50	85.2055	68.6168	78.2744	70.1924	60.3602	60.3036	47.7473	63.0495
	ENSMUSG00000020077	Srgn	0.205215	3.58216	0.419493	0.775513			Srgn	7.96676	15.5813	14.6858	12.6808	10.573	12.637	10.3498	10.6319
	ENSMUSG00000020078	Vps26a	-0.0512366	5.71792	0.766917	0.936728			Vps26a	47.2662	51.9485	52.2495	55.0131	55.8341	57.9081	48.9433	51.2226
	ENSMUSG00000020079	Supv3l1	-0.119009	5.07588	0.527132	0.836654			Supv3l1	38.9594	33.1719	28.3226	28.5672	37.44	35.7586	33.9475	32.9671
	ENSMUSG00000020085	Aifm2	0.039083	5.24677	0.82433	0.953566			Aifm2	37.745	38.3108	37.6137	39.9281	37.4037	34.7171	38.8234	38.5715
	ENSMUSG00000020086	H2afy2	-0.35573	3.95743	0.136001	0.493752			H2afy2	15.4477	11.9906	10.2901	16.4992	16.982	17.8446	14.1678	20.3572
	ENSMUSG00000020087	Tysnd1	0.146874	4.17957	0.478081	0.812555			Tysnd1	22.6858	18.2824	17.4831	17.3949	17.3078	17.914	17.8937	15.3709
	ENSMUSG00000020088	Sar1a	-0.312356	6.19816	0.444986	0.794369			Sar1a	36.7734	44.8661	132.322	47.8006	42.1471	119.323	41.8134	121.69
	ENSMUSG00000020089	Ppa1	-0.152119	4.58835	0.588926	0.865013			Ppa1	35.899	15.5483	13.3371	26.1159	24.3324	22.3231	29.7156	24.6017
	ENSMUSG00000020091	Eif4ebp2	0.0504099	7.11875	0.774624	0.939365			Eif4ebp2	114.206	166.815	154.301	129.92	137.304	139.111	136.02	133.475
	ENSMUSG00000020092	Pald1	-0.15359	5.89373	0.381567	0.745767			Pald1	55.7673	61.5674	51.6501	55.8145	54.965	57.9081	70.7469	66.5522
	ENSMUSG00000020097	Sgpl1	-0.102818	5.08387	0.575338	0.859388			Sgpl1	26.9121	32.5131	34.167	36.9111	34.8691	34.5435	35.0515	35.6868
	ENSMUSG00000020098	Pcbd1	-0.481535	2.19652	0.0814051	0.376626			Pcbd1	4.90636	3.68943	2.44763	3.95981	5.14166	4.4785	5.84191	5.52198
	ENSMUSG00000020099	Unc5b	-0.870182	5.92786	5.15e-06	0.000218798			Unc5b	41.1454	43.6802	33.2179	53.8817	79.225	71.2047	78.1988	85.7143
	ENSMUSG00000020100	Slc29a3	-0.506265	2.99104	0.041362	0.247964			Slc29a3	4.8092	6.98356	6.24397	7.91962	8.25562	10.2415	9.01586	9.39561
	ENSMUSG00000020101	Vsir	-0.497766	4.95168	0.0123175	0.112319			Vsir	27.9322	27.9343	27.973	18.4791	33.8553	38.2929	36.4775	35.8929
	ENSMUSG00000020102	Slc16a7	-0.141868	3.13227	0.68212	0.905584			Slc16a7	5.73218	12.3201	6.04416	8.81529	11.5506	10.6234	3.95594	10.2198
	ENSMUSG00000020105	Lrig3	-0.394299	1.53545	0.200562	0.589795			Lrig3	1.26302	3.36002	2.09797	2.92272	3.07775	3.02039	3.26595	3.42033
	ENSMUSG00000020107	Anapc16	0.553778	5.28316	0.00243876	0.0344083			Anapc16	50.861	48.852	47.4042	37.8068	30.3792	30.2386	30.6355	34.739
	ENSMUSG00000020108	Ddit4	2.27113	6.00296	3.34e-13	7.48e-11			Ddit4	118.336	148.664	119.634	37.901	23.8616	21.4899	19.5497	23.0357
	ENSMUSG00000020109	Dnajb12	0.10667	5.30053	0.548872	0.847786			Dnajb12	35.8504	45.2614	42.7587	39.221	36.4985	36.8695	38.6854	39.478
	ENSMUSG00000020111	Micu1	-0.124187	3.88731	0.61193	0.875502			Micu1	10.9786	12.1224	14.536	18.7148	14.1215	14.6853	18.7217	13.8874
	ENSMUSG00000020114	Cand1	-0.132458	5.93495	0.438332	0.789482			Cand1	53.4356	58.5697	58.7932	62.367	66.6243	67.3858	64.905	56.6621
	ENSMUSG00000020115	Tbk1	0.0370394	4.77038	0.858929	0.963372			Tbk1	21.9572	32.6119	31.5695	24.0417	27.4825	24.3019	28.1976	27.4863
	ENSMUSG00000020116	Pno1	-0.177168	4.31998	0.407844	0.765806			Pno1	24.2889	17.6236	15.2852	17.4892	21.5081	21.6287	22.5857	18.7088
	ENSMUSG00000020120	Plek	-0.147316	1.97205	0.572326	0.858806			Plek	3.20614	3.59061	4.29585	3.48841	3.83814	4.6868	3.21995	4.36813
	ENSMUSG00000020121	Srgap1	-0.31145	4.81669	0.120072	0.46393			Srgap1	19.2854	26.6825	24.1267	30.17	32.6242	28.1208	30.7275	33.0083
	ENSMUSG00000020122	Egfr	0.393285	3.7439	0.130442	0.483262			Egfr	8.69543	18.2166	17.1334	16.4049	12.8904	10.8317	11.0398	11.2912
	ENSMUSG00000020123	Avpr1a	-0.0882054	0.0537182	0.842858	0.958639			Avpr1a	0.922979	1.08706	1.39865	0.282844	0.832804	1.18038	1.01198	0.906594
	ENSMUSG00000020124	Usp15	0.063491	6.38879	0.745215	0.928064			Usp15	57.6619	86.6028	99.9035	98.0525	82.0493	83.2515	78.9808	83.2006
	ENSMUSG00000020128	Vps54	0.0729588	5.17334	0.713299	0.916528			Vps54	27.9808	39.0025	42.9085	37.7596	36.2451	40.7926	30.9115	32.3901
	ENSMUSG00000020130	Tbc1d15	0.158411	4.84388	0.466135	0.806205			Tbc1d15	20.8399	35.7084	33.2679	30.9714	30.162	28.3986	21.5737	28.1044
	ENSMUSG00000020131	Pcsk4	1.04653	1.96073	0.000542679	0.0105934			Pcsk4	6.89805	5.86356	4.99517	2.82844	2.53462	2.22189	2.62196	2.59616
	ENSMUSG00000020132	Rab21	-0.0142411	6.2804	0.932292	0.986205			Rab21	79.1333	74.5792	76.9257	78.442	81.6872	81.2032	74.7029	74.5055
	ENSMUSG00000020133	2310011J03Rik	0.118827	4.19731	0.591752	0.86605			2310011J03Rik	25.7462	16.6024	16.8337	16.9235	16.8009	18.5042	16.1458	18.5852
	ENSMUSG00000020134	Peli1	0.141913	4.68967	0.478638	0.812618			Peli1	21.86	24.706	31.1199	30.3114	26.8308	23.191	21.8037	26.0028
	ENSMUSG00000020135	Apc2	-0.678714	3.22148	0.00393204	0.0491897			Apc2	6.80089	8.56475	7.19305	5.79829	10.3195	11.0747	11.9598	12.1566
	ENSMUSG00000020137	Thap2	-0.698668	3.32737	0.0244699	0.17932			Thap2	9.27836	8.07063	9.29102	3.67697	14.918	15.4491	9.65985	9.14836
	ENSMUSG00000020142	Slc1a4	-0.691218	2.57891	0.0143111	0.124006			Slc1a4	3.9348	3.9859	3.34677	6.74111	8.32804	6.04077	7.95788	6.75825
	ENSMUSG00000020143	Dock2	-1.26202	0.462911	0.0553545	0.298275			Dock2	0.534356	0.230589	2.04802	0.235703	2.28116	2.88152	1.74797	0.329671
	ENSMUSG00000020149	Rab1a	0.258111	7.2856	0.160378	0.531741			Rab1a	175.366	159.93	170.086	174.09	168.697	165.843	110.904	122.596
	ENSMUSG00000020150	Gamt	-0.459155	2.15991	0.157294	0.527314			Gamt	6.60658	2.89884	2.64744	2.63987	4.81578	5.52001	5.42792	4.53297
	ENSMUSG00000020152	Actr2	-0.177389	6.32084	0.330053	0.705742			Actr2	59.7507	73.9533	73.2792	92.8199	85.7064	89.4312	85.4667	78.4204
	ENSMUSG00000020153	Ndufs7	0.375711	7.98016	0.0784925	0.368816			Ndufs7	428.554	252.693	238.619	220.618	199.764	205.699	235.01	238.517
	ENSMUSG00000020154	Ptprb	-0.159705	7.47996	0.50246	0.827665			Ptprb	87.8773	229.14	202.554	154.621	189.481	193.235	195.451	175.055
	ENSMUSG00000020155	Kcnmb1	-0.783756	1.24897	0.0082052	0.0840081			Kcnmb1	1.45733	1.9106	1.04899	2.26275	2.60704	3.29812	2.98996	2.67857
	ENSMUSG00000020156	Mum1	-0.398932	4.9729	0.0282651	0.195417			Mum1	26.1834	29.2519	28.1728	24.4188	35.8468	37.3556	36.8914	32.3901
	ENSMUSG00000020160	Meis1	-0.0922851	4.89697	0.628474	0.883935			Meis1	27.6408	33.5672	28.4225	25.3616	31.8276	33.745	29.5776	27.4863
	ENSMUSG00000020163	Uqcr11	0.149796	7.41642	0.472046	0.80963			Uqcr11	263.826	157.13	158.497	139.018	143.966	157.928	163.712	181.978
	ENSMUSG00000020166	Cnot2	-0.0460649	5.71004	0.7863	0.942226			Cnot2	50.9096	48.6873	54.2975	51.8547	52.0321	56.3111	50.4152	53.6127
	ENSMUSG00000020167	Tcf3	-0.501383	5.33268	0.0102554	0.098865			Tcf3	24.7747	37.2896	32.8682	38.1839	41.2057	49.819	50.8292	46.6896
	ENSMUSG00000020169	Best3	-0.24032	1.0473	0.60622	0.873395			Best3	0.340045	1.64707	2.44763	2.82844	2.38978	2.95095	2.02397	1.19506
	ENSMUSG00000020170	Frs2	0.231647	5.81465	0.272076	0.661209			Frs2	37.3078	65.9815	70.0823	69.4381	55.2547	54.7488	48.1613	48.6264
	ENSMUSG00000020171	Yeats4	0.226706	4.27269	0.280081	0.669			Yeats4	25.2605	17.8542	20.1305	19.8462	18.9372	19.9623	17.1117	14.9176
	ENSMUSG00000020173	Cobl	-0.11435	3.57469	0.660437	0.897671			Cobl	15.9335	10.113	7.54271	11.8794	11.5868	11.3178	14.1218	12.1978
	ENSMUSG00000020175	Rab36	-0.396132	1.3962	0.200816	0.590138			Rab36	1.40876	2.30589	3.09701	1.97991	2.4622	2.39548	3.03595	3.70879
	ENSMUSG00000020176	Grb10	-0.224883	7.85675	0.327927	0.704459			Grb10	151.757	300.557	193.363	208.974	226.885	227.918	347.617	196.607
	ENSMUSG00000020178	Adora2a	0.223374	4.36133	0.2857	0.672143			Adora2a	24.1432	24.0472	23.2775	16.7349	17.0544	18.1223	20.1017	20.3159
	ENSMUSG00000020180	Snrpd3	0.25514	5.45795	0.21787	0.609046			Snrpd3	65.8229	37.2567	40.311	47.6592	40.6988	35.8975	45.0793	38.3654
	ENSMUSG00000020181	Nav3	-0.419679	4.58356	0.0634299	0.32569			Nav3	14.4276	27.9013	21.9288	17.3949	26.6497	30.4816	27.0936	25.1374
	ENSMUSG00000020182	Ddc	0.0442608	5.81011	0.827788	0.954298			Ddc	69.9035	38.212	53.2485	66.2797	60.2153	54.5058	53.0832	52.8297
	ENSMUSG00000020183	Cpm	0.146206	3.33599	0.595857	0.867363			Cpm	6.65516	15.5813	9.94039	9.80525	9.05221	9.20002	9.56786	10.2198
	ENSMUSG00000020184	Mdm2	0.500699	5.58053	0.107728	0.43857			Mdm2	25.0176	55.3744	62.9891	80.5633	47.7233	43.188	46.4593	20.8929
	ENSMUSG00000020185	E2f7	-0.834861	3.3101	0.0347047	0.222039			E2f7	2.76894	6.88474	3.89624	14.6607	14.7008	11.8732	11.8678	11.9093
	ENSMUSG00000020186	Csrp2	0.155982	6.15391	0.476307	0.811847			Csrp2	106.337	49.8402	63.7884	79.9976	64.4156	60.8937	71.0229	72.816
	ENSMUSG00000020189	Osbpl8	-0.236843	6.60518	0.327476	0.704244			Osbpl8	45.9546	101.591	110.493	99.1367	125.065	113.247	91.4006	91.1951
	ENSMUSG00000020190	Mknk2	0.401352	7.18323	0.0284212	0.196036			Mknk2	131.743	194.716	188.068	146.749	119.272	118.385	120.84	142.253
	ENSMUSG00000020196	Cabin1	0.0274003	6.04794	0.875766	0.97022			Cabin1	55.4759	69.8356	70.8815	70.6166	64.0173	64.4002	69.459	63.9561
	ENSMUSG00000020198	Ap3d1	0.0924544	6.95912	0.572782	0.859012			Ap3d1	122.27	137.267	135.319	118.417	122.205	113.004	128.568	117.692
	ENSMUSG00000020205	Phlda1	-0.621544	3.79983	0.0125806	0.113989			Phlda1	12.9217	9.15769	10.34	11.2195	13.868	17.3585	22.6317	13.2692
	ENSMUSG00000020211	Sf3a2	0.116645	4.28206	0.55567	0.850997			Sf3a2	21.3257	21.2801	20.4303	17.5834	19.1183	19.1985	16.7897	19.2445
	ENSMUSG00000020212	Mdm1	-0.58171	2.75645	0.0281982	0.195146			Mdm1	3.59476	5.10591	6.49373	6.17542	7.20556	9.54719	7.95788	7.25275
	ENSMUSG00000020218	Wif1	-0.074621	2.78695	0.755245	0.930789			Wif1	7.28667	6.25885	6.29392	6.74111	6.33655	6.80455	7.72788	7.12913
	ENSMUSG00000020219	Timm13	0.163766	5.33074	0.549425	0.847786			Timm13	67.2803	32.3813	27.973	42.1908	30.0171	33.9186	33.1195	54.5193
	ENSMUSG00000020220	Vps13d	0.221716	7.48712	0.331232	0.706172			Vps13d	104.248	220.081	254.654	193.324	174.744	171.606	164.264	151.69
	ENSMUSG00000020224	Llph	0.150836	3.0982	0.55177	0.84891			Llph	12.4845	7.24709	8.34194	7.68392	7.67628	7.42945	8.83187	8.24176
	ENSMUSG00000020225	Tmbim4	0.269974	4.78945	0.171657	0.549687			Tmbim4	33.1301	35.0166	27.1238	25.2674	22.5581	24.0589	25.8976	27.5275
	ENSMUSG00000020227	Irak3	0.400169	2.2873	0.15381	0.524465			Irak3	4.17769	5.76473	7.49276	4.43122	3.2588	4.16605	4.46193	4.6978
	ENSMUSG00000020228	Helb	0.331611	4.53397	0.103408	0.429711			Helb	21.3257	25.7931	31.9691	23.8531	21.4356	21.9759	19.6877	18.6676
	ENSMUSG00000020230	Prmt2	-0.300759	4.631	0.191228	0.575778			Prmt2	16.8565	23.2895	22.1786	26.163	36.2813	23.7812	28.8876	20.0687
	ENSMUSG00000020231	Dip2a	-0.123463	5.53437	0.611761	0.87549			Dip2a	22.4915	47.172	55.6462	51.8075	41.3505	47.8748	50.5532	53.2006
	ENSMUSG00000020232	Hmg20b	0.0846576	5.29437	0.647685	0.891263			Hmg20b	47.1691	38.4096	39.8615	35.8269	32.9139	43.1533	37.4434	38.5302
	ENSMUSG00000020235	Fzr1	-0.182958	5.35527	0.356754	0.725293			Fzr1	46.4404	37.7837	26.7242	42.0966	43.9576	43.2228	44.2513	42.3215
	ENSMUSG00000020238	Ncln	0.119833	5.72537	0.485672	0.818768			Ncln	62.0339	54.485	53.4484	50.1105	49.2078	50.1315	53.5892	49.6154
	ENSMUSG00000020241	Col6a2	-0.253029	8.56056	0.122043	0.46746			Col6a2	350.975	330.863	317.593	378.398	375.558	424.763	429.726	411.923
	ENSMUSG00000020246	Hcfc2	-0.0503594	4.83698	0.821587	0.952909			Hcfc2	20.4513	31.1625	25.2756	35.0726	27.4825	36.1752	28.5656	23.7363
	ENSMUSG00000020248	Nfyb	0.0525739	4.10061	0.801613	0.947207			Nfyb	18.5567	16.1413	19.1315	15.745	17.163	18.8167	15.9618	15.0824
	ENSMUSG00000020250	Txnrd1	-0.122951	5.85157	0.489053	0.819612			Txnrd1	52.9984	57.3509	46.555	63.8755	58.767	57.2832	66.377	58.0632
	ENSMUSG00000020251	Glt8d2	-0.335942	1.55778	0.263801	0.654069			Glt8d2	3.15756	2.40472	3.14696	1.41422	2.78808	3.78416	3.12795	3.04945
	ENSMUSG00000020253	Ppm1m	0.119603	3.56118	0.612219	0.875659			Ppm1m	15.302	11.0024	12.2382	10.3238	11.3696	9.23474	12.0058	12.3626
	ENSMUSG00000020255	D10Wsu102e	0.0405336	4.08749	0.856242	0.962973			D10Wsu102e	12.9703	16.9977	17.633	21.0247	17.344	17.7751	15.6398	15.9478
	ENSMUSG00000020256	Aldh1l2	-0.215007	5.07521	0.346185	0.717292			Aldh1l2	21.3742	26.1225	44.1573	32.9041	38.1279	40.9314	33.0275	32.3901
	ENSMUSG00000020257	Wdr82	-0.245951	6.65548	0.129061	0.480987			Wdr82	94.4839	90.6875	87.0159	96.4497	114.637	109.289	106.442	106.772
	ENSMUSG00000020258	Glyctk	-0.0596453	0.990113	0.841266	0.958639			Glyctk	1.70022	1.9106	2.14792	1.69706	2.24495	1.90944	1.74797	1.8544
	ENSMUSG00000020260	Pofut2	0.0773669	5.69756	0.683195	0.906273			Pofut2	67.086	53.1673	50.8009	41.7666	46.5284	52.7352	53.0372	49.4094
	ENSMUSG00000020261	Slc36a1	0.148261	4.14778	0.525738	0.836558			Slc36a1	15.3506	22.5319	16.9836	19.2805	18.7562	17.2197	11.8678	19.0797
	ENSMUSG00000020262	Adarb1	0.49531	5.24062	0.090835	0.398611			Adarb1	25.6005	72.2733	42.3091	36.2511	22.9564	27.2182	45.4933	29.6291
	ENSMUSG00000020263	Appl2	-0.0483513	6.40796	0.82728	0.954162			Appl2	57.3218	117.963	92.9102	65.3369	80.2026	90.2297	77.0488	97.5413
	ENSMUSG00000020264	Slc36a2	-1.11197	3.45803	1.58e-06	8.03e-05			Slc36a2	6.94663	5.99532	6.34387	8.29675	14.556	16.0393	15.8698	13.1044
	ENSMUSG00000020265	Sumo3	0.852882	5.62316	0.000223058	0.00522662			Sumo3	79.0847	54.3203	64.5876	55.4845	23.0288	42.1465	45.9533	29.217
	ENSMUSG00000020267	Hint1	0.350604	7.20564	0.0892172	0.395162			Hint1	245.027	136.114	137.667	142.742	121.879	135.015	128.108	133.764
	ENSMUSG00000020268	Lyrm7	0.059929	3.30013	0.826753	0.954086			Lyrm7	15.0105	8.49887	6.74348	9.66382	9.88502	8.85285	9.47586	10.055
	ENSMUSG00000020271	Fbxw11	-0.0124175	6.1197	0.944874	0.98924			Fbxw11	54.2128	70.8239	74.7777	76.7921	71.4039	66.0666	72.0349	69.5193
	ENSMUSG00000020272	Stk10	-0.816812	4.49636	3.55e-05	0.00113807			Stk10	18.9939	16.4707	15.7348	13.9065	27.8446	28.0514	31.0495	27.7747
	ENSMUSG00000020273	Papolg	-0.219092	3.16072	0.402019	0.761529			Papolg	5.82934	8.9271	9.29102	8.67387	11.9851	10.4151	8.04988	7.62363
	ENSMUSG00000020275	Rel	0.0916115	4.28502	0.70472	0.914292			Rel	12.8731	19.666	20.3803	27.2001	18.032	22.4619	16.7437	17.9258
	ENSMUSG00000020277	Pfkl	-0.00775783	7.28886	0.96364	0.993973			Pfkl	167.205	138.584	140.814	176.919	156.64	149.7	166.104	154.409
	ENSMUSG00000020280	Pus10	-0.416059	2.87673	0.183909	0.567501			Pus10	3.54618	7.8071	7.3429	6.12828	11.7679	5.93662	9.38386	6.0989
	ENSMUSG00000020282	Rhbdf1	0.0808891	5.4615	0.647593	0.891263			Rhbdf1	43.38	44.372	43.508	49.5919	36.6072	42.702	46.5513	45.1649
	ENSMUSG00000020283	Pex13	0.192709	4.79317	0.292023	0.677741			Pex13	31.2841	29.1201	27.7732	29.7929	27.8084	25.3087	24.2416	25.8379
	ENSMUSG00000020284	1810043G02Rik	0.192708	3.56456	0.432726	0.785103			1810043G02Rik	12.3388	14.0989	14.5859	9.09814	9.63156	12.2551	9.15386	12.8159
	ENSMUSG00000020287	Mpg	0.165199	2.49593	0.539311	0.843766			Mpg	4.12911	5.83062	7.29295	6.2697	4.8882	4.96454	4.69193	6.42858
	ENSMUSG00000020288	Ahsa2	0.207486	5.46271	0.316882	0.695575			Ahsa2	54.9415	34.3908	53.3485	46.1507	44.0662	46.4167	30.4515	42.4451
	ENSMUSG00000020289	Nprl3	0.13807	4.84396	0.448815	0.795481			Nprl3	29.1953	29.6472	31.9691	29.2272	26.1428	26.0031	28.0596	28.8874
	ENSMUSG00000020290	Xpo1	-0.596886	5.84855	0.0142593	0.123831			Xpo1	33.4215	40.452	34.3168	75.0007	73.1781	76.3081	64.215	63.3379
	ENSMUSG00000020300	Cpeb4	-0.262564	5.54383	0.563461	0.854077			Cpeb4	4.71205	54.5838	52.4993	57.5115	56.0875	49.7843	52.7152	44.5467
	ENSMUSG00000020303	Stc2	0.774862	4.19812	0.00080955	0.0146195			Stc2	19.3826	26.1884	29.5215	17.2063	13.5059	13.7827	11.7298	14.9176
	ENSMUSG00000020305	Asb3	-0.267523	2.5073	0.320236	0.697959			Asb3	5.10067	5.30356	6.24397	3.67697	5.39512	7.74191	5.28992	6.01649
	ENSMUSG00000020307	Cdc34	0.112229	5.75177	0.574571	0.859388			Cdc34	64.8514	45.3602	55.4964	57.9358	41.7126	57.5262	43.7913	63.7912
	ENSMUSG00000020308	Tpgs1	0.203075	3.52399	0.431098	0.784657			Tpgs1	18.0224	11.233	10.39	9.2867	10.1385	9.72078	11.6838	10.9615
	ENSMUSG00000020309	Chac2	-0.277653	1.80357	0.323336	0.701218			Chac2	3.20614	3.29413	3.44667	2.35703	4.59852	3.33284	4.32394	2.67857
	ENSMUSG00000020311	Erlec1	0.349516	5.14446	0.0462179	0.267924			Erlec1	38.085	40.4849	42.7087	36.9111	31.3569	31.4189	31.0035	30.3709
	ENSMUSG00000020312	Shc2	-0.612756	2.76166	0.0307297	0.205586			Shc2	6.50943	5.86356	5.99421	2.7813	8.69013	8.08908	7.54389	8.03572
	ENSMUSG00000020315	Sptbn1	-0.16414	10.4807	0.436519	0.78818			Sptbn1	805.517	1494.22	1473.23	1617.39	1538.59	1429.58	1703.91	1367.89
	ENSMUSG00000020319	Wdpcp	0.103565	2.36121	0.689523	0.909443			Wdpcp	4.46916	4.41414	5.74445	6.36398	4.38127	4.82567	5.19792	5.10989
	ENSMUSG00000020321	Mdh1	0.20955	10.4591	0.234622	0.624357			Mdh1	1915.42	1365.65	1317.63	1440.05	1260.54	1232.56	1368.48	1360.76
	ENSMUSG00000020325	Fstl3	0.624775	2.69815	0.0193235	0.154303			Fstl3	9.61841	7.28004	5.19498	9.051	4.4899	4.96454	5.01392	5.72803
	ENSMUSG00000020326	Ccng1	-0.0632548	8.15177	0.702662	0.91405			Ccng1	258.725	264.848	283.027	305.754	307.305	304.538	296.19	254.135
	ENSMUSG00000020328	Nudcd2	0.076664	3.08251	0.738734	0.925568			Nudcd2	8.30681	8.53181	8.04223	9.56954	8.14699	8.71398	8.04988	7.74726
	ENSMUSG00000020329	Polrmt	-0.00924689	4.92963	0.963683	0.993973			Polrmt	33.5187	32.4143	30.8202	24.4188	29.5826	34.0922	31.4175	26.8681
	ENSMUSG00000020330	Hmmr	-1.09338	4.37849	0.0528921	0.290092			Hmmr	4.03196	6.95062	3.39672	38.4667	34.2898	33.8144	25.8516	18.7912
	ENSMUSG00000020331	Hcn2	-0.686763	4.55409	0.00156611	0.0246722			Hcn2	14.1361	16.4707	17.2333	23.9003	28.424	24.8921	33.2575	28.9286
	ENSMUSG00000020334	Slc22a4	-0.515471	1.01929	0.0868105	0.390054			Slc22a4	1.26302	2.00942	1.74831	1.31994	2.53462	2.32604	2.66796	1.60714
	ENSMUSG00000020335	Zfp354b	0.0342654	0.412288	0.919211	0.982752			Zfp354b	1.36018	1.25177	1.64841	0.80139	1.70182	1.35397	1.19598	0.659341
	ENSMUSG00000020340	Cyfip2	-0.946854	6.6606	0.0159961	0.135242			Cyfip2	12.8731	96.9134	78.3743	87.9644	128.541	136.021	155.202	112.624
	ENSMUSG00000020346	Mgat1	0.13753	4.91001	0.820198	0.952261			Mgat1	70.0006	8.07063	22.0787	25.6445	18.9734	10.1027	9.84385	75.4121
	ENSMUSG00000020349	Ppp2ca	0.0654492	7.9172	0.68831	0.909181			Ppp2ca	272.084	238.627	217.939	259.839	245.641	234.896	234.228	229.863
	ENSMUSG00000020354	Sgcd	0.0689222	3.7694	0.834722	0.956225			Sgcd	5.19783	14.8565	15.7348	19.7048	14.4473	14.0604	13.9378	10.467
	ENSMUSG00000020357	Flt4	-0.126678	5.06341	0.574791	0.859388			Flt4	20.3541	28.7907	35.0661	43.3694	33.2759	34.231	38.6854	33.0907
	ENSMUSG00000020358	Hnrnpab	-0.0349407	7.63666	0.837681	0.957184			Hnrnpab	223.312	185.657	161.194	215.904	202.697	202.817	202.167	197.637
	ENSMUSG00000020359	Phykpl	0.0594346	4.07906	0.775805	0.939536			Phykpl	18.751	18.1836	16.534	15.1793	16.7285	15.831	16.2378	17.1017
	ENSMUSG00000020361	Hspa4	-0.132538	7.48392	0.422339	0.777783			Hspa4	190.522	161.676	154.75	175.929	194.804	188.236	197.429	168.091
	ENSMUSG00000020362	Cnot6	-0.381937	6.07786	0.0367639	0.230272			Cnot6	48.0435	54.1556	62.4397	69.721	83.6425	79.6062	70.2869	71.7858
	ENSMUSG00000020363	Gfpt2	-0.0118267	4.32137	0.967197	0.994839			Gfpt2	19.1882	23.1907	26.874	10.0409	17.163	20.9691	25.6216	16.2363
	ENSMUSG00000020364	Zfp354a	0.733972	1.48077	0.0235426	0.175812			Zfp354a	3.83765	3.32708	4.64551	1.79134	1.95528	1.59699	2.06997	2.55495
	ENSMUSG00000020366	Mapk9	0.152373	4.92543	0.414768	0.77169			Mapk9	27.1064	33.0402	33.7174	33.7527	26.5773	31.0371	29.5316	27.6923
	ENSMUSG00000020368	Canx	0.00397207	7.74617	0.980997	0.998968			Canx	187.025	206.345	229.328	236.976	221.526	228.542	206.215	200.975
	ENSMUSG00000020372	Rack1	0.272361	9.06337	0.169125	0.5463			Rack1	816.059	523.833	521.696	479.467	464.016	418.896	515.514	539.877
	ENSMUSG00000020375	Rufy1	0.160912	5.56073	0.364283	0.732352			Rufy1	57.419	46.1838	52.799	42.6151	42.9075	45.3405	46.8733	42.8572
	ENSMUSG00000020376	Rnf130	0.0189377	4.82105	0.924908	0.984312			Rnf130	33.7616	27.8354	30.1708	21.7318	28.2791	29.4748	26.4956	27.7335
	ENSMUSG00000020380	Rad50	-0.0623253	4.46124	0.761327	0.933641			Rad50	18.411	21.8401	24.3764	21.2604	25.1289	24.3714	18.9517	21.1813
	ENSMUSG00000020381	Mrnip	0.153441	1.55877	0.625283	0.881678			Mrnip	3.59476	1.9106	2.24783	4.38408	2.93292	2.15246	2.98996	2.8022
	ENSMUSG00000020385	Clk4	0.0860228	5.6418	0.662654	0.89821			Clk4	50.8124	55.6709	62.6395	36.204	51.3804	50.8952	44.2973	46.8544
	ENSMUSG00000020386	Sar1b	0.0180929	5.83395	0.920391	0.982772			Sar1b	71.4094	52.9367	52.2995	52.6561	57.4997	57.1096	52.8532	58.9286
	ENSMUSG00000020387	Jade2	1.39801	3.36361	5.67e-05	0.00171894			Jade2	7.18952	20.4566	22.8279	8.76815	5.10545	6.52681	5.61192	5.23352
	ENSMUSG00000020388	Pdlim4	1.01494	3.69455	7.03e-05	0.00204892			Pdlim4	21.0828	15.713	20.5302	11.6437	6.77106	8.92229	9.15386	9.27198
	ENSMUSG00000020389	Cdkl3	0.257416	3.06001	0.257581	0.647497			Cdkl3	9.18121	8.66357	8.39189	9.75811	8.03837	7.117	6.9459	7.99451
	ENSMUSG00000020390	Ube2b	0.23519	6.88073	0.156245	0.526939			Ube2b	127.177	131.074	135.919	115.212	108.156	119.774	97.9325	106.854
	ENSMUSG00000020392	Cdkn2aipnl	0.233636	4.51343	0.239057	0.628833			Cdkn2aipnl	29.7782	21.1483	22.6781	24.8431	21.9426	21.108	20.0097	20.6044
	ENSMUSG00000020393	Kremen1	0.18966	7.1483	0.308484	0.688913			Kremen1	107.357	172.58	163.592	160.749	121.734	130.015	142.966	135.206
	ENSMUSG00000020397	Med7	0.411882	3.5305	0.113992	0.451017			Med7	9.8613	12.8801	13.2372	16.4521	12.3834	10.3804	6.5779	10.0137
	ENSMUSG00000020400	Tnip1	0.0329147	4.81425	0.861347	0.963576			Tnip1	28.4666	27.3743	30.2208	27.4358	27.4463	25.4823	31.2795	26.7445
	ENSMUSG00000020402	Vdac1	0.219479	9.54852	0.163033	0.536879			Vdac1	832.964	812.498	824.603	752.364	676.2	694.168	699.511	697.789
	ENSMUSG00000020407	Upp1	-0.0771568	4.68488	0.736062	0.924205			Upp1	27.9322	18.9742	19.5311	33.4227	24.0065	22.6355	30.4975	28.1868
	ENSMUSG00000020409	Slu7	0.115619	5.24139	0.509377	0.829719			Slu7	38.8137	37.6849	41.0603	39.5038	38.2003	36.3835	33.1655	37.1704
	ENSMUSG00000020411	Nipal4	0.055846	0.0991885	0.902543	0.978532			Nipal4	1.3116	0.560003	1.14889	1.08423	0.869013	0.624907	1.14998	1.27747
	ENSMUSG00000020412	Ascc2	-0.400257	4.91389	0.0582831	0.308308			Ascc2	21.0342	30.7013	32.2189	19.6576	33.7829	34.3352	36.1095	32.5962
	ENSMUSG00000020413	Hus1	-0.366633	4.43284	0.0874115	0.391143			Hus1	13.6989	19.2707	19.1315	23.0518	26.5049	24.7533	24.4716	21.1813
	ENSMUSG00000020415	Pttg1	0.218623	4.52455	0.333236	0.707918			Pttg1	31.4299	17.5577	20.0306	29.7457	20.3856	21.6287	20.6997	22.0879
	ENSMUSG00000020420	Zfp607a	-0.229268	2.09762	0.42603	0.780235			Zfp607a	2.33174	4.05178	5.14503	3.91267	4.56232	5.24228	4.41593	3.87363
	ENSMUSG00000020422	Tns3	0.257984	5.87838	0.199298	0.587686			Tns3	42.5542	65.8168	68.0343	79.5262	54.8564	51.9367	52.3932	54.8489
	ENSMUSG00000020423	Btg2	-0.419508	5.2144	0.0386653	0.23852			Btg2	37.7935	28.8896	29.3716	30.7357	32.8776	53.3601	43.6073	39.6841
	ENSMUSG00000020424	Castor1	0.917741	2.56322	0.00116895	0.019353			Castor1	8.93832	9.25652	7.64262	4.66692	3.6933	3.88831	3.63395	4.94506
	ENSMUSG00000020427	Igfbp3	1.69073	5.28556	1.8e-10	2.49e-08			Igfbp3	50.0352	70.6592	85.4674	31.6785	15.8233	19.7193	20.3777	17.761
	ENSMUSG00000020430	Pes1	0.0300348	5.31043	0.866222	0.96627			Pes1	45.1288	36.0708	39.7616	39.1267	37.5848	37.4597	39.0994	42.6099
	ENSMUSG00000020431	Adcy1	-0.13193	0.96409	0.690871	0.909443			Adcy1	1.79738	1.44942	1.64841	2.26275	1.91907	1.77057	2.66796	1.48352
	ENSMUSG00000020432	Tcn2	0.484443	6.18633	0.00954381	0.0939005			Tcn2	90.8405	91.1487	96.207	61.1885	58.3325	61.2409	59.8451	63.1731
	ENSMUSG00000020435	Osbp2	0.887844	3.50269	0.000352836	0.00751453			Osbp2	12.6788	17.1954	18.1325	10.4652	7.82111	8.78342	7.40589	7.58242
	ENSMUSG00000020437	Myo1g	-0.286566	1.24926	0.3561	0.724732			Myo1g	3.01182	2.17413	1.69836	1.36708	2.4622	2.43019	2.80596	2.39011
	ENSMUSG00000020439	Smtn	-0.0626023	8.24094	0.704374	0.914292			Smtn	274.368	323.056	317.343	268.749	290.323	330.472	307.873	307.377
	ENSMUSG00000020440	Arf5	-0.0435804	5.85675	0.816218	0.951242			Arf5	70.535	51.7179	48.7029	57.0401	55.2547	52.3533	60.9491	66.4286
	ENSMUSG00000020441	2310033P09Rik	-0.0886382	3.29151	0.717036	0.917888			2310033P09Rik	12.4359	8.63063	8.39189	8.20247	8.94359	10.554	10.8098	9.72528
	ENSMUSG00000020444	Guk1	0.261644	5.47676	0.190632	0.575308			Guk1	65.7258	43.4826	43.6578	41.0595	37.0779	36.9737	42.4114	45.2885
	ENSMUSG00000020448	Rnf185	0.181992	5.19971	0.304554	0.686001			Rnf185	42.5056	37.9814	36.4648	38.9853	34.7243	33.3631	32.0155	37.3352
	ENSMUSG00000020451	Limk2	-0.185314	5.43543	0.275328	0.664434			Limk2	38.6194	40.0896	40.1112	42.8508	43.9576	45.7224	49.1733	45
	ENSMUSG00000020453	Patz1	0.305476	4.28097	0.181241	0.564228			Patz1	22.2486	21.5436	17.583	24.2303	15.9681	13.2966	16.5138	23.5302
	ENSMUSG00000020454	Eif4enif1	0.388124	5.951	0.0245442	0.179613			Eif4enif1	59.0706	74.0521	70.5818	76.4621	52.9736	53.6379	53.2212	54.272
	ENSMUSG00000020455	Trim11	0.117772	4.90825	0.522917	0.835122			Trim11	33.7616	31.9202	31.3697	27.6244	27.4463	30.7593	28.3816	28.3105
	ENSMUSG00000020456	Ogdh	-0.207139	10.7184	0.228603	0.619775			Ogdh	1261.66	1623.81	1561.74	1808.79	1798.1	1724.81	1962.97	1736.09
	ENSMUSG00000020457	Drg1	0.108386	5.50231	0.532009	0.83938			Drg1	53.4842	43.1202	44.1573	47.0463	43.2334	41.4522	45.9533	43.5577
	ENSMUSG00000020458	Rtn4	-0.0762869	6.85323	0.698998	0.912838			Rtn4	81.4164	123.398	122.182	122.896	95.5914	145.673	117.62	115.467
	ENSMUSG00000020459	Mtif2	-0.157424	5.23536	0.384043	0.747739			Mtif2	35.1218	36.0049	38.263	32.7627	36.752	45.5141	39.3754	36.8819
	ENSMUSG00000020460	Rps27a	0.277344	6.79665	0.191881	0.576569			Rps27a	180.564	113.582	102.051	90.7928	99.3933	109.914	95.1726	97.294
	ENSMUSG00000020462	Cfap36	-0.323747	4.074	0.170756	0.548274			Cfap36	16.3707	10.7718	12.8875	19.5634	19.8787	19.5804	18.2157	16.8132
	ENSMUSG00000020463	Ppp4r3b	-0.146268	4.66912	0.655905	0.895213			Ppp4r3b	7.96676	21.5766	36.3649	30.4057	24.0789	29.5095	25.5756	27.4039
	ENSMUSG00000020464	Pnpt1	-0.180312	4.58571	0.358291	0.726634			Pnpt1	22.2486	22.2025	18.8818	26.3987	25.7083	27.3918	25.2076	23.3654
	ENSMUSG00000020469	Myl7	-0.687163	5.35852	0.0252255	0.182301			Myl7	24.7747	33.6331	43.458	23.5703	68.0002	60.5813	20.4237	52.9121
	ENSMUSG00000020471	Pold2	-0.256048	4.5693	0.313159	0.692886			Pold2	27.5922	17.3601	13.0874	28.2372	21.2546	25.4823	26.7716	29.5055
	ENSMUSG00000020472	Zkscan17	0.194772	5.08661	0.281214	0.669801			Zkscan17	33.1301	37.3884	37.8634	36.3454	30.3792	29.3359	30.9115	35.8517
	ENSMUSG00000020473	Aebp1	-0.121444	4.83463	0.515914	0.831946			Aebp1	28.6609	24.3766	27.8231	28.1901	26.2876	31.8703	30.5895	29.8352
	ENSMUSG00000020474	Polm	0.214928	2.72142	0.363419	0.731646			Polm	6.41227	7.34592	7.44281	6.78825	6.01067	5.41586	6.11791	6.59341
	ENSMUSG00000020475	Pgam2	-0.0842769	8.54623	0.699455	0.913157			Pgam2	548.444	294.825	267.092	341.015	361.075	350.573	419.698	407.308
	ENSMUSG00000020476	Dbnl	-0.106303	5.08461	0.577963	0.859388			Dbnl	37.9393	31.0637	28.2227	33.187	29.5826	33.502	39.4214	37.9121
	ENSMUSG00000020477	Mrps24	0.331597	5.16858	0.140717	0.503049			Mrps24	59.7993	35.379	33.0181	31.8199	29.8361	28.6416	36.2475	32.4313
	ENSMUSG00000020482	Ccdc117	-0.00964231	4.48774	0.964433	0.993973			Ccdc117	19.0911	25.859	25.1757	18.9505	22.8478	25.1004	20.6077	21.1401
	ENSMUSG00000020483	Dynll2	-0.0882556	7.18903	0.663858	0.898717			Dynll2	181.001	135.949	138.216	110.356	125.065	137.618	140.758	197.761
	ENSMUSG00000020484	Xbp1	0.379884	5.21881	0.224766	0.615621			Xbp1	61.4509	48.0614	33.2679	25.3145	42.9075	20.865	45.5853	19.8626
	ENSMUSG00000020485	Supt4a	0.393754	4.64299	0.0538026	0.29273			Supt4a	36.6277	26.5507	26.4245	23.5703	19.8425	21.8718	21.2057	23.2006
	ENSMUSG00000020486	Septin4	-0.284673	5.62204	0.128973	0.480773			Septin4	54.7472	41.4402	38.6626	42.4737	52.358	46.2431	61.9611	55.4671
	ENSMUSG00000020491	2810021J22Rik	0.177791	2.28494	0.497268	0.824921			2810021J22Rik	4.22627	4.61179	6.69353	4.85548	5.14166	4.2702	4.36993	4.2033
	ENSMUSG00000020492	Ska2	-2.7021	3.59929	3.38e-25	4.82e-22			Ska2	2.6232	2.89884	2.64744	4.61978	21.6529	19.6499	20.3777	21.5934
	ENSMUSG00000020493	Prr11	-1.27732	2.62979	0.0127929	0.115408			Prr11	1.3116	2.00942	1.24879	9.66382	9.77639	9.26946	7.40589	8.03572
	ENSMUSG00000020495	Smg8	0.242697	3.58093	0.275601	0.664434			Smg8	12.8245	13.3742	14.7358	10.6066	10.4644	11.8385	10.9478	10.3022
	ENSMUSG00000020496	Rnf187	0.169711	6.88255	0.334478	0.708416			Rnf187	155.643	118.128	107.846	117.757	105.802	107.866	113.204	117.074
	ENSMUSG00000020513	Tubd1	-0.248217	2.78651	0.290808	0.676572			Tubd1	6.46085	6.48944	5.44474	6.5054	7.60386	7.70719	7.77388	6.51099
	ENSMUSG00000020514	Mrpl22	0.128763	4.57228	0.540727	0.844633			Mrpl22	33.5187	21.5436	22.9778	21.0719	22.015	22.1148	22.9077	23.5714
	ENSMUSG00000020515	Cnot8	0.0377483	5.65562	0.828958	0.954381			Cnot8	59.4593	47.7979	48.3033	48.4134	48.7733	50.7216	46.4593	52.7061
	ENSMUSG00000020516	Rps6kb1	-0.142134	5.31984	0.461483	0.804289			Rps6kb1	28.7095	42.0002	42.7087	38.1368	45.5145	44.7156	37.6734	39.3544
	ENSMUSG00000020519	Sap30l	0.346433	4.3101	0.0964222	0.413294			Sap30l	27.8351	21.3789	21.2295	18.0549	17.8872	16.0393	17.6637	18.0083
	ENSMUSG00000020520	Galnt10	-0.461214	4.33107	0.0177946	0.145352			Galnt10	17.488	17.4589	16.8837	15.6035	20.7839	24.545	24.4256	23.1181
	ENSMUSG00000020521	Rnft1	-0.0599711	4.05234	0.787313	0.94234			Rnft1	14.8648	19.9295	14.3361	15.4621	17.4165	19.6846	14.9498	15.3297
	ENSMUSG00000020522	Mfap3	-0.0148984	4.89164	0.948967	0.989912			Mfap3	24.6775	30.899	28.8721	33.3284	18.1406	36.3488	32.1995	32.3489
	ENSMUSG00000020523	Fam114a2	0.0490765	5.72554	0.771178	0.938734			Fam114a2	51.3468	56.1979	56.4954	50.8647	52.2132	52.5616	51.6112	51.3462
	ENSMUSG00000020525	Ppm1d	0.0883185	3.84591	0.700469	0.913638			Ppm1d	13.8933	17.5907	15.485	11.9266	13.3249	15.4838	12.2358	14.3819
	ENSMUSG00000020526	Znhit3	0.00396121	2.65574	0.992166	1			Znhit3	6.75232	5.79768	5.44474	6.92967	4.85199	6.9087	6.6239	6.46978
	ENSMUSG00000020527	Myo19	-0.314868	4.3912	0.130193	0.483251			Myo19	18.3624	22.0048	18.4322	15.6507	25.8169	24.9616	22.7237	19.1621
	ENSMUSG00000020528	Prpsap2	-0.126095	2.85733	0.637162	0.888024			Prpsap2	6.55801	6.19297	4.94522	9.71097	7.53144	7.81134	7.17589	7.37638
	ENSMUSG00000020530	Ggnbp2	0.174632	5.97629	0.30845	0.688913			Ggnbp2	58.7792	68.0568	71.2811	68.5896	63.2569	57.6303	60.8571	54.5605
	ENSMUSG00000020532	Acaca	0.18502	4.26871	0.389933	0.752746			Acaca	15.8364	19.4683	26.6243	19.7991	18.5389	17.5321	17.2037	18.5852
	ENSMUSG00000020534	Shmt1	-0.347397	3.93735	0.141862	0.504236			Shmt1	12.5331	14.3624	9.54078	17.1592	16.2578	16.7683	19.3657	15.8654
	ENSMUSG00000020536	Llgl1	-0.0837416	5.57114	0.621646	0.880642			Llgl1	42.9914	48.9508	42.7587	49.5919	47.8681	47.6318	48.8053	51.0577
	ENSMUSG00000020537	Drg2	0.0395297	5.07	0.829273	0.954381			Drg2	38.2793	31.9202	31.4196	34.2712	31.212	31.5231	32.3835	37.0879
	ENSMUSG00000020538	Srebf1	1.05828	5.46526	2.13e-06	0.000102871			Srebf1	69.3206	57.1203	76.3262	35.6854	29.9447	28.9888	27.9676	27.5687
	ENSMUSG00000020541	Tom1l1	0.0312071	4.54693	0.870358	0.968196			Tom1l1	26.0377	22.8283	22.2785	23.0518	24.9479	22.7397	22.5857	21.8819
	ENSMUSG00000020542	Myocd	-0.0303143	5.92838	0.917273	0.982752			Myocd	25.3576	52.8379	81.3714	81.1761	64.6328	63.0462	70.9309	47.2253
	ENSMUSG00000020544	Cox11	-0.0739127	2.97986	0.75017	0.929337			Cox11	6.55801	8.49887	7.79247	7.5425	8.25562	8.19323	7.86588	7.70605
	ENSMUSG00000020546	Stxbp4	-0.159716	3.35709	0.543014	0.844953			Stxbp4	6.36369	9.98123	11.4389	10.6066	11.9127	12.9842	9.42986	8.53022
	ENSMUSG00000020547	Bzw2	0.254655	6.87945	0.147671	0.514297			Bzw2	160.355	120.994	118.885	111.865	106.925	109.081	111.87	101.332
	ENSMUSG00000020549	Elac2	0.00190931	4.90855	0.996618	1			Elac2	26.8635	33.2049	24.1766	35.5912	32.0086	25.274	34.5455	27.9396
	ENSMUSG00000020553	Pctp	-0.227499	2.73799	0.360052	0.727765			Pctp	7.33525	4.77649	5.8943	6.31684	7.06073	7.70719	7.08389	6.5522
	ENSMUSG00000020561	Twistnb	0.104745	3.21987	0.663536	0.898653			Twistnb	10.8814	8.89416	8.44184	10.0881	9.37809	10.7276	7.12989	8.32418
	ENSMUSG00000020564	Atxn7l1	-0.0682893	3.7178	0.798401	0.946247			Atxn7l1	7.18952	12.6824	14.6858	16.4992	13.9766	12.7759	13.4318	13.3517
	ENSMUSG00000020570	Sypl	-0.0130101	6.03184	0.93911	0.988167			Sypl	60.2851	70.4286	65.5866	63.8755	66.6605	69.6077	64.767	61.5248
	ENSMUSG00000020571	Pdia6	-0.092136	6.68312	0.635843	0.887512			Pdia6	129.606	73.9204	87.4655	106.679	103.123	103.943	112.56	104.176
	ENSMUSG00000020572	Nampt	0.729039	5.8337	0.00242098	0.0342809			Nampt	49.4036	91.1487	94.0591	49.5448	45.2611	50.5481	34.3615	41.25
	ENSMUSG00000020573	Pik3cg	-1.55162	1.22529	1.26e-06	6.7e-05			Pik3cg	1.02013	0.856475	1.14889	1.55564	2.78808	3.12454	2.80596	4.6566
	ENSMUSG00000020576	Nbas	-0.343927	4.76764	0.0830456	0.380146			Nbas	18.2167	23.8825	25.5253	28.0958	30.4154	31.3495	30.6355	29.0934
	ENSMUSG00000020577	Tspan13	-1.06587	5.2156	1.58e-06	8.03e-05			Tspan13	33.373	24.5084	15.7847	22.1561	47.3612	51.5201	48.1153	53.6539
	ENSMUSG00000020580	Rock2	0.407037	7.49989	0.0428774	0.254683			Rock2	133.103	227.789	245.113	219.11	167.719	169.142	146.37	139.039
	ENSMUSG00000020585	Laptm4a	-0.0157666	7.91406	0.926003	0.984703			Laptm4a	289.281	226.043	212.844	231.036	238.109	249.512	234.09	247.995
	ENSMUSG00000020589	Fam49a	0.274754	3.96562	0.277975	0.665904			Fam49a	10.4442	21.2801	19.2314	17.0649	16.2216	14.5117	12.7418	12.7747
	ENSMUSG00000020590	Snx13	-0.0477967	5.95852	0.81607	0.951153			Snx13	40.9997	67.7933	72.8296	62.6499	69.5934	69.6424	57.5911	55.6731
	ENSMUSG00000020591	Ntsr2	0.454876	0.967727	0.22898	0.620227			Ntsr2	2.52605	1.25177	2.64744	2.35703	1.37594	0.729058	2.11597	2.18407
	ENSMUSG00000020592	Sdc1	0.0868501	4.17578	0.693627	0.910222			Sdc1	20.2084	16.6354	15.485	21.8261	15.0991	16.6989	16.8357	21.1813
	ENSMUSG00000020593	Lpin1	0.216171	5.96672	0.596452	0.867854			Lpin1	12.3388	89.5675	91.8113	74.765	64.1259	36.9737	68.539	61.5248
[truncated: 13,668 more rows]

## Sheet: Figure 1c,d,e,g,i
Figure 1c	NAME	SIZE	NES	NOM p-val	FDR q-val
	GO_RESPONSE_TO_TYPE_I_INTERFERON	39	2.66556	0	0
	GO_POSITIVE_REGULATION_OF_INFLAMMATORY_RESPONSE	52	2.14427	0	0.00174663
	GO_CHROMOSOME_SEGREGATION	215	-2.37748	0	0
	GO_NUCLEAR_CHROMOSOME_SEGREGATION	174	-2.37013	0	0
	GO_CONDENSED_CHROMOSOME	142	-2.35963	0	0
	GO_DNA_REPLICATION	184	-2.32311	0	0
	GO_SISTER_CHROMATID_SEGREGATION	153	-2.32122	0	0
	GO_CELL_CYCLE_PHASE_TRANSITION	227	-2.24117	0	0
	GO_CELL_CYCLE_G1_S_PHASE_TRANSITION	97	-2.22579	0	0
	GO_CELL_DIVISION	391	-2.13164	0	0.00049877
Fig1d	Relative expression						PValue
	Cdk1	WT	1.22211	1.23136	0.745172	0.801358	0.0220305	<0.05
		Xinβ-KO	0.329659	0.252913	0.181355	1.08912
	Ccnd1	WT	0.950087	0.925664	1.13195	0.992303	0.00531505	<0.01
		Xinβ-KO	0.578544	0.467598	0.397021	0.890071
	Ccnd2	WT	1.03266	0.982486	1.09091	0.893939	0.000305898	<0.01
		Xinβ-KO	0.372065	0.55486	0.495671	0.76213
	Ccne2	WT	1.18601	1.06864	0.883441	0.861908	0.000445798	<0.01
		Xinβ-KO	0.217265	0.337994	0.243123	0.812344
	Cdc45	WT	1.1118	1.03955	0.955475	0.893174	0.00101888	<0.01
		Xinβ-KO	0.421193	0.362826	0.256303	0.775546
	Aurkb	WT	0.913236	1.10607	0.931342	1.04935	0.00293956	<0.01
		Xinβ-KO	0.199186	0.230777	0.15154	0.890987
	Ankrd1	WT	0.853965	0.805685	1.27716	1.06319	0.0019118	<0.01
		Xinβ-KO	0.224993	0.412828	0.100302	0.770755
Fig 1e	Relative expression						PValue
	IL6	WT	0.784759	1.59804	0.398527	1.21867	0.0219339	<0.05
		Xinβ-KO	2.763	2.92084	3.07405	6.38744
	IRF7	WT	2.35121	0.417074	0.511309	0.720409	1.33e-08	<0.01
		Xinβ-KO	6.39894	8.13658	1.73727	4.48889
	IRF9	WT	1.26533	1.23436	0.333054	1.16726	0.000122724	<0.01
		Xinβ-KO	2.7745	4.01476	1.07744	2.28953
	NFKBia	WT	1.26311	1.1142	0.912043	0.710651	1.58e-06	<0.01
		Xinβ-KO	1.48914	1.39176	1.66329	1.91892
	NFKBib	WT	1.25228	1.22907	0.790786	0.727861	0.0285071	<0.05
		Xinβ-KO	1.1509	1.27752	1.68197	1.31038
	CCL2	WT	1.18434	1.0722	1.06522	0.67823	2.49e-10	<0.01
		Xinβ-KO	5.12287	3.64833	2.38927	3.20156
	CCL7	WT	1.17552	1.17177	0.931243	0.72146	0.0407595	<0.05
		Xinβ-KO	12.3963	4.60025	3.13801	5.32009
Fig 1g	Relative expression						PValue
	Axl	WT	0.921973	1.03122	1.04992	0.996879	0.0395428	<0.05
		Xinβ-KO	0.648518	0.822054	0.807211	0.472152
	Cdkn2c	WT	1.10989	1.11755	0.823347	0.949215	0.00427334	<0.01
		Xinβ-KO	0.441083	0.474466	0.366726	0.867881
	Dab2	WT	0.861594	0.94755	0.914111	1.27674	0.0102664	<0.05
		Xinβ-KO	0.572913	0.518998	0.579993	0.808604
	Fscn1	WT	0.888413	0.747264	1.213	1.15133	0.000460551	<0.01
		Xinβ-KO	0.388852	0.55665	0.386003	0.738282
	Hexb	WT	0.88837	1.00325	1.00639	1.10199	0.041867	<0.05
		Xinβ-KO	0.656394	0.568241	0.679085	0.757939
	Marcks	WT	1.04092	1.08911	0.844567	1.0254	0.00588351	<0.01
		Xinβ-KO	0.532682	0.458683	0.370799	0.528536
	Stmn1	WT	1.33801	0.860733	0.765631	1.03563	0.00128919	<0.01
		Xinβ-KO	0.321095	0.426252	0.209516	0.797278
	Shcbp1	WT	1.28768	1.04953	0.928325	0.734463	0.00257617	<0.01
		Xinβ-KO	0.14314	0.243309	0.094958	0.824076
	Top2a	WT	1.11922	1.10834	0.921469	0.85097	0.00448295	<0.01
		Xinβ-KO	0.130118	0.215466	0.088329	0.918219
Figure 1i	Xinβ-KO vs WT P7.5						Ad-aYAP vs Ad-LacZ P4 NRVCM
	NAME	SIZE	NES	NOM p-val	FDR q-val		NAME	SIZE	NES	NOM p-val	FDR q-val
	E2F_TARGETS	191	-2.69115	0	0		E2F_TARGETS	176	2.71332	0	0
	G2M_CHECKPOINT	189	-2.50208	0	0		G2M_CHECKPOINT	187	2.6178	0	0
	MITOTIC_SPINDLE	197	-2.10839	0	0		MITOTIC_SPINDLE	169	2.50821	0	0
	EPITHELIAL_MESENCHYMAL_TRANSITION	176	-1.4424	0.00524934	0.0905455		EPITHELIAL_MESENCHYMAL_TRANSITION	162	-1.6121	0	0.00867639
	APOPTOSIS	130	1.38869	0.00689655	0.0518725		APOPTOSIS	157	-1.81987	0	0.000669
	P53_PATHWAY	177	1.47712	0.00884956	0.024469		P53_PATHWAY	177	-1.88661	0	0.000477
	TNFA_SIGNALING_VIA_NFKB	165	1.50248	0	0.020661		TNFA_SIGNALING_VIA_NFKB	179	-2.53252	0	0
	HYPOXIA	163	1.79264	0	0.00212956		HYPOXIA	181	-1.71435	0	0.00310424
	IL6_JAK_STAT3_SIGNALING	63	1.80755	0	0.0012764		IL6_JAK_STAT3_SIGNALING	78	-2.39011	0	0
	COAGULATION	88	1.83329	0	0.00141823		COAGULATION	124	-1.51097	0.00258398	0.0204228
	COMPLEMENT	143	1.84157	0	0.00159551		COMPLEMENT	170	-2.13021	0	0
	INTERFERON_GAMMA_RESPONSE	147	2.23498	0	0		INTERFERON_GAMMA_RESPONSE	175	-2.94507	0	0
	INTERFERON_ALPHA_RESPONSE	75	2.58822	0	0		INTERFERON_ALPHA_RESPONSE	87	-2.95772	0	0

## Sheet: Figure 2
Fig 2a	EdU+ Cardiomyocytes (%)							PValue
	WT	10.99	14.18	6.54	12.55	7.28		0.0273584	<0.05
	Xinβ-KO	5.12	6.92	1.77	5.84
Fig 2b	pH3+ Cardiomyocytes (%)							PValue
	WT	0.788776	0.778749	0.694822	0.867965			0.0023544	<0.01
	Xinβ-KO	0.422685	0.527748	0.527004
	Ventricular weight/TL											PValue
Fig 2c	WT	2.63229	4	4.13793	3.51291	5.4067	2.35981	3.5635	4.32718			0.00542436	<0.01
	Xinβ-KO	1.8845	3.40486	2.49624	2.40143	1.72956	2.59563	2.89093	2.27704	3.07061
Fig 2f	FS(%)															PValue
	AAV-cTnT-Cre	53.5545	56.0209	52.5773	54.0816	53.0928	50.2463	56.25	52	49.5146	48.4663	54.0124	56.2232	51.4286		2.78593e-08	<0.01
	AAV-Xinβ-SgRNA	39.3782	33.3333	38.5852	39.0805	38.5417	41.7112	41.5929	41.5459	48.6842	41.1765	50	38.8349

## Sheet: Figure 3b,h,j,k
Fig 3b	Survival curve		0d	1d	2d	3d	4d	5d	6d	7d	8d	9d	10d	11d	12d	13d	14d	15d	16d	17d	18d	19d	20d	21d	22d	23d	24d	25d	26d	27d	28d
	KO-YAP	%	100	93.1034	82.7586	68.9655	62.069	58.6207	51.7241	51.7241	48.2759	41.3793	41.3793	41.3793	41.3793	34.4828	34.4828	34.4828	34.4828	34.4828	34.4828	31.0345	31.0345	31.0345	31.0345	31.0345	31.0345	31.0345	31.0345	31.0345	31.0345
		Total	29	29	29	29	29	29	29	29	29	29	29	29	29	29	29	29	29	29	29	29	29	29	29	29	29	29	29	29	29
		Survival	29	27	24	20	18	17	15	15	14	12	12	12	12	10	10	10	10	10	10	9	9	9	9	9	9	9	9	9	9
		Death	0	2	5	9	11	12	14	14	15	17	17	17	17	19	19	19	19	19	19	20	20	20	20	20	20	20	20	20	20
			0d	1d	2d	3d	4d	5d	6d	7d	8d	9d	10d	11d	12d	13d	14d	15d	16d	17d	18d	19d	20d	21d	22d	23d	24d	25d	26d	27d	28d
	KO-GFP	%	100	96	84	68	64	52	44	40	28	20	20	20	16	12	8	8	8	4	0	0	0	0	0	0	0	0	0	0	0
		Total	25	25	25	25	25	25	25	25	25	25	25	25	25	25	25	25	25	25	25	25	25	25	25	25	25	25	25	25	25
		Survival	25	24	21	17	16	13	11	10	7	5	5	5	4	3	2	2	2	1	0	0	0	0	0	0	0	0	0	0	0
		Death	0	1	4	8	9	12	14	15	18	20	20	20	21	22	23	23	23	24	25	25	25	25	25	25	25	25	25	25	25
			0d	1d	2d	3d	4d	5d	6d	7d	8d	9d	10d	11d	12d	13d	14d	15d	16d	17d	18d	19d	20d	21d	22d	23d	24d	25d	26d	27d	28d
	WT-YAP	%	100	100	100	100	100	100	100	100	100	100	100	100	100	100	100	100	100	100	100	100	100	100	100	100	100	100	100	100	100
		Total	18	18	18	18	18	18	18	18	18	18	18	18	18	18	18	18	18	18	18	18	18	18	18	18	18	18	18	18	18
		Survival	18	18	18	18	18	18	18	18	18	18	18	18	18	18	18	18	18	18	18	18	18	18	18	18	18	18	18	18	18
		Death	0	0	0	0	0	0	0	0	0	0	0	0	0	0	0	0	0	0	0	0	0	0	0	0	0	0	0	0	0
			0d	1d	2d	3d	4d	5d	6d	7d	8d	9d	10d	11d	12d	13d	14d	15d	16d	17d	18d	19d	20d	21d	22d	23d	24d	25d	26d	27d	28d
	WT-GFP	%	100	100	100	100	100	100	100	100	100	100	100	100	100	100	100	100	100	100	100	100	100	100	100	100	100	100	100	100	100
		Total	23	23	23	23	23	23	23	23	23	23	23	23	23	23	23	23	23	23	23	23	23	23	23	23	23	23	23	23	23
		Survival	23	23	23	23	23	23	23	23	23	23	23	23	23	23	23	23	23	23	23	23	23	23	23	23	23	23	23	23	23
		Death	0	0	0	0	0	0	0	0	0	0	0	0	0	0	0	0	0	0	0	0	0	0	0	0	0	0	0	0	0
Figure 3h	1. Xinβ-KO+GFP vs WT+GFP						2. Xinβ-KO+AAV-aYap vs Xinβ-KO+GFP
	NAME	SIZE	NES	NOM p-val	FDR q-val		NAME	SIZE	NES	NOM p-val	FDR q-val
	E2F_TARGETS	191	-2.90059	0	0		E2F_TARGETS	191	2.56028	0	0
	G2M_CHECKPOINT	189	-2.80023	0	0		G2M_CHECKPOINT	189	2.42275	0	0
	MITOTIC_SPINDLE	196	-2.00453	0	0.000525		MITOTIC_SPINDLE	197	2.00191	0	0.00025
	EPITHELIAL_MESENCHYMAL_TRANSITION	177	-1.69163	0	0.00558102		EPITHELIAL_MESENCHYMAL_TRANSITION	177	1.96899	0	0.0001875
	MTORC1_SIGNALING	191	-1.59133	0	0.0141776		MTORC1_SIGNALING	191	1.53946	0	0.0293181
	KRAS_SIGNALING_UP	151	1.30727	0.0455764	0.0991244		KRAS_SIGNALING_UP	154	-1.39765	0.00712589	0.0661318
	HEME_METABOLISM	166	1.31136	0.0346535	0.101668		HEME_METABOLISM	165	-1.52101	0.00234192	0.0261871
	COMPLEMENT	144	1.39052	0.00737101	0.0639394		COMPLEMENT	143	-1.39748	0.0198511	0.0614081
	COAGULATION	91	1.44518	0.00938967	0.0452757		COAGULATION	90	-1.38563	0.0429864	0.0586115
	IL6_JAK_STAT3_SIGNALING	64	1.4661	0.0225	0.0406422		IL6_JAK_STAT3_SIGNALING	64	-1.74504	0	0.00536964
	TNFA_SIGNALING_VIA_NFKB	164	1.48268	0.0046083	0.0393485		TNFA_SIGNALING_VIA_NFKB	168	1.50233	0.0017301	0.0343459
	IL2_STAT5_SIGNALING	152	1.51343	0	0.03366		IL2_STAT5_SIGNALING	155	-1.35403	0.017316	0.0725688
	OXIDATIVE_PHOSPHORYLATION	188	1.51654	0	0.0368192		OXIDATIVE_PHOSPHORYLATION	188	-1.8795	0	0.00332801
	APOPTOSIS	131	1.5421	0	0.0321245		APOPTOSIS	130	-1.45598	0.0142857	0.0445707
	XENOBIOTIC_METABOLISM	139	1.63815	0	0.0160834		XENOBIOTIC_METABOLISM	140	-1.72484	0	0.0044747
	FATTY_ACID_METABOLISM	135	1.697	0	0.0111913		FATTY_ACID_METABOLISM	135	-1.68626	0	0.00674885
	P53_PATHWAY	179	1.71556	0	0.00928905		P53_PATHWAY	179	-1.61091	0	0.013666
	BILE_ACID_METABOLISM	78	1.72575	0.00234192	0.0119021		BILE_ACID_METABOLISM	78	-1.55315	0.00869565	0.0195956
	HYPOXIA	164	1.74275	0	0.0140947		HYPOXIA	163	-1.39516	0.0172414	0.0584056
	ADIPOGENESIS	179	2.09305	0	0		ADIPOGENESIS	179	-1.84988	0	0.00249601
													PValue
Fig3j	CDK1	WT-AAV-GFP	0.819165	0.831699	1.25422	1.12932	1.19644	0.769158		WT-AAV-GFP vs. KO-AAV-GFP			0.000174521	<0.01
		WT-AAV-YAP	1.01138	1.572	1.33835	1.85281	1.66323	3.2084
		KO-AAV-GFP	0.503263	0.359274	0.294652	0.111156	0.0632341			KO-AAV-GFP vs. KO-AAV-YAP			0.0481414	<0.05
		KO-AAV-YAP	0.929967	1.08757	0.487548	0.374434	1.31327	0.432307	0.294558
													PValue
	Ccnb1	WT-AAV-GFP	0.702591	0.939643	1.43638	1.01543	1.17028	0.73568		WT-AAV-GFP vs. KO-AAV-GFP			0.000334943	<0.01
		WT-AAV-YAP	0.825287	1.58446	1.07479	0.983513	1.07052	2.82179
		KO-AAV-GFP	0.468536	0.287326	0.188891	0.0456141	0.038619			KO-AAV-GFP vs. KO-AAV-YAP			0.0247503	<0.05
		KO-AAV-YAP	0.432627	1.17208	0.455828	0.680675	0.859528	0.417792	0.293917
													PValue
	Ccnd1	WT-AAV-GFP	0.773013	0.923748	1.29968	1.27726	0.890769	0.835533		WT-AAV-GFP vs. KO-AAV-GFP			0.000238572	<0.01
		WT-AAV-YAP	1.00133	0.923649	1.04403	1.33685	1.75942	3.30824
		KO-AAV-GFP	0.311064	0.510482	0.297709	0.242965	0.192191			KO-AAV-GFP vs. KO-AAV-YAP			0.0405681	<0.05
		KO-AAV-YAP	0.630385	1.45659	0.591181	0.30091	0.835782	0.621963	0.390102
													PValue
	CDK4	WT-AAV-GFP	0.76013	1.04869	1.10072	1.30371	1.01569	0.771053		WT-AAV-GFP vs. KO-AAV-GFP			0.000550246	<0.01
		WT-AAV-YAP	0.928345	1.45657	1.09512	1.3489	1.34346	1.44415
		KO-AAV-GFP	0.596536	0.513411	0.333153	0.327288	0.489432			KO-AAV-GFP vs. KO-AAV-YAP			0.133599	>0.05
		KO-AAV-YAP	0.713213	1.57864	0.612402	0.47312	0.925045	0.609862	0.388535
													PValue
Fig3k	pH3 postive CM(%)	WT-AAV-GFP	1.18183	1.5378	0.668175	0.585008	0.928603	0.4853		WT-AAV-GFP vs. KO-AAV-GFP			0.0489246	<0.05
		WT-AAV-YAP	0.918753	1.2524	1.30129	0.778484	1.8554
		KO-AAV-GFP	0.501151	0.518298	0.250811	0.35679				KO-AAV-GFP vs. KO-AAV-YAP			0.00384914	<0.01
		KO-AAV-YAP	0.666183	0.867493	0.916086	0.755311	0.733117	0.547

## Sheet: Figure 3f,g
Fig 3f	Normalized gene expression value for each samples used for PCA analysis																		Figure 3g	1. Hierarchical clustered gene result			2. Log transfromed gene expression value for Hierachical Clustering and heatmap
	ID	E347WG	E348WG	E363KY	E364KY	E368KG	E375WG	E380KG	E383KG	E385KG	E389WG	E390WY	E391WY	E392WY	E403KY	E405KY	E415WY			Up-regulated in Xinβ-KO+GFP and rescued by aYap	Down-regulated in Xinβ-KO+GFP and rescued by aYap		Gene_name	GWEIGHT	E347WG	E348WG	E363KY	E364KY	E368KG	E375WG	E380KG	E383KG	E385KG	E389WG	E390WY	E391WY	E392WY	E403KY	E405KY	E415WY
	ENSMUSG00000000001	15.997	19.1692	17.4373	15.98	13.0325	12.236	10.0543	13.8552	11.8026	16.0323	16.6247	15.8044	14.0885	14.5798	14.2961	13.0871			Sgk1	Fblim1		Gnai3	1	4.0872	4.33408	4.20456	4.08576	3.8107	3.7264	3.46653	3.89289	3.67836	4.0902	4.13953	4.07077	3.91538	3.9616	3.9351	3.8163
	ENSMUSG00000000028	6.0705	5.66848	5.61375	4.84165	2.72341	5.93482	3.56497	4.48875	1.41042	5.34077	6.43189	6.783	5.95919	5.49049	5.65601	5.90789			Car4	Akr1b3		Cdc45	1	2.82181	2.73736	2.72547	2.54638	1.89663	2.79386	2.19061	2.45648	1.26928	2.66466	2.89373	2.96033	2.79892	2.69833	2.73466	2.78824
	ENSMUSG00000000031	73.1203	98.0539	67.8563	61.5417	160.217	56.5711	232.391	69.4933	138.46	81.4558	74.6525	76.014	129.858	46.1247	83.7519	152.22			Ivns1abp	Hspb8		H19	1	6.2118	6.63014	6.10552	5.96675	7.33286	5.84727	7.8666	6.13941	7.12371	6.36555	6.24132	6.26705	7.03186	5.55841	6.40517	7.25946
	ENSMUSG00000000056	15.7639	18.4662	18.2064	19.1965	19.395	12.9762	8.98266	17.5408	20.9473	19.0727	15.8559	16.6029	17.3807	18.3041	23.7081	13.0531			Adcy6	Tuba8		Narf	1	4.06728	4.2829	4.26351	4.33604	4.35014	3.8049	3.31942	4.21263	4.45597	4.32716	4.07518	4.13774	4.20012	4.27083	4.62691	3.81282
	ENSMUSG00000000058	28.528	30.3148	31.0725	33.6177	23.7391	27.2927	22.4654	26.776	26.5338	27.5212	24.0752	27.049	27.2703	29.045	25.4191	27.3659			Asb11	Tubb4b		Cav2	1	4.88401	4.96877	5.00327	5.11344	4.62872	4.82236	4.55246	4.79577	4.78313	4.83397	4.64819	4.80988	4.82121	4.90905	4.72351	4.82608
	ENSMUSG00000000078	14.7995	15.487	22.7791	24.7874	21.9742	19.9704	20.3897	21.5699	23.6293	20.3714	18.0898	27.2229	21.5985	24.473	30.5608	24.1449			Lgals4	Bcl6b		Klf6	1	3.98181	4.04326	4.57162	4.6886	4.52194	4.39028	4.41884	4.49633	4.6223	4.41761	4.25473	4.81879	4.49816	4.6709	4.98006	4.65219
	ENSMUSG00000000085	4.86096	7.88637	6.5301	5.53945	5.5664	5.56102	3.21126	8.42124	7.10487	5.4938	6.2245	5.36501	5.87179	4.95191	6.44913	5.50358			Cdkn1a	Pea15a		Scmh1	1	2.55114	3.15159	2.91267	2.70917	2.7151	2.71392	2.07425	3.23592	3.01879	2.69906	2.8529	2.67016	2.78069	2.57335	2.89707	2.70123
	ENSMUSG00000000088	348.032	296.303	278.688	285.942	302.41	282.192	298.256	312.75	284.951	278.984	282.211	270.607	248.727	305.325	290.662	279.511			Plin4	Cd34		Cox5a	1	8.44721	8.21579	8.12767	8.16461	8.24512	8.14564	8.22523	8.29347	8.15963	8.1292	8.14574	8.08538	7.96421	8.25892	8.18815	8.13192
	ENSMUSG00000000093	7.13714	6.26983	4.52294	4.8527	4.89464	3.66937	6.53615	3.41975	5.1771	4.47329	4.36106	4.7345	5.01792	6.20387	5.48328	5.62814			Herpud1	Ptn		Tbx2	1	3.02452	2.86192	2.46543	2.5491	2.5594	2.22323	2.91383	2.14396	2.62693	2.45241	2.42252	2.51967	2.58926	2.84877	2.69672	2.7286
	ENSMUSG00000000131	7.92439	7.22881	7.8673	9.67794	10.1735	10.5559	13.9652	9.62366	15.3614	8.79506	10.4558	10.1197	11.6586	10.7394	8.75654	10.5376			Gata6	Rrm2		Xpo6	1	3.15775	3.04068	3.14849	3.41656	3.482	3.53056	3.90354	3.40921	4.03222	3.29205	3.51801	3.47505	3.66205	3.55328	3.28637	3.52828
	ENSMUSG00000000134	2.25253	1.5255	2.25025	1.21537	1.00043	1.63729	1.15539	0.852456	1.09986	5.02885	1.66243	1.15812	1.57113	1.03208	2.88029	3.80425			Txlnb	Pcna		Tfe3	1	1.70156	1.33657	1.70055	1.14755	1.00031	1.39905	1.10795	0.889439	1.07029	2.59188	1.41274	1.10978	1.3624	1.02296	1.95616	2.26431
	ENSMUSG00000000149	23.9303	28.5718	24.9584	26.6672	33.7937	23.0354	23.1546	33.151	34.191	27.7089	26.971	28.121	28.5244	26.6874	35.3127	26.8746			Fbp2	Oxct1		Gna12	1	4.63983	4.88615	4.69813	4.7901	5.12075	4.58709	4.59423	5.09385	5.13713	4.84342	4.80586	4.86399	4.88383	4.79116	5.1824	4.80088
	ENSMUSG00000000168	75.6895	78.5107	83.3069	82.3248	67.2823	71.445	47.5389	71.5792	70.7444	83.163	82.8346	62.502	63.6794	81.0659	88.6587	52.0192			Corin	Plxnd1		Dlat	1	6.26096	6.31308	6.39758	6.38068	6.09344	6.17881	5.60107	6.18148	6.16479	6.39511	6.38947	5.98873	6.01523	6.35871	6.48637	5.72844
	ENSMUSG00000000171	345.798	327.549	302.625	313.502	292.259	277.244	226.085	297.772	290.757	294.453	324.014	278.289	270.469	328.489	322.917	233.418			Tsc22d3	Htra1		Sdhd	1	8.43795	8.35996	8.24615	8.29692	8.19603	8.12021	7.82709	8.2229	8.18862	8.20678	8.34436	8.12562	8.08464	8.36409	8.33948	7.87294
	ENSMUSG00000000184	42.9948	44.0831	35.0805	42.6042	22.9042	33.0151	26.3655	26.7087	20.4487	43.2197	37.6346	38.1765	42.0098	41.4947	48.5402	39.8901			Plin5	Ogn		Ccnd2	1	5.45926	5.49452	5.17315	5.44639	4.5792	5.0881	4.77429	4.79227	4.42282	5.46662	5.27182	5.29192	5.42659	5.40921	5.63053	5.35368
	ENSMUSG00000000253	84.032	78.0794	68.4397	78.4227	79.3366	84.5496	87.9619	88.614	72.6366	76.0436	88.9869	84.6949	86.9877	76.1748	96.0532	79.1615			Impa2	Col1a1		Gmpr	1	6.40993	6.30523	6.11769	6.31148	6.32799	6.41869	6.47512	6.48565	6.20235	6.2676	6.49164	6.42114	6.45923	6.27006	6.6007	6.32484
	ENSMUSG00000000266	3.84621	4.52178	4.27539	2.18782	5.95124	3.14532	1.59489	3.91975	5.99016	4.72785	4.16545	4.84665	0.750495	5.10998	4.93587	3.95641			Acot2	Col1a2		Mid2	1	2.27686	2.46513	2.39928	1.67257	2.79727	2.05148	1.37567	2.29859	2.80533	2.51799	2.3689	2.54761	0.807763	2.61117	2.56946	2.3093
	ENSMUSG00000000275	8.83492	10.4512	7.94288	9.11653	11.1151	6.30633	7.73933	9.26296	11.5654	7.71787	7.62004	9.49522	2.68496	8.16062	8.68949	8.90792			Slc25a34	Col3a1		Trim25	1	3.29791	3.51743	3.16074	3.33864	3.59873	2.86915	3.12752	3.35938	3.65138	3.12398	3.10769	3.39166	1.88165	3.19544	3.27642	3.30858
	ENSMUSG00000000276	0	3.74342	0	3.31006	4.236	3.14923	0.900504	0	3.20453	2.77289	3.93024	1.93831	2.77944	3.24426	1.83693	2.49043			Scd4	Col15a1		Dgke	1	0	2.24593	0	2.10771	2.38847	2.05284	0.926382	0	2.07194	1.91567	2.30166	1.55499	1.91817	2.08552	1.50433	1.8034
	ENSMUSG00000000278	13.3545	11.6061	15.0404	14.1253	11.9177	12.9439	8.94757	11.2873	13.3602	13.4405	13.257	13.1973	11.5496	12.4854	15.3157	10.5806			Clpx	Lum		Scpep1	1	3.84343	3.65605	4.00364	3.91889	3.69128	3.80156	3.31434	3.6191	3.844	3.85205	3.8336	3.82754	3.64957	3.75333	4.02819	3.53364
	ENSMUSG00000000295	8.72696	10.3412	4.81105	7.3289	9.46705	6.86694	10.5679	9.3915	6.78736	8.84279	10.7502	7.31403	6.95587	9.40814	6.5961	11.261			Acacb	Dpt		Hddc2	1	3.28199	3.50351	2.5388	3.05812	3.38778	2.9758	3.53205	3.37733	2.96113	3.29907	3.55461	3.05555	2.99202	3.37964	2.92526	3.616
	ENSMUSG00000000317	20.4688	18.5949	19.8681	24.1643	9.47684	24.333	16.0771	16.0607	6.85636	29.034	24.0951	31.7655	26.4144	27.9103	24.2826	29.4364			Aldh2	Tspan13		Bcl6b	1	4.42417	4.2924	4.38322	4.65331	3.38913	4.66294	4.09399	4.0926	2.97386	4.90852	4.64933	5.03411	4.77686	4.85351	4.66007	4.92772
	ENSMUSG00000000325	1.82204	4.62332	1.0668	3.21557	1.97502	2.29722	2.68572	2.2796	3.0103	4.21573	4.19855	5.09778	2.10652	5.67751	5.12568	2.40586			Cfh	Mfap5		Arvcf	1	1.49674	2.49142	1.0474	2.07573	1.5729	1.72125	1.88195	1.71352	2.00371	2.38287	2.37811	2.60828	1.6353	2.73931	2.61487	1.76802
	ENSMUSG00000000326	38.9452	37.6164	33.4337	37.1918	34.3966	36.4567	30.6996	31.9717	34.9926	32.8458	30.5427	30.3014	31.641	40.5837	43.0835	28.9979			Igfbp3	Itm2a		Comt	1	5.31995	5.27114	5.10575	5.25519	5.14554	5.22715	4.98639	5.04315	5.16963	5.08091	4.97924	4.96816	5.02861	5.37795	5.46217	4.90679
	ENSMUSG00000000339	18.385	13.4435	13.6821	14.629	13.1576	11.5679	11.1735	16.7725	16.3836	12.689	16.2995	13.1648	11.1217	14.4517	16.2097	10.142			Hp	Kpna2		Rtca	1	4.27687	3.85235	3.87599	3.96615	3.82351	3.65168	3.60567	4.15158	4.11966	3.77495	4.11266	3.82424	3.59952	3.9497	4.10515	3.47794
	ENSMUSG00000000340	9.40006	9.34409	6.32578	7.38936	9.8527	8.11872	6.81086	9.52657	11.2527	8.98643	8.94349	7.69608	7.01722	9.15	7.59129	7.71869			Myh7	Nrep		Dbt	1	3.37852	3.37073	2.87298	3.06856	3.43998	3.18883	2.96548	3.39596	3.61503	3.31997	3.31375	3.12036	3.0031	3.34341	3.10288	3.12411
	ENSMUSG00000000346	81.4808	90.6059	82.3537	85.4331	96.3761	77.9463	73.8005	88.4303	93.1167	80.7814	77.8361	94.7635	85.223	87.6388	98.2712	89.8899			Hsd17b11	Ccnd2		Dazap2	1	6.36599	6.51737	6.38117	6.43351	6.6055	6.3028	6.22498	6.48269	6.55638	6.3537	6.30078	6.5814	6.43	6.46987	6.6333	6.50605
	ENSMUSG00000000355	13.7895	12.3268	16.1768	12.9989	15.2886	13.1828	14.0174	11.3255	15.2724	13.3974	12.6379	12.3892	14.268	12.8282	10.1156	15.1405			Ece1	Fstl1		Mcts1	1	3.8865	3.73626	4.10239	3.80724	4.02579	3.82607	3.90856	3.62358	4.02435	3.84774	3.76955	3.743	3.93244	3.78954	3.47451	4.01262
	ENSMUSG00000000359	6.17198	6.40829	4.69798	3.60632	2.74439	4.46065	5.32843	2.51108	3.31665	4.51075	4.32457	2.52045	4.28921	3.68117	3.65706	6.65147			Ephx2	H2afz		Rem1	1	2.84237	2.88914	2.51045	2.20362	1.90473	2.44907	2.66185	1.81192	2.10991	2.46225	2.41266	1.81576	2.40305	2.22687	2.21942	2.93574
	ENSMUSG00000000374	6.63652	8.29909	8.09084	9.40655	7.66305	7.12278	4.83607	8.38074	8.77342	7.45747	8.19103	7.83767	8.45392	7.06031	9.86402	7.80217			Pnpla2	Rflnb		Trappc10	1	2.93291	3.21709	3.18441	3.37942	3.11488	3.02197	2.545	3.2297	3.28886	3.08022	3.20023	3.14367	3.24091	3.01084	3.44149	3.13786
	ENSMUSG00000000378	11.4049	11.786	10.9192	11.4511	6.34582	10.0747	11.6695	7.42214	7.91319	12.033	11.1416	8.50331	10.2382	10.1562	12.7279	12.2797			Cd36	Aplnr		Ccm2	1	3.63284	3.67649	3.57522	3.6382	2.87692	3.46919	3.66329	3.07419	3.15594	3.7041	3.60188	3.24843	3.49034	3.47977	3.77904	3.73115
	ENSMUSG00000000384	18.2052	14.1252	14.1478	15.232	14.6487	13.746	11.9694	12.5311	12.9635	11.5086	13.9284	10.6162	13.6162	12.7044	12.2424	12.1935			Timp3	Fxyd6		Tbrg4	1	4.26343	3.91889	3.92104	4.02077	3.96797	3.88226	3.69704	3.7582	3.80359	3.64485	3.89999	3.53807	3.86949	3.77657	3.7271	3.72176
	ENSMUSG00000000392	2.66786	3.50866	4.62589	3.4124	1.03528	3.72976	0.898332	1.10284	0.870257	1.27359	2.79865	3.42678	3.77665	3.3639	4.08574	2.54968			Serpina3n	Coa3		Fap	1	1.87494	2.1727	2.49208	2.14156	1.02523	2.24177	0.924732	1.07234	0.903237	1.18497	1.92549	2.14626	2.256	2.12562	2.34646	1.82769
	ENSMUSG00000000399	290.596	274.392	246.74	263.531	272.08	273.682	272.658	295.248	253.438	265.128	273.98	268.502	253.402	258.045	275.113	243.35			Glul	Fam213b		Ndufa9	1	8.18783	8.10534	7.95268	8.0473	8.09318	8.10162	8.09623	8.21066	7.99117	8.05598	8.10318	8.07415	7.99097	8.01706	8.10911	7.9328
	ENSMUSG00000000420	18.5162	20.8364	21.9187	21.9988	17.9729	16.8417	14.2116	19.405	18.022	19.6065	19.4041	18.5594	18.7909	22.2496	20.0009	16.7246			Bnip3	Rcn3		Galnt1	1	4.2866	4.44866	4.51845	4.52349	4.24587	4.15718	3.9271	4.35085	4.2496	4.36503	4.35079	4.28979	4.30677	4.53913	4.39238	4.14768
	ENSMUSG00000000439	10.8424	10.3774	8.64837	9.01291	12.0713	10.4697	11.4242	11.7024	12.3817	8.98845	10.7393	9.52702	10.9507	10.5098	9.71137	11.0607			Pim3	Crtap		Mkrn2	1	3.56589	3.5081	3.27028	3.32379	3.70832	3.51975	3.63508	3.66703	3.74219	3.32026	3.55328	3.39602	3.57902	3.52479	3.42107	3.59225
	ENSMUSG00000000440	4.07115	4.29425	3.68232	3.85483	8.07647	3.29305	4.64984	4.29055	10.506	3.22734	3.51657	2.83257	2.85029	3.0161	3.15988	3.69421			Txnip	Tuba1b		Pparg	1	2.34231	2.40443	2.22722	2.27942	3.18213	2.102	2.49821	2.40342	3.52432	2.07975	2.17523	1.93831	1.94497	2.0058	2.05654	2.23088
	ENSMUSG00000000441	8.79621	14.5165	13.702	14.9899	15.7765	12.7369	12.7185	15.2266	17.1324	14.6904	15.0344	13.2585	15.0753	15.0704	16.113	14.1241			Tns1	Tuba1c		Raf1	1	3.29222	3.95573	3.87794	3.99909	4.06837	3.77999	3.77805	4.02029	4.1805	3.97181	4.00309	3.83375	4.00677	4.00633	4.09702	3.91878
	ENSMUSG00000000489	25.801	22.9988	23.5597	25.0099	16.5148	22.3482	22.2483	19.0847	14.4225	27.2538	25.7284	21.8404	23.6834	30.6519	22.5488	26.1277			Hmgcs2	Sae1		Pdgfb	1	4.74422	4.58489	4.61822	4.70099	4.13051	4.54524	4.53906	4.32803	3.94697	4.82037	4.7403	4.51351	4.62547	4.98422	4.55758	4.7617
	ENSMUSG00000000530	8.71922	4.32606	8.70801	4.29361	6.38732	4.56208	3.47591	3.68533	3.25358	7.21252	5.96184	7.26374	3.6868	4.606	4.66807	3.76713			Art3	Ckap4		Acvrl1	1	3.28084	2.41307	3.27918	2.40425	2.88505	2.47562	2.16218	2.22815	2.08868	3.03783	2.79947	3.04679	2.2286	2.48697	2.50286	2.25312
	ENSMUSG00000000538	12.1177	14.1569	16.252	17.2059	14.5333	13.1178	10.3792	13.5846	13.7883	14.9219	15.1225	13.5678	14.0799	15.9304	18.3377	12.1448			Slc27a1	Myh9		Tom1l2	1	3.71344	3.92191	4.10869	4.18633	3.95729	3.81944	3.50833	3.86638	3.88639	3.99294	4.011	3.86471	3.91456	4.08155	4.27335	3.71642
	ENSMUSG00000000552	7.57457	8.33426	8.50871	6.92009	5.87768	7.85928	7.88052	5.56899	5.9521	7.76286	8.58853	6.82775	8.82733	9.02977	8.67053	10.3145			Ppip5k2	Gm12715		Zfp385a	1	3.10006	3.22254	3.24925	2.98552	2.78192	3.14719	3.15064	2.71567	2.79745	3.1314	3.26131	2.9686	3.2968	3.32622	3.27359	3.50009
	ENSMUSG00000000555	25.4492	27.3814	30.7253	31.0138	24.8656	29.0716	27.1251	27.1766	23.6244	32.1268	36.2504	30.4349	32.1335	34.0342	33.42	33.906			Acot1	Nes		Itga5	1	4.72515	4.82687	4.98756	5.00062	4.69297	4.91033	4.81378	4.81643	4.62202	5.04993	5.21918	4.9743	5.05022	5.13069	5.10518	5.1254
	ENSMUSG00000000561	7.04445	6.61993	7.72561	2.79231	7.25683	4.68569	2.66957	4.71894	8.55889	6.29089	7.2028	2.08797	6.14497	6.38958	7.09917	3.59368			Plin2	Postn		Wdr77	1	3.00799	2.92978	3.12526	1.92308	3.04559	2.50734	1.87561	2.51575	3.25684	2.8661	3.03612	1.62666	2.83693	2.88549	3.01777	2.19965
	ENSMUSG00000000563	354.897	321.88	297.64	300.087	305.215	300.027	269.516	299.872	290.774	317.704	326.807	275.254	269.786	327.797	311.104	256.441			Mlycd	Apln		Atp5f1	1	8.47532	8.33486	8.22227	8.23404	8.2584	8.23375	8.07957	8.23301	8.18871	8.31607	8.3567	8.10985	8.08101	8.36105	8.28588	8.0081
	ENSMUSG00000000568	18.3428	12.3858	9.58853	11.7049	11.753	9.99435	12.3837	11.7565	9.80563	16.58	12.4671	10.3741	11.0185	14.0676	14.3078	12.1579			Calcoco1	Tubb5		Hnrnpd	1	4.27372	3.74263	3.40443	3.66732	3.67276	3.45869	3.7424	3.67316	3.43371	4.13586	3.75136	3.50768	3.58719	3.91338	3.93619	3.71786
	ENSMUSG00000000579	7.46296	7.14309	6.32841	7.09553	7.05462	8.27125	8.62592	6.62812	5.3331	7.6332	9.13438	8.11515	9.2249	7.77251	7.93486	9.17051			Ddit4	Tubb2b		Dynlt1c	1	3.08116	3.02558	2.8735	3.01713	3.00982	3.21276	3.26693	2.93133	2.66291	3.10989	3.34118	3.18827	3.35401	3.13299	3.15944	3.34632
	ENSMUSG00000000581	9.27207	9.65228	8.40591	10.6432	9.60055	9.77787	8.48954	10.3091	9.99898	5.12574	10.3266	9.36388	9.12418	9.34192	4.26398	9.0737			Nfkbia	Sh3bgr		C1d	1	3.36065	3.41309	3.23357	3.54142	3.40607	3.43	3.24634	3.49942	3.4593	2.61489	3.50164	3.37349	3.33973	3.37043	2.39615	3.33252
	ENSMUSG00000000600	5.80539	7.72041	3.61642	7.45917	4.9347	6.17528	1.54433	4.60264	4.44192	0.632248	2.22063	7.90829	5.8637	7.18442	1.81484	2.74569			Rtn2	Tubb6		Krit1	1	2.76668	3.12439	2.20677	3.08052	2.56917	2.84303	1.34729	2.48611	2.44412	0.70686	1.68734	3.15515	2.77899	3.03288	1.49306	1.90523
	ENSMUSG00000000605	13.8723	14.8994	16.6861	15.9201	9.43535	13.2562	7.83205	11.1308	11.1963	9.23111	13.3896	14.1146	9.45686	13.006	10.3372	5.25555			Lrrc10	Tubb2a		Clcn4	1	3.89455	3.9909	4.14454	4.08067	3.38341	3.83352	3.14275	3.6006	3.60837	3.35489	3.84696	3.91787	3.38638	3.80797	3.503	2.64514
	ENSMUSG00000000628	22.1667	24.331	28.2593	26.676	17.9532	30.0381	18.7537	20.7722	14.1471	30.7551	27.4059	26.1836	29.6572	25.7551	25.7767	24.728			Selenbp1	Tuba1a		Hk2	1	4.53398	4.66283	4.87082	4.79056	4.24437	4.95597	4.30405	4.44442	3.92097	4.98892	4.82812	4.76466	4.93815	4.74174	4.74291	4.68527
	ENSMUSG00000000631	15.3556	21.5366	18.8964	19.025	24.5554	19.3476	19.2934	14.5777	24.8935	23.9498	17.7137	19.7284	18.8666	22.9384	25.4929	19.1235			Rbpms	Tpm4		Myo18a	1	4.03171	4.4942	4.31444	4.32373	4.67556	4.34678	4.34294	3.96141	4.69452	4.64096	4.22603	4.37354	4.31227	4.58125	4.72754	4.33081
	ENSMUSG00000000682	3.2193	4.44547	2.90753	2.10312	0.629278	1.79369	4.23445	1.54766	1.65159	2.65925	5.94488	2.35186	1.70535	3.22486	1.0377	1.97132			Depp1	Ccnd1		Cd52	1	2.077	2.44506	1.96626	1.63372	0.704233	1.48217	2.38804	1.34917	1.40686	1.87155	2.79595	1.74496	1.43582	2.0789	1.02694	1.5711
	ENSMUSG00000000708	17.3401	19.5816	19.7941	22.0844	20.9441	15.9455	10.7918	18.5466	19.8193	18.7228	19.0531	19.3569	19.023	20.2309	23.9142	16.1481			Rbp7	Actg1		Kat2b	1	4.19693	4.36328	4.3781	4.52885	4.45576	4.08283	3.55972	4.28884	4.37985	4.30179	4.32575	4.34745	4.32359	4.4081	4.6389	4.09997
	ENSMUSG00000000711	16.969	20.5642	18.5347	22.5486	19.6141	17.8419	12.8673	17.4157	21.9165	19.3298	17.3803	18.8675	18.943	17.6341	23.8537	15.3772			Mt2	Pacsin3		Rab5b	1	4.16744	4.43056	4.28797	4.55757	4.36556	4.23587	3.79362	4.20287	4.51831	4.34552	4.20008	4.31234	4.31781	4.21988	4.63539	4.03362
	ENSMUSG00000000738	12.2991	11.119	12.2895	14.1998	11.6173	11.9507	11.0935	15.6603	11.8164	12.2406	14.8124	13.1795	13.9393	13.2387	12.7408	12.991			Mt1	Ankrd23		Spg7	1	3.73325	3.5992	3.73221	3.92598	3.65733	3.69496	3.59616	4.05835	3.67992	3.72689	3.98299	3.82574	3.90104	3.83174	3.78039	3.80642
	ENSMUSG00000000740	302.502	254.589	228.253	224.942	252.779	233.041	273.432	223.799	263.667	217.268	258.505	208.632	224.211	261.882	233.902	267.776			Syn3	Mmp15		Rpl13	1	8.24556	7.99768	7.8408	7.81981	7.98743	7.87062	8.10031	7.81249	8.04803	7.76996	8.01962	7.71172	7.81513	8.03827	7.87592	8.07026
	ENSMUSG00000000743	28.9599	28.7459	24.225	26.9947	25.5704	24.9149	21.5017	28.3858	23.2532	26.2958	24.0649	26.2314	26.9977	25.5936	34.0058	25.4526			Gm29331	Akr1b10		Chmp1a	1	4.90496	4.89462	4.65678	4.80708	4.73175	4.69571	4.49197	4.87705	4.6001	4.77061	4.6476	4.7672	4.80724	4.73301	5.12952	4.72534
	ENSMUSG00000000751	7.88037	8.51307	8.24947	14.9832	5.90362	6.81643	3.67315	6.98408	10.8392	8.62996	7.91538	12.9278	7.35985	14.5577	14.3592	10.7411			Irx3			Rpa1	1	3.15062	3.24991	3.20937	3.99849	2.78735	2.96651	2.22439	2.99713	3.5655	3.26753	3.1563	3.79989	3.06348	3.95956	3.94103	3.55349
	ENSMUSG00000000753	3.99378	2.87051	7.29339	3.95387	3.22667	4.70051	5.29254	3.56943	2.64277	5.30402	3.74855	3.47338	3.51482	7.61023	7.92704	5.4357			Gstm1			Serpinf1	1	2.32013	1.95252	3.05196	2.30856	2.07952	2.51109	2.65364	2.19202	1.86504	2.65627	2.24749	2.16136	2.17467	3.10605	3.15818	2.6861
	ENSMUSG00000000759	2.77331	0	0	0	0	1.9086	0	2.04563	0	2.79428	4.18873	3.55654	2.94509	0	2.9917	0			S100a8			Tubgcp3	1	1.91583	0	0	0	0	1.54033	0	1.60674	0	1.92382	2.37538	2.18794	1.98006	0	1.997	0
	ENSMUSG00000000776	7.35145	5.69729	8.45503	9.06905	4.87216	6.37848	5.10137	3.73475	6.2915	5.34721	5.81479	5.21473	5.78252	7.28268	8.16677	6.07292			S100a9			Polr3d	1	3.06203	2.74358	3.24108	3.33186	2.55389	2.88332	2.60913	2.24329	2.86621	2.66612	2.76867	2.63569	2.76182	3.0501	3.19641	2.82231
	ENSMUSG00000000787	41.3893	52.0213	57.6381	59.1093	43.8377	39.5889	30.8689	43.8416	43.6613	64.014	45.1706	55.2771	60.3625	58.704	60.9195	45.1176			Gm45507			Ddx3x	1	5.40563	5.7285	5.87377	5.90952	5.48664	5.34301	4.99408	5.48677	5.48095	6.02268	5.5289	5.81448	5.93929	5.89975	5.95232	5.52724
	ENSMUSG00000000805	14.2573	15.5741	19.2284	17.2366	34.8077	17.6934	24.0666	20.4279	42.761	16.5045	14.135	17.7975	18.6759	22.0684	15.138	23.517						Car4	1	3.93142	4.05086	4.33831	4.18877	5.1622	4.22446	4.6477	4.42142	5.45157	4.12966	3.91982	4.23247	4.29836	4.52785	4.01239	4.61571
	ENSMUSG00000000811	9.60361	9.74657	9.14864	10.672	8.87461	8.21061	6.83732	10.0217	8.5191	10.0387	9.67499	9.82737	9.01512	8.40767	11.498	9.1802						Txnrd3	1	3.40648	3.4258	3.34321	3.54498	3.30372	3.2033	2.97036	3.46228	3.25083	3.4645	3.41616	3.43661	3.32411	3.23384	3.64362	3.34769
	ENSMUSG00000000823	6.39408	7.31361	7.29805	7.25769	9.33596	6.74743	7.39788	6.92843	8.68984	7.31204	7.68137	7.82572	8.57588	7.20898	7.33248	8.10261						Zfp512b	1	2.88637	3.05547	3.05277	3.04574	3.3696	2.95372	3.07002	2.98704	3.27647	3.0552	3.11792	3.14171	3.2594	3.0372	3.05875	3.18628
	ENSMUSG00000000826	6.90143	6.82195	7.06683	6.93256	6.84579	6.3147	6.17552	19.336	6.40836	6.48235	7.02916	7.07477	6.75789	16.4343	6.55877	16.608						Dnajc5	1	2.98211	2.96753	3.012	2.98779	2.97192	2.8708	2.84308	4.34597	2.88916	2.90349	3.00525	3.01342	2.95567	4.12386	2.91815	4.13816
	ENSMUSG00000000827	4.04487	3.5152	4.27808	4.03904	3.43532	4.33551	7.30385	4.73973	4.44243	3.82085	3.25445	4.57182	4.9159	6.12842	2.70654	3.75418						Tpd52l2	1	2.33482	2.17479	2.40001	2.33315	2.14904	2.41563	3.05378	2.52098	2.44425	2.26929	2.08897	2.47815	2.5646	2.83358	1.89007	2.2492
	ENSMUSG00000000876	8.04182	8.157	6.65427	7.37678	9.53598	6.81711	10.0266	8.3103	10.312	8.37718	7.94046	8.5914	8.32789	7.38391	8.8626	7.46158						Pxmp4	1	3.17661	3.19488	2.93627	3.0664	3.39725	2.96664	3.46292	3.21883	3.49978	3.22915	3.16035	3.26174	3.22155	3.06762	3.30197	3.08093
	ENSMUSG00000000881	0	0	0	0.74775	0	0	0	2.65453	2.64126	0.353475	0	2.43011	0	0.172458	1.54487	0						Dlg3	1	0	0	0	0.805499	0	0	0	1.86969	1.86444	0.436668	0	1.77825	0	0.229536	1.34759	0
	ENSMUSG00000000901	62.6828	51.8586	53.0644	33.6507	36.7312	59.1605	60.7406	50.381	31.0876	50.1817	53.4591	45.4655	37.789	60.4124	58.5978	48.304						Mmp11	1	5.99283	5.72407	5.75661	5.11481	5.23769	5.91074	5.94815	5.68316	5.00394	5.67755	5.7671	5.53809	5.27758	5.94046	5.89719	5.62363
	ENSMUSG00000000902	18.6104	15.2903	16.0372	14.7427	10.0044	15.4138	12.8466	12.4668	10.5787	15.1614	18.8813	13.6771	17.2803	17.8782	13.1454	14.4653						Smarcb1	1	4.29354	4.02594	4.09062	3.97661	3.46001	4.03683	3.79146	3.75134	3.53341	4.01448	4.31334	3.8755	4.19222	4.23865	3.82226	3.95096
	ENSMUSG00000000916	4.98323	5.58156	5.55539	5.72227	4.32302	4.57156	4.61392	4.97261	4.63245	5.07782	4.96234	5.6895	6.56793	5.33088	5.37745	5.51295						Nsun5	1	2.58092	2.71843	2.71268	2.74895	2.41225	2.47808	2.48901	2.57836	2.49376	2.60356	2.57588	2.7419	2.9199	2.66241	2.67298	2.70331
	ENSMUSG00000000957	35.6741	39.6472	33.8988	35.0143	30.4981	31.2168	34.1237	34.6396	29.7182	33.1502	36.9802	34.8361	37.274	36.9859	37.3349	37.7916						Mmp14	1	5.19669	5.34508	5.12511	5.1705	4.97719	5.00974	5.13437	5.15541	4.94102	5.09382	5.24718	5.16334	5.25829	5.24739	5.26058	5.27767
	ENSMUSG00000000958	0.031351	0.23022	2.25454	0	1.50223	2.68932	0	0	1.44777	1.97306	1.93944	0.179647	0	1.6962	2.15026	2.04334						Slc7a7	1	0.044535	0.298916	1.70246	0	1.32322	1.88335	0	0	1.29147	1.57195	1.55554	0.238355	0	1.43093	1.65547	1.60566
	ENSMUSG00000000959	48.4317	45.503	39.4208	40.7781	40.9223	42.5084	39.6445	44.5957	42.0999	43.4728	45.0406	38.3061	37.8858	42.9726	45.7733	34.7024						Oxa1l	1	5.62737	5.53925	5.33702	5.38467	5.38965	5.44322	5.34499	5.51082	5.42961	5.47485	5.52483	5.29668	5.28117	5.45853	5.54761	5.15795
	ENSMUSG00000001016	23.227	23.564	20.5055	19.5733	17.5823	22.5899	18.4012	16.8709	16.6313	19.994	23.454	19.0659	24.1327	22.5175	20.7338	19.5384						Ilf2	1	4.59854	4.61847	4.42664	4.3627	4.21586	4.5601	4.27807	4.15954	4.14006	4.39191	4.612	4.32667	4.65149	4.55566	4.44187	4.36025
	ENSMUSG00000001017	27.2913	20.7753	26.3272	18.9919	22.7873	23.0126	12.7814	15.107	22.7204	17.2412	29.8297	25.5262	26.3346	20.1388	12.7676	15.6623						Chtop	1	4.82229	4.44462	4.77226	4.32134	4.57212	4.58572	3.78465	4.00961	4.56805	4.18913	4.94625	4.72935	4.77266	4.40182	3.78321	4.05852
	ENSMUSG00000001018	5.43329	4.44716	6.48897	5.43685	12.0659	7.47393	2.223	5.15239	6.37164	5.72317	4.87926	6.44797	15.916	4.21822	6.53842	6.8255						Snapin	1	2.68556	2.4455	2.90477	2.68636	3.70774	3.08303	1.6884	2.62115	2.88198	2.74914	2.55564	2.89685	4.08032	2.38356	2.91426	2.96818
	ENSMUSG00000001020	3.94488	2.97188	1.0683	2.39574	2.81119	2.11874	5.19248	2.87525	2.66216	0.378957	1.45179	1.22967	1.54043	2.57329	1.49016	2.44144						S100a4	1	2.30593	1.98982	1.04844	1.76373	1.93024	1.64096	2.63052	1.95429	1.87269	0.463577	1.29383	1.15683	1.34507	1.83726	1.31624	1.78301
	ENSMUSG00000001025	12.7902	13.405	13.5298	11.2579	9.01188	11.0236	15.3659	12.6329	7.94635	8.00424	10.8609	14.1622	9.13808	11.2108	13.6592	16.5258						S100a6	1	3.78558	3.8485	3.86095	3.61565	3.32364	3.5878	4.03263	3.76902	3.1613	3.1706	3.56814	3.92241	3.34171	3.61009	3.87374	4.13141
	ENSMUSG00000001029	30.011	32.1707	31.0299	33.7022	15.7904	30.0762	35.2089	23.9759	13.2131	25.7341	35.24	32.9976	29.1092	27.454	25.3645	38.068						Icam2	1	4.95471	5.05184	5.00135	5.11695	4.06957	4.95774	5.17827	4.64247	3.82915	4.74061	5.17951	5.08736	4.91213	4.83056	4.72052	5.28791
	ENSMUSG00000001036	8.58228	9.0359	7.2215	7.58752	7.32163	3.27466	6.7755	0.690961	5.47044	3.62824	7.8966	8.60641	7.78321	8.82819	8.91922	8.43371						Epn2	1	3.26037	3.3271	3.0394	3.10224	3.05687	2.09581	2.95894	0.757843	2.69386	2.21046	3.15325	3.264	3.13475	3.29692	3.31023	3.23782
	ENSMUSG00000001039	5.76781	2.87199	1.05281	4.72721	1.53038	3.99631	3.29265	2.63687	0.754166	3.37835	4.3646	3.0085	3.42397	2.29591	4.69276	2.24372						B9d1	1	2.75869	1.95308	1.0376	2.51783	1.33935	2.32086	2.10187	1.8627	0.810785	2.13039	2.42347	2.00306	2.14534	1.72068	2.50913	1.69765
	ENSMUSG00000001052	4.33362	3.00723	3.82214	3.51877	1.81167	7.04945	5.12325	2.5637	2.13266	3.68001	3.0421	3.98245	4.93498	7.0378	3.39757	7.06395						Sec24b	1	2.41511	2.0026	2.26967	2.17593	1.49143	3.00889	2.6143	1.83338	1.64739	2.22651	2.0151	2.31686	2.56924	3.0068	2.13671	3.01149
	ENSMUSG00000001053	16.3527	17.3168	11.0634	13.0704	6.59458	9.64316	9.3906	9.56609	7.3278	11.7616	9.73689	12.9776	12.4524	12.7577	11.6522	15.1438						N4bp3	1	4.11709	4.19509	3.59256	3.81459	2.92497	3.41185	3.37721	3.40137	3.05794	3.67374	3.4245	3.80505	3.74979	3.78217	3.66132	4.01291
	ENSMUSG00000001054	10.6662	12.8465	10.0308	9.76822	8.15007	10.2667	11.6941	10.087	10.4483	9.51189	10.5786	10.4515	10.3599	8.60656	12.3823	13.1844						Rmnd5b	1	3.54427	3.79145	3.46347	3.42871	3.19378	3.494	3.66608	3.47079	3.51706	3.39395	3.53339	3.51747	3.50588	3.26402	3.74225	3.82623
	ENSMUSG00000001056	29.1946	21.6891	18.7916	19.6199	19.3356	22.2197	18.928	20.9147	17.9609	17.4933	21.9319	19.6615	20.6	19.3212	20.9357	19.9733						Nhp2	1	4.91622	4.50393	4.30682	4.36597	4.34594	4.53728	4.31673	4.45382	4.24496	4.20893	4.51928	4.36887	4.43296	4.34492	4.45521	4.39048
	ENSMUSG00000001062	3.13937	1.53998	1.297	1.97591	3.3579	1.42782	1.32343	1.55629	2.21602	1.3426	2.48435	0.978264	1.9894	3.50617	4.06812	3.96682						Vps9d1	1	2.04941	1.34482	1.19975	1.57333	2.12363	1.27966	1.21626	1.35405	1.68528	1.22811	1.80089	0.984235	1.57985	2.1719	2.34145	2.31232
	ENSMUSG00000001082	1.20163	0.473427	1.38265	2.32037	0.609596	0.649812	1.08597	2.03172	0.653559	0.064324	3.29048	0.000954	3.45895	1.88101	0.864542	1.76137						Mfsd10	1	1.13857	0.559176	1.25257	1.73134	0.686699	0.722302	1.06072	1.60014	0.725575	0.089937	2.10114	0.001376	2.15671	1.52658	0.898821	1.46538
	ENSMUSG00000001089	9.50877	3.04613	11.8164	11.19	9.92545	1.76478	7.47248	8.84837	9.94318	3.18617	8.79017	2.65061	8.89984	11.0841	3.43186	8.35854						Luzp1	1	3.39352	2.01654	3.67992	3.60763	3.44962	1.46717	3.08278	3.29988	3.45196	2.06563	3.29134	1.86814	3.30741	3.59504	2.14791	3.22628
	ENSMUSG00000001098	24.4778	22.9678	28.8253	25.7434	19.0689	21.1452	19.7662	21.1628	21.5477	24.1894	23.411	23.9757	24.603	25.4288	22.9124	27.3184						Kctd10	1	4.67117	4.58302	4.89846	4.74111	4.32689	4.46892	4.37617	4.47007	4.49491	4.65474	4.60946	4.64245	4.67824	4.72404	4.57969	4.82367
	ENSMUSG00000001100	50.987	49.8548	49.1695	51.9877	51.0798	50.5657	42.7173	49.7661	51.7693	52.3548	50.7083	46.0461	47.6882	52.4297	51.5812	38.5507						Poldip2	1	5.70008	5.66831	5.64874	5.72759	5.70265	5.68834	5.45013	5.6658	5.72163	5.73755	5.69232	5.556	5.6055	5.73957	5.71648	5.30563
	ENSMUSG00000001105	20.4518	20.5573	19.6722	22.1175	18.5304	17.8014	21.675	16.8295	20.6532	17.9631	21.0394	19.0175	22.9686	20.6611	21.4277	23.6793						Ift20	1	4.42303	4.43011	4.36962	4.53091	4.28765	4.23277	4.50303	4.1562	4.43651	4.24512	4.46202	4.32319	4.58307	4.43703	4.48721	4.62523
	ENSMUSG00000001119	72.0862	82.843	83.3536	73.0435	51.5766	70.5577	45.5667	59.5092	47.419	79.2289	69.9877	68.5792	70.6915	78.4413	93.0587	63.3837						Col6a1	1	6.19153	6.38962	6.39838	6.2103	5.71635	6.16104	5.54123	5.91908	5.5975	6.32605	6.1495	6.12058	6.16373	6.31182	6.55549	6.00862
	ENSMUSG00000001123	59.1045	37.5273	27.6264	32.1159	32.6447	28.7162	48.8498	48.9565	20.6158	28.5026	33.3867	40.5929	35.1194	27.0348	28.2021	46.8605						Lgals9	1	5.9094	5.26781	4.83927	5.04945	5.07231	4.89318	5.63952	5.6426	4.43402	4.88277	5.10378	5.37826	5.1747	4.80915	4.868	5.58076
	ENSMUSG00000001127	7.40755	6.40352	7.16925	7.28204	7.17913	6.73922	12.2246	8.50931	8.08866	6.15073	6.35212	12.7429	8.68744	8.74374	8.06559	5.43473						Araf	1	3.07168	2.88821	3.0302	3.04999	3.03195	2.95219	3.72516	3.24934	3.18407	2.83809	2.87816	3.78062	3.27611	3.28448	3.1804	2.68588
	ENSMUSG00000001131	11.7256	10.326	7.97654	7.76574	7.95138	8.59294	11.0994	12.1102	5.67631	6.35213	12.2876	7.27765	7.85272	8.06341	6.68574	8.42735						Timp1	1	3.66966	3.50157	3.16616	3.13187	3.16211	3.26197	3.59687	3.71262	2.73905	2.87816	3.73201	3.04922	3.14612	3.18005	2.94218	3.23685
	ENSMUSG00000001134	9.54358	9.04	6.75831	6.65284	6.32316	8.14437	7.97287	6.33725	8.17349	7.94983	7.44227	7.21462	6.69416	6.70037	7.06059	8.85143						Uxt	1	3.39829	3.32769	2.95574	2.93599	2.87247	3.19288	3.16557	2.87524	3.19747	3.16186	3.07763	3.03819	2.94376	2.94493	3.01089	3.30033
	ENSMUSG00000001143	2.20168	3.28708	3.61277	4.7556	2.19599	2.37626	1.86519	4.33418	3.17241	6.80028	4.98465	5.41008	4.71947	5.01478	7.5309	6.22629						Lman2l	1	1.67883	2.09999	2.20564	2.52497	1.67626	1.75542	1.51863	2.41527	2.06088	2.96353	2.58127	2.68034	2.51588	2.58851	3.0927	2.85325
	ENSMUSG00000001151	3.58042	4.66175	5.21374	5.64477	6.69076	4.42211	4.67388	5.74543	8.12651	4.65837	4.34538	4.02111	4.27062	4.16968	5.01184	4.27265						Pcnt	1	2.19548	2.50125	2.63546	2.73222	2.94313	2.43886	2.50434	2.75391	3.19006	2.50039	2.41829	2.32801	2.39797	2.37007	2.58781	2.39853
	ENSMUSG00000001158	30.0936	25.0425	16.75	25.1755	17.2712	24.1383	27.3354	14.732	16.6159	19.5332	23.4367	21.6615	25.0996	24.1221	22.8866	28.3325						Snrnp27	1	4.95854	4.7028	4.14975	4.71014	4.1915	4.65182	4.82453	3.97563	4.13881	4.35989	4.61098	4.50217	4.70596	4.65089	4.57813	4.87443
	ENSMUSG00000001173	3.5762	3.62483	3.09048	4.31318	6.57307	5.18537	5.00171	6.61878	7.25098	4.34823	4.68411	3.56096	5.04511	4.42941	4.03433	4.66859						Ocrl	1	2.19415	2.2094	2.03227	2.40957	2.92088	2.62886	2.58537	2.92956	3.04456	2.41906	2.50693	2.18934	2.59577	2.44079	2.3318	2.50299
	ENSMUSG00000001175	32.6483	31.826	31.0663	30.0389	20.2481	29.1881	23.7819	24.7207	18.0001	30.8213	30.2573	27.5276	28.132	27.603	28.9313	27.0382						Calm1	1	5.07246	5.03677	5.00298	4.95601	4.40926	4.91591	4.63122	4.68486	4.24794	4.99192	4.96612	4.83429	4.86453	4.83809	4.90358	4.80932
	ENSMUSG00000001211	29.3565	26.9281	34.489	30.7046	38.121	27.9133	34.0759	30.8661	42.5408	26.472	31.8126	28.8686	28.2938	27.5916	35.9132	23.4788						Agpat3	1	4.92393	4.80365	5.1493	4.98662	5.28987	4.85366	5.13241	4.99395	5.4443	4.77989	5.03618	4.90056	4.87253	4.83752	5.20606	4.61346
	ENSMUSG00000001228	10.4673	7.24212	6.24512	7.14982	3.97707	7.45059	4.45089	10.1714	2.08686	8.41464	10.9373	8.44081	6.60167	8.62661	5.41279	9.77969						Uhrf1	1	3.51945	3.04302	2.85701	3.02677	2.3153	3.07905	2.44649	3.48173	1.62614	3.2349	3.57741	3.23891	2.92632	3.26703	2.68095	3.43024
	ENSMUSG00000001229	11.133	12.425	11.2997	12.6946	10.1678	9.52628	5.6654	11.6607	9.88667	13.8032	11.4074	11.343	13.0009	13.5006	11.7407	11.2964						Dpp9	1	3.60087	3.74685	3.62055	3.77553	3.48127	3.39592	2.73669	3.66228	3.44449	3.88784	3.63313	3.62562	3.80745	3.85804	3.67137	3.62016
	ENSMUSG00000001240	19.0237	17.8765	17.0386	14.8366	14.7692	14.4832	20.496	20.5974	14.1868	18.3311	12.0434	18.2623	24.3756	18.0542	22.1007	22.4423						Ramp2	1	4.32364	4.23852	4.17301	3.98519	3.97903	3.95264	4.426	4.43278	3.92474	4.27285	3.70525	4.26771	4.66537	4.25204	4.52987	4.55104
	ENSMUSG00000001248	12.2715	10.2867	9.40722	9.98747	11.0714	8.84194	11.7002	11.4946	8.74566	11.2528	11.1036	10.925	12.9494	8.31418	10.7922	9.39464						Gramd1a	1	3.73026	3.49655	3.37951	3.45779	3.59352	3.29894	3.66678	3.64323	3.28476	3.61504	3.59737	3.57591	3.80213	3.21943	3.55976	3.37777
	ENSMUSG00000001270	50.5101	44.3631	35.8132	31.8702	19.4669	39.3843	38.0758	32.9776	12.2514	50.5503	57.7699	54.8042	53.3764	47.0303	43.8874	69.3506						Ckb	1	5.68678	5.50345	5.20215	5.03871	4.35522	5.33572	5.2882	5.08651	3.72808	5.68791	5.877	5.8023	5.76491	5.58587	5.48824	6.13649
	ENSMUSG00000001280	0.09647	0.285363	5.79154	6.28185	5.42912	4.78399	0.061004	0.123523	7.03168	6.43271	0.206443	5.59424	5.47109	0.181757	0.691082	0.124639						Sp1	1	0.132866	0.362176	2.76374	2.8643	2.68462	2.53206	0.08543	0.16803	3.0057	2.89389	0.27076	2.7212	2.69401	0.240933	0.757947	0.169462
	ENSMUSG00000001285	3.52774	2.42383	4.46811	2.41805	3.35109	4.6255	3.91724	3.7107	5.50151	3.25886	2.5331	4.65055	5.56637	2.82548	3.34729	7.80226						Myg1	1	2.17879	1.77561	2.45104	1.77317	2.12138	2.49198	2.29785	2.23594	2.70077	2.09047	1.82093	2.49839	2.71509	1.93564	2.12012	3.13787
	ENSMUSG00000001288	7.48313	7.34446	4.98203	6.25487	4.78033	4.37898	4.40397	4.78028	4.09338	5.55672	4.80061	5.27442	6.15399	6.70238	4.37487	5.75066						Rarg	1	3.0846	3.06082	2.58064	2.85895	2.53115	2.42733	2.43402	2.53114	2.34862	2.71297	2.53621	2.64948	2.83875	2.9453	2.42623	2.75503
	ENSMUSG00000001289	54.5437	49.6966	45.2976	41.2333	43.6988	49.6174	57.4038	41.434	42.3426	43.4804	48.3305	48.3719	49.9474	49.1312	46.3499	55.5312						Pfdn5	1	5.79555	5.66382	5.53287	5.40031	5.48216	5.66156	5.86799	5.40715	5.43771	5.4751	5.62441	5.62562	5.67094	5.64764	5.56529	5.82097
	ENSMUSG00000001300	13.3766	13.7198	11.9441	12.1401	8.11726	10.7913	8.50461	8.47	8.25008	11.585	10.1212	12.773	11.0985	13.644	12.0145	11.8171						Efnb2	1	3.84565	3.87968	3.69422	3.71591	3.1886	3.55965	3.24863	3.24336	3.20947	3.65364	3.47524	3.78377	3.59675	3.87224	3.70205	3.67999
	ENSMUSG00000001305	6.13012	5.8986	4.64876	6.19302	4.98523	3.87954	2.54146	3.61965	4.86392	4.43071	4.86742	3.60511	6.50765	3.10147	4.33542	4.89406						Rrp15	1	2.83393	2.7863	2.49793	2.8466	2.58141	2.28674	1.82434	2.20778	2.55186	2.44114	2.55273	2.20323	2.90836	2.03614	2.4156	2.55926
	ENSMUSG00000001313	2.43603	0.396558	0.186541	3.24182	4.18143	0	0	3.40637	0	0.048476	0	0	0.126535	0	0.245469	1.45757						Rnd2	1	1.78074	0.481875	0.246762	2.08468	2.37335	0	0	2.13959	0	0.068294	0	0	0.171892	0	0.316689	1.29723
	ENSMUSG00000001323	6.07874	7.81313	7.81553	7.39942	3.72025	7.83028	4.27126	5.9469	6.60834	5.76817	4.96354	4.7255	5.38975	8.15147	7.34857	6.05724						Srr	1	2.82349	3.13965	3.14005	3.07029	2.23886	3.14246	2.39815	2.79637	2.92758	2.75877	2.57617	2.5174	2.67576	3.194	3.06153	2.8191
	ENSMUSG00000001333	4.93551	5.66883	8.1595	7.67003	3.9297	4.27768	2.66273	4.64306	3.41404	5.51727	5.50374	4.07363	4.54602	4.93496	6.35162	3.21551						Sync	1	2.56937	2.73744	3.19527	3.11604	2.3015	2.3999	1.87292	2.49648	2.1421	2.70427	2.70127	2.34302	2.47145	2.56924	2.87806	2.07571
	ENSMUSG00000001334	64.9852	53.732	64.4924	50.2708	51.8591	54.3253	60.5219	51.6402	53.6684	50.1737	48.9196	34.4565	46.0702	48.9228	48.7146	40.0073						Fndc5	1	6.04407	5.77431	6.03325	5.68006	5.72408	5.78987	5.94303	5.71809	5.77264	5.67733	5.64153	5.14798	5.55674	5.64163	5.6356	5.35781
	ENSMUSG00000001366	19.7344	17.3493	21.0961	20.0843	15.4056	13.1075	14.3624	14.1546	20.4817	16.1752	15.7277	16.0363	14.1176	21.157	19.6958	13.1525						Fbxo9	1	4.37396	4.19765	4.46572	4.3981	4.03612	3.81839	3.94134	3.92168	4.42504	4.10226	4.06416	4.09054	3.91815	4.46969	4.37126	3.82299
	ENSMUSG00000001380	24.4028	22.9556	20.8713	17.8795	19.8087	18.105	13.4828	16.9388	17.7172	20.2577	21.9496	18.3315	19.5464	22.8152	18.9995	18.5863						Hars	1	4.66692	4.58229	4.45097	4.23875	4.37911	4.25588	3.85627	4.16501	4.22629	4.40991	4.52039	4.27288	4.36081	4.57381	4.32189	4.29177
	ENSMUSG00000001383	24.4611	21.9052	17.2994	17.9115	15.6962	20.1996	17.8344	15.6548	14.2236	18.7456	20.2008	18.6552	20.7621	20.4703	18.7285	21.411						Zmat2	1	4.67022	4.5176	4.19372	4.2412	4.06145	4.40597	4.23529	4.05787	3.92824	4.30346	4.40605	4.29684	4.44375	4.42427	4.30221	4.48613
	ENSMUSG00000001403	45.2881	46.7288	25.9556	37.1872	7.04655	37.0586	31.1693	15.1602	3.91224	34.6519	40.747	34.1072	35.7846	33.1228	36.8979	43.5207						Ube2c	1	5.53257	5.57679	4.75251	5.25502	3.00837	5.25015	5.00761	4.01438	2.29638	5.1559	5.3836	5.1337	5.20103	5.09266	5.24404	5.4764
	ENSMUSG00000001415	11.3347	10.3994	9.67313	9.64622	7.70374	8.52091	8.62066	8.4331	10.2798	8.80613	8.21233	8.33385	8.00195	6.31151	8.79606	8.89705						Smg5	1	3.62465	3.51089	3.41591	3.41227	3.12164	3.2511	3.26614	3.23773	3.49567	3.29368	3.20357	3.22247	3.17024	2.87017	3.2922	3.307
	ENSMUSG00000001416	32.7477	28.8073	29.9176	30.6816	26.2087	28.0938	23.9256	27.2408	25.2358	28.8401	30.2129	25.8417	25.3521	30.2944	30.192	25.3607						Cct3	1	5.07672	4.8976	4.95036	4.98557	4.766	4.86264	4.63956	4.81971	4.71347	4.89918	4.96407	4.7464	4.71985	4.96784	4.9631	4.72032
	ENSMUSG00000001418	1.41552	7.82633	0.311624	0.407982	0.372723	0.210492	1.20167	0.265758	1.04084	0.426227	0.50082	0.809066	1.35402	0.484196	0.379612	0.471298						Glmp	1	1.27233	3.14181	0.391354	0.493629	0.457041	0.275594	1.1386	0.340002	1.02916	0.512204	0.585751	0.855245	1.23512	0.569682	0.464263	0.557089
	ENSMUSG00000001419	20.894	21.6495	24.6339	27.6664	27.8205	24.3739	22.3395	25.3015	29.3715	25.809	25.7065	26.2884	25.4932	25.0112	29.6599	23.4755						Mef2d	1	4.45246	4.50141	4.67998	4.84129	4.84902	4.66527	4.5447	4.71707	4.92464	4.74465	4.73912	4.77021	4.72755	4.70106	4.93828	4.61327
	ENSMUSG00000001424	20.2992	19.2308	21.359	21.1469	22.5459	20.8249	17.0665	24.3014	20.7595	19.0981	22.1542	17.6947	19.769	20.7425	25.1269	17.586						Snd1	1	4.41273	4.33848	4.48278	4.46904	4.5574	4.4479	4.17525	4.66115	4.44358	4.32899	4.5332	4.22456	4.37636	4.44245	4.70747	4.21615
	ENSMUSG00000001435	14.7468	20.4589	14.7653	15.8903	11.1621	14.9193	14.611	14.7486	7.34768	18.5749	16.8913	17.3504	19.1841	14.0462	15.6837	23.211						Col18a1	1	3.97699	4.4235	3.97868	4.07812	3.60432	3.99271	3.96449	3.97715	3.06137	4.29093	4.16118	4.19774	4.33515	3.91133	4.06037	4.59759
	ENSMUSG00000001440	37.3938	42.1472	33.6512	36.7662	28.6296	31.8223	24.745	28.1937	29.5237	35.6953	36.3734	28.696	30.1636	36.8868	35.58	28.5828						Kpnb1	1	5.2628	5.43119	5.11483	5.23902	4.88897	5.03661	4.68622	4.86758	4.93186	5.19752	5.22394	4.8922	4.96179	5.24362	5.19298	4.88669
	ENSMUSG00000001441	17.9215	21.9852	14.6429	17.3877	22.0374	19.3106	23.8689	15.9058	18.7171	19.071	14.6897	13.1103	17.101	18.3403	21.5703	20.5698						Npepps	1	4.24195	4.52264	3.96744	4.20067	4.5259	4.34416	4.63627	4.07944	4.30137	4.32704	3.97175	3.81868	4.178	4.27354	4.49635	4.43094
	ENSMUSG00000001445	28.322	26.4332	23.8209	25.0663	21.4028	24.8406	23.555	23.5538	18.8763	27.0393	27.2189	26.8096	25.2604	24.3766	26.0605	26.7741						Mrpl10	1	4.87391	4.77785	4.63348	4.70412	4.48561	4.69156	4.61794	4.61787	4.31298	4.80938	4.81859	4.79751	4.71482	4.66542	4.75812	4.79567
	ENSMUSG00000001472	22.7251	25.7426	25.762	29.6914	24.4911	23.1485	18.2316	24.3616	26.6737	26.6658	23.2348	26.4185	26.9857	26.6383	25.7657	28.293						Tcf25	1	4.56834	4.74107	4.74211	4.93976	4.67192	4.59386	4.26541	4.66458	4.79044	4.79003	4.59901	4.77708	4.80662	4.7886	4.74231	4.87248
	ENSMUSG00000001473	56.7061	52.1486	57.5863	59.2288	24.8687	53.0223	37.9672	36.5788	16.5533	48.1733	54.7711	45.8059	45.8274	51.5721	47.6216	46.8109						Tubb6	1	5.85065	5.73196	5.87249	5.91238	4.69314	5.75548	5.28419	5.23185	4.13367	5.6198	5.80145	5.54862	5.54928	5.71622	5.60353	5.57927
	ENSMUSG00000001482	18.2095	17.7939	15.2466	16.3707	14.0966	13.8494	12.0595	15.7823	13.8349	17.7345	15.2773	14.6511	15.1884	17.2753	21.0446	15.8866						Def8	1	4.26375	4.2322	4.02207	4.11858	3.91615	3.89234	3.70703	4.06887	3.89093	4.22762	4.02478	3.9682	4.01689	4.19182	4.46235	4.0778
	ENSMUSG00000001493	23.1155	17.8802	23.0271	20.674	7.04105	22.502	15.8062	11.6975	4.65213	18.5637	21.6928	14.9351	19.682	21.6923	18.9563	24.9851						Meox1	1	4.59189	4.2388	4.58659	4.4379	3.00738	4.55471	4.07092	3.66647	2.49879	4.29011	4.50416	3.99413	4.3703	4.50413	4.31877	4.69961
	ENSMUSG00000001506	127.346	125.151	151.984	120.828	69.952	130.956	77.4095	94.0291	54.8083	150.012	140.842	113.246	145.335	157.115	162.467	136.452						Col1a1	1	7.00389	6.979	7.25724	6.9287	6.14877	7.04392	6.29296	6.5703	5.80241	7.23852	7.14814	6.836	7.19313	7.30483	7.35285	7.10278
	ENSMUSG00000001507	1.95799	3.36871	0.83344	2.10021	2.52564	1.48171	3.20194	2.58838	6.59045	0	3.33975	1.69359	2.54253	2.97347	3.98597	2.3854						Itga3	1	1.56462	2.12721	0.874553	1.63237	1.81788	1.31134	2.07106	1.84333	2.92419	0	2.11761	1.42953	1.82478	1.9904	2.31787	1.75933
	ENSMUSG00000001508	27.5862	26.7738	25.2311	23.63	25.836	29.0475	26.8684	28.1872	24.3475	22.687	24.0197	24.9417	24.5184	22.3409	24.9147	19.313						Sgca	1	4.83725	4.79565	4.71321	4.62235	4.7461	4.90917	4.80056	4.86726	4.66377	4.56602	4.64499	4.6972	4.67346	4.54479	4.6957	4.34433
	ENSMUSG00000001517	4.91365	1.37474	1.42437	3.44021	1.60245	0.745761	0.989938	0.955959	0.716277	1.34053	4.23508	2.65155	3.54779	2.64643	2.90765	0.757385						Foxm1	1	2.56405	1.24777	1.27761	2.15063	1.37987	0.803856	0.992723	0.967876	0.779282	1.22683	2.38821	1.86851	2.18517	1.86648	1.9663	0.81343
	ENSMUSG00000001518	1.11355	5.33293	1.46612	2.56997	7.23058	1.85112	1.19248	2.2482	2.8988	2.27802	3.15291	2.64676	3.15008	2.87635	1.24203	1.06456						Itfg2	1	1.07967	2.66287	1.30224	1.83591	3.041	1.51153	1.13256	1.69964	1.96303	1.71282	2.05412	1.86662	2.05314	1.9547	1.16481	1.04583
	ENSMUSG00000001524	4.59692	4.79869	3.7334	4.93	2.17348	4.0348	3.41494	2.94338	4.03002	1.08005	3.99546	3.85131	5.21445	6.07072	4.98752	4.91449						Gtf2h4	1	2.48463	2.53573	2.24288	2.56803	1.66607	2.33194	2.14239	1.97943	2.33056	1.05662	2.32062	2.27838	2.63563	2.82186	2.58196	2.56426
	ENSMUSG00000001525	207.231	184.282	148.788	164.472	74.784	156.535	107.223	114.024	54.3566	157.123	197.832	154.362	167.879	170.874	154.866	177.298						Tubb5	1	7.70204	7.53358	7.22678	7.37045	6.24382	7.29953	6.75786	6.84579	5.79068	7.3049	7.63541	7.27949	7.39985	7.42521	7.28416	7.47815
	ENSMUSG00000001552	38.2584	33.6129	31.81	36.0212	37.9846	33.9026	37.2909	38.5561	38.0806	37.4575	38.0207	35.7718	33.0646	35.3372	44.1943	39.787						Jup	1	5.29493	5.11324	5.03606	5.21028	5.28483	5.12526	5.25893	5.30583	5.28838	5.2652	5.28617	5.20053	5.0902	5.18338	5.49807	5.35004
	ENSMUSG00000001555	30.9584	24.064	26.0651	27.7877	33.9817	23.7787	25.2454	31.2386	37.5507	25.7371	28.2117	21.7258	23.5389	31.6074	30.7497	23.665						Fkbp10	1	4.99812	4.64755	4.75836	4.84738	5.12853	4.63103	4.71399	5.01072	5.26868	4.74077	4.86848	4.50626	4.617	5.02713	4.98867	4.62439
	ENSMUSG00000001576	21.1788	19.093	21.2357	20.0037	14.7348	18.5445	13.9886	16.7701	14.4591	18.3367	19.1011	17.772	17.6449	20.7177	21.4496	17.7041						Ergic1	1	4.47111	4.32862	4.4748	4.39257	3.97589	4.28869	3.90579	4.15138	3.95039	4.27327	4.3292	4.23051	4.22071	4.4408	4.48862	4.22528
	ENSMUSG00000001604	35.3466	33.2006	31.3428	34.889	50.4939	38.4819	40.9613	45.2093	43.1995	33.6579	34.5042	45.2983	44.3961	34.9099	41.77	42.0589						Tcea3	1	5.18375	5.09595	5.01537	5.16547	5.68633	5.30312	5.39099	5.53011	5.46596	5.11511	5.14992	5.53289	5.5045	5.16631	5.41853	5.42824
	ENSMUSG00000001627	10.8084	11.1617	19.0991	15.952	12.8294	11.6333	5.55315	8.12671	14.0391	11.4275	13.1062	14.3526	10.2798	15.7479	12.5835	10.6232						Ifrd1	1	3.56174	3.60428	4.32906	4.08338	3.78967	3.65916	2.71219	3.19009	3.91065	3.63546	3.81826	3.94041	3.49567	4.06591	3.76378	3.53894
	ENSMUSG00000001642	72.9709	71.5093	70.759	66.8237	47.6564	78.5278	50.2102	57.671	37.6607	76.9904	69.3678	66.9402	60.921	80.7049	81.9892	61.0513						Akr1b3	1	6.20889	6.18009	6.16509	6.08372	5.60456	6.31339	5.67836	5.87458	5.2728	6.28522	6.13684	6.08619	5.95236	6.35235	6.37485	5.95539
	ENSMUSG00000001666	29.0179	20.9455	13.5172	14.5887	20.6179	17.8256	21.7519	22.0461	20.2853	17.7353	15.9925	18.2695	19.3134	18.2045	15.9938	19.8812						Ddt	1	4.90775	4.45585	3.85969	3.96243	4.43415	4.23463	4.50792	4.52645	4.41179	4.22769	4.08682	4.26825	4.34436	4.26337	4.08694	4.38413
	ENSMUSG00000001687	13.5057	17.9641	16.3732	18.248	16.321	15.764	17.0281	17.6052	18.0075	18.163	17.6714	17.9167	16.0938	17.9731	18.4766	6.282						Ubl3	1	3.85855	4.2452	4.11879	4.26663	4.11445	4.0673	4.17217	4.21764	4.2485	4.26025	4.22276	4.24159	4.0954	4.24588	4.28367	2.86433
	ENSMUSG00000001700	8.35892	10.6937	9.11237	11.2701	9.84623	8.91145	7.64654	9.57781	9.46153	10.3917	11.8829	9.95991	9.17804	11.0277	11.3471	8.02598						Gramd3	1	3.22634	3.54766	3.33805	3.61707	3.43912	3.3091	3.11212	3.40297	3.38702	3.50991	3.68739	3.45417	3.34739	3.58829	3.6261	3.17408
	ENSMUSG00000001729	116.27	108.48	105.871	119.597	90.0352	102.018	77.0594	107.93	89.6955	97.7413	114.324	92.8671	104.117	99.8923	107.402	95.7533						Akt1	1	6.87369	6.77452	6.73972	6.91404	6.50835	6.68675	6.2865	6.76726	6.50296	6.62558	6.84955	6.55255	6.71585	6.65667	6.76024	6.59624
	ENSMUSG00000001739	0	1.19185	0	0	6.45509	0	2.88423	2.18886	8.22798	0	0	0.696945	0	0.887705	0	0						Cldn15	1	0	1.13215	0	0	2.89823	0	1.95763	1.67304	3.20601	0	0	0.76294	0	0.916633	0	0
	ENSMUSG00000001750	2.72351	0.007882	0.00163	0	0.005142	0	3.56462	2.15058	1.58862	2.1211	0	0.017239	3.75562	2.41812	1.12208	0						Tcirg1	1	1.89666	0.011327	0.00235	0	0.007399	0	2.19049	1.65562	1.37218	1.64205	0	0.024659	2.24963	1.7732	1.08548	0
	ENSMUSG00000001755	6.02092	6.13676	4.91923	6.32669	7.68766	5.07163	5.89855	6.6694	6.18159	5.73836	5.68527	5.7692	6.90068	5.94738	7.41982	6.27726						Coasy	1	2.81166	2.83527	2.56541	2.87316	3.11897	2.60208	2.78629	2.93911	2.8443	2.7524	2.74099	2.75899	2.98198	2.79647	3.07379	2.8634
	ENSMUSG00000001761	10.201	11.307	9.69663	9.32167	7.77334	9.22358	7.76106	8.59606	7.98937	10.6327	9.40139	11.3907	11.6557	10.0669	11.439	10.0995						Smo	1	3.48556	3.62141	3.41908	3.3676	3.13313	3.35383	3.13111	3.26244	3.16822	3.54011	3.37871	3.63118	3.66172	3.46818	3.6368	3.47242
	ENSMUSG00000001768	6.17037	6.31561	4.98597	3.9754	5.24057	4.22318	3.58731	3.17236	6.85931	2.83941	3.61182	3.93126	4.086	5.50577	4.54395	4.73324						Rin2	1	2.84205	2.87098	2.58159	2.31481	2.64168	2.38493	2.19765	2.06086	2.9744	1.94088	2.20534	2.30195	2.34653	2.70172	2.47091	2.51935
	ENSMUSG00000001783	37.4974	36.928	37.6575	34.8305	30.9354	30.7058	23.4675	34.2267	37.1203	35.2536	35.5725	32.0921	29.8852	36.3389	39.4006	27.5339						Rtcb	1	5.26669	5.24519	5.27268	5.16312	4.99708	4.98668	4.6128	5.1386	5.25249	5.18005	5.19269	5.04841	4.94884	5.22261	5.33631	4.83461
	ENSMUSG00000001786	0.957952	0.451073	0	2.48246	3.21605	3.16501	3.7833	3.54452	0	2.89576	3.49127	0	3.21456	3.22452	3.60775	4.24837						Fbxo7	1	0.969346	0.53712	0	1.80011	2.07589	2.05832	2.258	2.18413	0	1.9619	2.16712	0	2.07538	2.07879	2.20406	2.39187
	ENSMUSG00000001794	62.7753	59.452	78.4047	59.5799	50.5262	60.5661	53.5977	58.0773	47.1488	61.0547	84.3026	62.8689	60.5791	60.985	66.2826	61.7469						Capns1	1	5.99493	5.91772	6.31115	5.92077	5.68724	5.94406	5.77077	5.88453	5.58943	5.95547	6.41452	5.99704	5.94437	5.95385	6.07216	5.97147
	ENSMUSG00000001829	4.82725	5.58598	5.17487	6.51576	4.61946	4.3492	4.82181	5.58846	4.80193	6.39643	5.49438	5.03238	5.12657	5.40882	6.78109	5.21535						Clpb	1	2.54282	2.7194	2.62641	2.90992	2.49043	2.41932	2.54147	2.71994	2.53653	2.88683	2.69919	2.59273	2.61508	2.68006	2.95997	2.63584
	ENSMUSG00000001833	19.5339	36.7491	22.2936	34.825	25.8052	19.7329	25.2346	18.5002	17.0638	31.8563	22.7291	21.4355	20.0631	20.4146	31.0308	28.6464						2020-09-07	1	4.35994	5.23837	4.54186	5.1629	4.74444	4.37385	4.7134	4.28542	4.17503	5.0381	4.56859	4.48771	4.39665	4.42053	5.00139	4.88979
	ENSMUSG00000001844	8.2191	8.41404	7.95513	7.39116	8.85562	7.22904	6.44911	7.47231	8.31277	7.55154	7.12984	7.42312	7.56734	7.62797	6.02967	8.53697						Zdhhc4	1	3.20463	3.23481	3.16271	3.06887	3.30095	3.04072	2.89707	3.08276	3.21921	3.09618	3.02323	3.07436	3.09885	3.10902	2.81346	3.25353
	ENSMUSG00000001847	47.8381	49.6246	47.0414	51.1469	42.7052	44.2172	12.3177	16.1376	14.772	20.5175	47.1672	46.8279	46.3419	49.7016	51.6795	15.9206						Rac1	1	5.60994	5.66177	5.58621	5.70451	5.44973	5.4988	3.73527	4.09909	3.9793	4.42744	5.58998	5.57978	5.56504	5.66396	5.71917	4.08071
	ENSMUSG00000001870	6.1575	7.33534	10.3415	10.6204	8.93921	8.4242	3.91094	8.35245	8.96827	9.56257	8.65215	8.68377	9.50891	8.72394	12.0517	6.78969						Ltbp1	1	2.83946	3.05924	3.50354	3.53859	3.31313	3.23637	2.296	3.22534	3.31734	3.40089	3.27085	3.27557	3.39354	3.28154	3.70617	2.96156
	ENSMUSG00000001891	43.4821	49.185	53.1317	54.874	46.6076	42.8716	27.6822	43.521	39.7447	51.3572	51.2504	44.9496	46.2907	48.8868	51.4153	38.4972						Ugp2	1	5.47515	5.64918	5.7584	5.8041	5.57312	5.45522	4.84208	5.47642	5.34854	5.71031	5.70737	5.52198	5.56348	5.64059	5.71192	5.30368
	ENSMUSG00000001909	8.05286	5.49162	2.23401	2.46275	9.19246	2.46041	1.8188	5.40248	7.53789	3.82569	3.0142	8.0088	4.22623	2.61302	2.13293	3.36273						Trmt1	1	3.17837	2.69858	1.69332	1.79192	3.34943	1.79094	1.49508	2.67863	3.09388	2.27074	2.00511	3.17134	2.38577	1.8532	1.64751	2.12523
	ENSMUSG00000001910	16.9985	15.4555	14.1799	15.7453	9.70744	13.2955	8.64584	13.3589	8.37578	15.2934	16.5655	13.9254	14.6561	16.0205	16.6583	14.1837						Nacc1	1	4.16981	4.0405	3.92409	4.06568	3.42054	3.83749	3.26991	3.84387	3.22894	4.02621	4.13467	3.8997	3.96865	4.0892	4.14227	3.92445
	ENSMUSG00000001911	18.2391	18.059	16.7169	17.3013	2.37167	2.62271	10.4945	15.1211	13.9574	18.5553	16.6967	3.24254	2.63318	19.0906	27.8259	1.90269						Nfix	1	4.26597	4.2524	4.14705	4.19388	1.75347	1.85707	3.52287	4.01088	3.90279	4.28949	4.14541	2.08493	1.86123	4.32845	4.84929	1.53739
	ENSMUSG00000001918	5.71344	3.42392	3.06172	4.38267	5.47626	3.22147	4.65834	5.395	5.40529	3.69816	5.39618	2.54375	5.99889	4.83298	3.1514	4.22508						Slc1a5	1	2.74705	2.14533	2.02209	2.42832	2.69516	2.07775	2.50038	2.67694	2.67927	2.2321	2.67721	1.82528	2.80713	2.54423	2.0536	2.38545
	ENSMUSG00000001924	52.6104	54.3382	57.9239	57.2191	52.5433	50.3571	41.9355	52.9041	49.1984	58.3434	58.7259	47.673	55.098	54.0986	59.9883	48.2466						Uba1	1	5.74444	5.79021	5.88078	5.86342	5.74263	5.68249	5.4241	5.75232	5.64957	5.89102	5.90028	5.60505	5.80988	5.78394	5.93046	5.62195
	ENSMUSG00000001930	4.54125	5.21716	7.26056	4.25177	16.2175	3.32699	8.14526	6.8063	21.1771	4.62343	3.18013	3.0906	4.02076	4.75993	4.41694	4.51461						Vwf	1	2.47021	2.63626	3.04624	2.3928	4.1058	2.11336	3.19302	2.96464	4.471	2.49145	2.06355	2.03231	2.32791	2.52605	2.43748	2.46326
	ENSMUSG00000001943	2.99014	3.35919	3.55918	3.57296	2.40637	3.21016	2.62451	3.19773	2.84641	4.55556	3.96435	7.54156	6.02789	2.79467	3.30359	4.42101						Vsig2	1	1.99644	2.12406	2.18878	2.19313	1.76824	2.07388	1.85779	2.06961	1.94351	2.47393	2.3116	3.0945	2.81309	1.92397	2.10554	2.43856
	ENSMUSG00000001946	46.3366	42.6622	37.9492	40.5774	33.2638	40.7179	42.9751	41.6745	31.9151	43.6933	40.076	41.3824	43.1081	46.7262	46.1558	56.2469						Esam	1	5.56488	5.44831	5.28352	5.37773	5.09861	5.38259	5.45861	5.4153	5.04068	5.48199	5.36022	5.4054	5.46297	5.57671	5.55936	5.83913
	ENSMUSG00000001948	8.20948	6.76751	4.32665	5.14898	5.47151	7.06106	11.2165	5.83667	4.70249	5.95277	5.5494	8.21057	6.62316	6.26245	5.21643	7.18839						Spa17	1	3.20312	2.95745	2.41323	2.62035	2.6941	3.01097	3.61076	2.77329	2.51159	2.79759	2.71136	3.20329	2.93039	2.86046	2.63609	3.03358
	ENSMUSG00000001962	12.6635	12.3538	11.8008	12.2806	12.4207	13.4007	14.4176	11.7076	12.5809	11.7487	15.0358	14.1832	10.7233	11.8155	12.4023	14.0026						Fam50a	1	3.77226	3.73917	3.67817	3.73125	3.74639	3.84806	3.9465	3.66762	3.76351	3.67228	4.00322	3.9244	3.55131	3.67982	3.74441	3.90714
	ENSMUSG00000001964	11.3568	15.4699	16.9945	11.8946	8.93508	12.0358	8.85257	9.3204	7.97956	13.0417	12.8827	13.1111	10.6634	9.6752	14.7654	14.8347						Emd	1	3.62724	4.04176	4.16948	3.68869	3.31253	3.70441	3.3005	3.36743	3.16664	3.81164	3.79521	3.81876	3.54392	3.41619	3.97869	3.98502
	ENSMUSG00000001983	13.8819	15.3888	17.3133	16.1044	13.0407	9.6467	3.68445	10.6654	11.9405	16.6248	13.8588	10.8462	11.7932	13.7805	19.5213	6.8906						Taco1	1	3.89549	4.03464	4.19482	4.0963	3.81154	3.41234	2.22788	3.54417	3.69382	4.13953	3.89324	3.56635	3.6773	3.88563	4.35905	2.98014
	ENSMUSG00000001995	8.75662	14.701	13.6808	11.1995	11.4583	7.817	8.62812	11.8426	11.0485	11.1983	10.6831	14.0932	10.8371	10.404	17.6623	12.5398						Sipa1l2	1	3.28638	3.97278	3.87586	3.60875	3.63904	3.14029	3.26726	3.68286	3.59078	3.6086	3.54635	3.91582	3.56524	3.51147	4.22206	3.75913
	ENSMUSG00000001999	12.393	10.5237	8.52378	11.9336	9.33635	11.5674	14.8199	11.1291	9.25733	11.3829	14.0188	13.646	12.437	10.3823	10.9563	13.3921						Blvra	1	3.74341	3.52654	3.25153	3.69305	3.36965	3.65162	3.98367	3.6004	3.35858	3.63028	3.90869	3.87243	3.74814	3.50872	3.5797	3.84721
	ENSMUSG00000002007	10.7756	10.316	9.8033	11.9745	10.9563	9.39179	12.921	11.1835	9.18774	14.6686	14.7615	12.8954	11.4702	15.1718	11.7943	12.9596						Srpk3	1	3.55773	3.5003	3.4334	3.6976	3.5797	3.37737	3.79919	3.60685	3.34876	3.96981	3.97834	3.79654	3.64042	4.01541	3.67742	3.80319
	ENSMUSG00000002010	93.0661	85.7499	84.1075	93.2755	107.424	87.7115	78.6719	100.936	106.694	87.2082	87.0118	91.5124	85.799	93.5053	100.826	74.3326						Idh3g	1	6.5556	6.43879	6.41121	6.55881	6.76053	6.47105	6.316	6.67152	6.7508	6.46284	6.45963	6.53158	6.43961	6.56232	6.66997	6.2352
	ENSMUSG00000002014	30.3765	22.4926	20.9061	18.7108	26.9375	22.2864	24.5772	25.2266	27.6141	21.7719	26.1881	22.6079	21.0688	24.8657	23.2664	24.4973						Ssr4	1	4.97161	4.55413	4.45326	4.30091	4.80413	4.54141	4.67679	4.71296	4.83865	4.50918	4.7649	4.5612	4.46394	4.69297	4.60089	4.67227
	ENSMUSG00000002015	53.7088	50.4774	45.4992	47.7108	40.6125	49.929	52.0113	44.0579	42.2466	41.2312	53.9578	48.8084	44.0335	47.0535	50.1706	48.7866						Bcap31	1	5.7737	5.68587	5.53913	5.60617	5.37894	5.67041	5.72823	5.49371	5.43451	5.40024	5.78025	5.63832	5.49293	5.58657	5.67724	5.63769
	ENSMUSG00000002017	11.0305	12.6041	14.2935	13.6097	11.3766	12.2829	10.2675	10.2831	11.4953	13.3033	13.3708	12.3261	12.3629	13.3834	11.9219	10.2241						Fam98a	1	3.58863	3.76597	3.93484	3.86886	3.62954	3.7315	3.4941	3.49608	3.64332	3.83828	3.84507	3.73618	3.74016	3.84633	3.69175	3.48853
	ENSMUSG00000002028	4.23768	3.89491	4.20032	4.28747	3.59236	3.70806	3.81369	3.47268	4.32884	4.40793	3.68165	4.03482	4.14001	3.70739	3.85528	4.17708						Kmt2a	1	2.38893	2.29128	2.3786	2.40258	2.19924	2.23513	2.26714	2.16114	2.41382	2.43508	2.22702	2.33194	2.36177	2.23493	2.27956	2.37214
	ENSMUSG00000002043	11.4792	9.95841	8.12872	8.37312	11.763	10.1033	13.7659	12.9419	7.75157	11.2382	10.3638	11.5401	13.3616	10.9546	11.0536	15.7355						Trappc6a	1	3.64145	3.45397	3.19041	3.22853	3.6739	3.47292	3.8842	3.80135	3.12954	3.61332	3.50638	3.64848	3.84414	3.5795	3.59139	4.06484
	ENSMUSG00000002052	8.94341	10.2904	10.2934	10.8422	8.74209	8.59936	6.75646	8.56453	8.56942	9.51557	9.02417	10.0732	9.6273	9.54889	9.77012	8.50818						Supt6	1	3.31374	3.49702	3.49741	3.56586	3.28423	3.26294	2.9554	3.25769	3.25843	3.39445	3.32541	3.469	3.4097	3.39902	3.42896	3.24917
	ENSMUSG00000002055	4.92427	4.67126	3.53421	2.79889	0.879537	3.52752	3.12692	2.91243	0.442156	4.26936	4.99954	4.72519	4.90342	4.48463	4.08036	4.38245						Spag5	1	2.56664	2.50367	2.18085	1.92558	0.910377	2.17872	2.04506	1.96806	0.528227	2.39763	2.58485	2.51732	2.56155	2.45539	2.34493	2.42826
	ENSMUSG00000002058	4.17311	3.65938	2.33868	1.38267	2.33072	2.92069	4.52669	4.53064	2.21228	3.91125	4.70178	3.36558	3.41192	3.51356	4.77398	5.60477						Unc119	1	2.37103	2.22014	1.73928	1.25258	1.73584	1.97111	2.46642	2.46745	1.6836	2.29609	2.51141	2.12617	2.14141	2.17427	2.52957	2.72351
	ENSMUSG00000002059	3.55155	3.79064	4.24888	2.97068	6.32832	3.75328	4.28758	6.02587	4.87469	4.56439	4.60767	5.08308	3.69482	4.48463	6.20236	5.20558						Rab34	1	2.18636	2.26022	2.39201	1.98939	2.87348	2.24892	2.40261	2.81268	2.55451	2.47622	2.4874	2.6048	2.23107	2.45539	2.84847	2.63357
	ENSMUSG00000002064	18.0391	15.6886	17.1736	17.2171	15.1391	16.4624	20.2497	16.2487	18.1941	14.876	14.0792	15.13	20.6454	16.9765	17.3418	17.2774						Sdf2	1	4.25089	4.06079	4.18377	4.18722	4.01249	4.12618	4.40937	4.10841	4.26259	3.98877	3.91449	4.01167	4.43599	4.16804	4.19706	4.19199
	ENSMUSG00000002083	2.67419	2.01388	1.35244	3.01708	3.19699	2.54921	3.73077	4.32278	2.5443	2.60312	2.86581	4.30081	4.18605	1.47455	4.15085	4.94994						Bbc3	1	1.87743	1.59162	1.23416	2.00615	2.06936	1.8275	2.24207	2.41218	1.8255	1.84925	1.95077	2.40621	2.37464	1.30717	2.36481	2.57288
	ENSMUSG00000002100	829.966	813.221	749.79	833.714	757.892	741.649	624.659	899.527	691.955	887.631	950.459	822.29	860.52	836.531	900.805	741.439						Mybpc3	1	9.69865	9.66928	9.55227	9.70514	9.56775	9.53654	9.28923	9.81463	9.43662	9.79544	9.894	9.68526	9.75074	9.71	9.81667	9.53613
	ENSMUSG00000002102	78.2904	58.8956	63.1701	63.7017	59.0824	59.6013	62.4572	57.5961	52.219	57.7601	63.2079	54.7818	56.733	63.1355	67.0589	58.6968						Psmc3	1	6.30907	5.90438	6.00383	6.01573	5.90887	5.92128	5.98771	5.87273	5.73387	5.87676	6.00468	5.80172	5.85133	6.00305	6.08871	5.89958
	ENSMUSG00000002103	0.125985	0.03375	2.35426	2.13658	1.76082	0.513242	0.07779	1.01798	0.748503	0.683291	0.639606	0.575535	3.69631	0.563265	2.84302	0.021394						Acp2	1	0.171188	0.047887	1.74599	1.64919	1.4651	0.597643	0.108076	1.01292	0.80612	0.751285	0.713349	0.655842	2.23153	0.644562	1.94224	0.030539
	ENSMUSG00000002104	8.16003	9.40168	5.68211	8.30662	8.28232	7.56399	6.19193	8.40982	8.37536	6.96348	9.46221	7.80934	9.40958	11.3009	10.5921	7.41239						Rapsn	1	3.19535	3.37874	2.7403	3.21826	3.21449	3.09828	2.84638	3.23417	3.22887	2.9934	3.38712	3.13903	3.37984	3.62069	3.53508	3.07252
	ENSMUSG00000002105	9.80926	7.66053	9.83838	8.42127	9.33832	7.20066	8.97016	9.5765	11.9546	7.78722	9.44608	5.91223	9.15498	11.4779	12.8919	9.00224						Slc39a13	1	3.4342	3.11445	3.43808	3.23592	3.36993	3.03574	3.31762	3.40279	3.6954	3.13541	3.38489	2.78915	3.34412	3.6413	3.79618	3.32225
	ENSMUSG00000002107	3.81021	3.86816	5.2202	5.25081	4.51265	4.51672	3.98786	4.48549	5.42327	3.70892	4.44887	4.73309	4.658	5.20186	5.07218	7.03908						Celf2	1	2.2661	2.28338	2.63696	2.64404	2.46274	2.46381	2.31842	2.45562	2.68331	2.2354	2.44596	2.51931	2.50029	2.6327	2.60221	3.00703
	ENSMUSG00000002109	3.06694	2.40519	2.1988	2.55853	2.93661	2.47865	2.75716	3.0607	2.3598	2.40523	3.75175	2.97644	3.81796	2.79371	2.16655	0.359822						Ddb2	1	2.02394	1.76774	1.67753	1.83128	1.97695	1.79853	1.90964	2.02173	1.74837	1.76775	2.24846	1.99148	2.26842	1.92361	1.66291	0.443418
	ENSMUSG00000002129	11.3019	11.6424	12.874	12.1367	9.75405	9.36944	7.36289	8.9781	9.13995	11.3018	10.5937	8.84868	10.2339	11.3786	10.7956	9.2108						Sf3a1	1	3.6208	3.6602	3.79431	3.71554	3.42681	3.37427	3.064	3.31876	3.34198	3.6208	3.53526	3.29993	3.48979	3.62977	3.56018	3.35202
	ENSMUSG00000002147	12.9767	14.665	13.2503	14.926	13.8316	13.3946	11.8291	12.5351	15.8871	13.7482	13.786	13.3015	13.3144	12.5933	16.9967	13.9689						Stat6	1	3.80495	3.96948	3.83292	3.99331	3.8906	3.84746	3.68135	3.75864	4.07785	3.88247	3.88616	3.8381	3.83939	3.76482	4.16966	3.9039
	ENSMUSG00000002210	2.21228	1.52591	0.436196	0.713171	2.84806	1.92942	3.36495	1.57705	3.016	1.08461	3.40107	0.613662	2.83989	0.525367	0.58168	1.23975						Smg9	1	1.6836	1.3368	0.522253	0.776669	1.94413	1.55062	2.12596	1.36572	2.00576	1.05977	2.13785	0.690338	1.94107	0.609156	0.661458	1.16334
	ENSMUSG00000002222	8.1038	10.6141	10.1421	10.0247	11.9766	8.5176	8.85622	10.1008	13.3769	9.69055	9.63404	10.6929	9.82715	10.4276	10.8027	8.49529						Rmnd5a	1	3.18647	3.5378	3.47795	3.46267	3.69784	3.2506	3.30103	3.4726	3.84568	3.41826	3.41062	3.54756	3.43658	3.51445	3.56104	3.24721
	ENSMUSG00000002227	5.38491	4.50414	2.81535	2.83485	2.94653	2.88528	5.01615	3.49963	2.45784	3.07658	2.98038	3.22425	3.3264	4.75072	2.93666	4.85371						Mov10	1	2.67467	2.46052	1.93182	1.93917	1.98059	1.95802	2.58884	2.16981	1.78987	2.02736	1.99291	2.0787	2.11317	2.52374	1.97697	2.54935
	ENSMUSG00000002228	25.7315	23.933	19.5571	21.3552	18.6223	25.6066	23.9769	21.5794	14.2032	23.6485	26.9913	24.1124	26.4082	27.2717	22.9917	30.8363						Ppm1j	1	4.74047	4.63999	4.36157	4.48254	4.29442	4.73371	4.64252	4.49694	3.9263	4.62343	4.80691	4.65033	4.77653	4.82129	4.58446	4.9926
	ENSMUSG00000002233	51.3815	44.4178	51.0759	72.9742	35.0315	46.2432	38.9733	36.6314	23.1924	43.9681	47.6515	42.5064	53.2819	59.1657	49.4799	46.5522						Rhoc	1	5.71098	5.50519	5.70254	6.20895	5.17119	5.56203	5.32097	5.23387	4.59648	5.49083	5.60441	5.44316	5.7624	5.91087	5.65764	5.57144
	ENSMUSG00000002249	4.22825	3.61319	3.62191	5.30008	9.07517	4.26201	7.97265	6.86585	9.56097	4.39062	4.62327	5.63713	5.98009	6.17263	5.45747	7.10677						Tead3	1	2.38633	2.20576	2.20849	2.65537	3.33273	2.39561	3.16553	2.9756	3.40067	2.43045	2.49141	2.73056	2.80325	2.8425	2.69097	3.01913
	ENSMUSG00000002265	7.02709	7.87594	11.8761	9.50794	19.522	7.13895	11.8332	12.7765	22.429	8.39903	9.11452	10.0607	8.80166	6.50403	7.20812	9.90134						Peg3	1	3.00488	3.1499	3.68663	3.39341	4.3591	3.02484	3.68181	3.78413	4.55022	3.23251	3.33836	3.46737	3.29303	2.90767	3.03705	3.44643
	ENSMUSG00000002274	14.8437	13.2875	10.9834	10.3949	5.38703	12.0686	7.59972	7.89873	4.17354	13.6547	13.5171	11.9959	11.2983	12.8042	11.0033	12.1806						Metrn	1	3.98583	3.83668	3.58297	3.51032	2.67515	3.70803	3.10429	3.1536	2.37115	3.87329	3.85968	3.69998	3.62039	3.78703	3.58536	3.72035
	ENSMUSG00000002279	5.6561	5.46679	5.25357	5.91008	6.95447	6.30064	7.31111	6.60825	5.17818	6.82536	5.82807	4.97528	6.94149	6.28768	6.11782	6.93801						Lmf1	1	2.73468	2.69305	2.64468	2.7887	2.99177	2.86802	3.05504	2.92756	2.62718	2.96816	2.77148	2.57901	2.98941	2.86546	2.83143	2.98878
	ENSMUSG00000002280	11.4631	9.85633	10.7793	9.93208	8.19646	9.71525	8.99906	8.64381	8.11236	10.0139	10.8684	9.34019	8.917	10.8677	9.49154	8.0178						Narfl	1	3.63959	3.44046	3.55818	3.4505	3.20108	3.42159	3.32179	3.2696	3.18783	3.46126	3.56905	3.37019	3.3099	3.56896	3.39115	3.17278
	ENSMUSG00000002289	14.9685	16.2463	23.4458	25.0348	38.1904	22.1474	30.531	14.3441	48.1337	18.4526	16.8939	6.07686	16.5765	10.678	13.7814	12.4159						Angptl4	1	3.99716	4.10822	4.61152	4.70237	5.29243	4.53278	4.9787	3.93961	5.61864	4.28189	4.1614	2.82311	4.13557	3.54572	3.88571	3.74587
	ENSMUSG00000002297	3.73944	4.01242	2.65585	3.6943	1.82336	4.22272	3.55944	2.61121	1.16554	3.07819	3.68522	5.28682	4.5695	4.40585	3.71044	5.68142						Dbf4	1	2.24472	2.32551	1.87021	2.23091	1.49741	2.3848	2.18886	1.85248	1.11473	2.02793	2.22812	2.65233	2.47755	2.43452	2.23586	2.74016
	ENSMUSG00000002307	4.29886	7.17228	3.37094	2.31574	4.49238	4.33398	3.42306	5.87275	5.65695	4.43918	3.09166	6.3934	6.28225	5.19089	4.22991	4.78052						Daxx	1	2.40568	3.03074	2.12794	1.72933	2.45743	2.41521	2.14505	2.78089	2.73486	2.44339	2.03269	2.88624	2.86438	2.63015	2.38679	2.5312
	ENSMUSG00000002319	5.40981	3.66861	6.91064	5.51082	4.37848	6.71616	5.74545	3.27406	4.41581	7.57074	8.06178	7.3256	8.45334	4.98185	7.24432	5.43057						Ipo4	1	2.68028	2.22299	2.98379	2.70284	2.4272	2.94788	2.75392	2.09561	2.43718	3.09942	3.17979	3.05755	3.24083	2.58059	3.0434	2.68495
	ENSMUSG00000002320	4.25822	10.3593	10.1151	10.9302	8.75883	11.0551	6.07696	4.39976	9.13777	4.64995	10.8309	6.2291	9.92685	11.8565	11.6312	5.99022						Tm9sf1	1	2.39458	3.50581	3.47445	3.57654	3.28671	3.59158	2.82313	2.4329	3.34167	2.49824	3.56449	2.85381	3.44981	3.68443	3.65891	2.80534
	ENSMUSG00000002325	10.3815	8.83798	3.79389	4.00326	4.93713	3.75724	5.73516	6.45542	4.82684	3.77287	2.14408	3.71693	5.18977	2.99896	3.07843	2.92509						Irf9	1	3.50862	3.29836	2.26119	2.32287	2.56977	2.25013	2.75171	2.89829	2.54271	2.25486	1.65264	2.23785	2.62989	1.99962	2.02802	1.97272
	ENSMUSG00000002329	39.7507	32.8916	27.0452	27.3721	23.8799	26.2533	31.5167	26.3538	22.9587	27.0619	28.8511	27.2165	26.8843	32.7629	25.6661	31.306						Mdp1	1	5.34875	5.08286	4.80968	4.8264	4.63691	4.76836	5.02311	4.77367	4.58248	4.81054	4.89971	4.81847	4.80138	5.07737	4.73693	5.01373
	ENSMUSG00000002332	16.2319	21.8086	15.7704	18.7294	16.4558	11.1199	8.9078	12.5919	14.9805	18.6667	13.7975	12.0606	14.2252	16.4413	18.1251	13.859						Dhrs1	1	4.10701	4.5115	4.06785	4.30227	4.12563	3.59931	3.30856	3.76468	3.99824	4.29769	3.88728	3.70715	3.92839	4.12444	4.2574	3.89327
	ENSMUSG00000002342	16.7548	6.96498	13.0549	14.3699	10.3719	7.18075	7.40616	6.38133	17.6533	12.246	17.8193	12.4734	7.83127	9.11273	9.12475	14.637						Tmem161a	1	4.15014	2.99367	3.813	3.94203	3.50739	3.03223	3.07145	2.88388	4.22136	3.72748	4.23414	3.75204	3.14262	3.3381	3.33982	3.96689
	ENSMUSG00000002345	10.9339	11.6255	8.64676	9.70126	8.49833	8.89337	8.50002	9.80491	9.24667	8.95091	10.7559	9.19125	8.88605	8.72746	13.7907	9.28163						Borcs8	1	3.577	3.65827	3.27005	3.41971	3.24767	3.30646	3.24793	3.43361	3.35708	3.31483	3.55531	3.34926	3.30539	3.28206	3.88662	3.362
	ENSMUSG00000002346	5.27579	4.09685	7.27362	8.14284	11.5949	4.91753	7.8341	6.59058	14.7695	6.01088	5.30605	3.2817	5.17548	5.05637	7.45632	5.47848						Slc25a42	1	2.6498	2.34961	3.04852	3.19264	3.65476	2.565	3.14308	2.92421	3.97907	2.80959	2.65674	2.09818	2.62655	2.59845	3.08003	2.69565
	ENSMUSG00000002365	12.0397	12.5366	14.4756	15.414	13.2442	12.0916	8.47182	14.8296	12.6821	14.939	14.4612	12.3719	14.3604	16.0402	16.4296	11.898						Snx9	1	3.70484	3.75879	3.95193	4.03685	3.8323	3.71056	3.24364	3.98455	3.77422	3.99449	3.95058	3.74113	3.94115	4.09087	4.12347	3.68907
	ENSMUSG00000002372	22.1588	21.9928	19.815	20.8382	18.6637	21.3211	19.3553	18.5351	18.0545	19.0883	20.6392	18.5057	21.0201	20.3286	22.4147	19.6677						Ranbp3	1	4.53349	4.52311	4.37955	4.44878	4.29746	4.48034	4.34733	4.288	4.25206	4.32828	4.43557	4.28583	4.46075	4.41471	4.54934	4.3693
	ENSMUSG00000002379	93.4535	67.9618	61.832	64.1937	60.0067	72.3553	93.4568	64.9281	53.3262	62.3324	74.8322	58.4751	69.5187	78.819	75.5028	78.5599						Ndufa11	1	6.56153	6.10773	5.97343	6.02666	5.93089	6.19683	6.56158	6.04282	5.76358	5.98487	6.24474	5.89421	6.13994	6.31866	6.25744	6.31397
	ENSMUSG00000002393	16.1679	16.2162	13.2935	14.6238	14.6737	17.0563	13.1263	18.2807	14.4918	19.0007	17.9072	12.9628	15.4875	20.8167	16.7916	16.8374						Nr2f6	1	4.10164	4.1057	3.83729	3.96567	3.97027	4.17443	3.82031	4.26909	3.95343	4.32198	4.24087	3.80351	4.0433	4.44736	4.15312	4.15683
	ENSMUSG00000002395	21.2015	20.2279	14.6695	18.3556	21.1336	19.7858	19.6549	18.2176	21.5862	17.5253	18.6664	18.9168	19.7047	20.9667	20.9477	24.1949						Use1	1	4.47259	4.40789	3.96989	4.27468	4.46817	4.37753	4.36841	4.26435	4.49737	4.21143	4.29766	4.31591	4.37189	4.45725	4.45599	4.65506
	ENSMUSG00000002409	4.78404	5.64604	3.14222	5.14374	4.33536	5.60269	3.8032	4.96028	4.50776	5.0988	5.16614	4.22366	6.14645	2.82075	7.98321	2.9222						Dyrk1b	1	2.53208	2.7325	2.05041	2.61912	2.41559	2.72306	2.264	2.57538	2.46146	2.60853	2.62437	2.38506	2.83723	1.93386	3.16723	1.97166
	ENSMUSG00000002416	27.7439	22.4508	20.2522	20.8588	19.4937	23.7865	31.0539	20.4695	17.1255	21.9752	23.2341	20.4632	21.8109	23.7137	23.6475	28.0308						Ndufb2	1	4.84518	4.55156	4.40954	4.45015	4.35711	4.63148	5.00243	4.42422	4.17995	4.52201	4.59896	4.42379	4.51165	4.62724	4.62337	4.85951
	ENSMUSG00000002428	2.13789	0.507287	0.569616	0.803149	0.232636	2.75286	2.25913	1.60337	3.86157	0.23132	1.06397	3.95301	0.273337	2.52856	0.579728	1.23881						Hltf	1	1.64979	0.591954	0.650412	0.850519	0.301747	1.90799	1.70449	1.38038	2.28142	0.300206	1.04543	2.3083	0.348614	1.81908	0.659676	1.16273
	ENSMUSG00000002455	15.1714	14.9237	15.494	15.9337	12.3001	13.8175	13.6328	12.9451	15.1974	14.9842	14.0314	14.0935	15.3645	12.742	16.0111	13.8258						Prpf6	1	4.01537	3.99311	4.04387	4.08183	3.73337	3.88923	3.87113	3.80168	4.01769	3.99858	3.90991	3.91586	4.0325	3.78052	4.08841	3.89004
	ENSMUSG00000002458	0.250058	3.49563	0.097926	1.47029	0.097737	0.663014	3.17178	0.423548	0.280587	1.22788	0.077407	0.44825	0.312376	0.950353	0.608265	0.381557						Rgs19	1	0.321995	2.16852	0.134781	1.30468	0.134532	0.7338	2.06066	0.509491	0.356805	1.15568	0.107563	0.534311	0.392181	0.963735	0.685505	0.466295
	ENSMUSG00000002477	42.9774	32.3596	26.171	29.8316	18.647	31.8621	26.0413	23.5962	18.2894	31.4434	31.1124	33.79	37.5278	31.8769	26.3582	39.7088						Snrpd1	1	5.45869	5.06003	4.764	4.94634	4.29624	5.03835	4.75709	4.62037	4.26974	5.01985	5.00506	5.1206	5.26783	5.039	4.7739	5.34727
	ENSMUSG00000002486	2.75944	2.12884	2.19121	2.5181	2.24664	0	2.58976	1.53084	2.1725	1.80583	0	1.47489	0.895883	0	0	2.1642						Tchp	1	1.91052	1.64563	1.6741	1.8148	1.69895	0	1.84389	1.33962	1.66562	1.48843	0	1.30736	0.92287	0	0	1.66184
	ENSMUSG00000002496	11.1883	11.0635	10.7838	12.8262	12.6788	10.3287	8.51105	11.2107	11.4209	12.766	9.84849	11.1657	9.17193	11.9795	12.9948	10.2451						Tsc2	1	3.60743	3.59257	3.55873	3.78933	3.77387	3.50191	3.2496	3.61008	3.63469	3.78303	3.43942	3.60475	3.34652	3.69817	3.80682	3.49122
	ENSMUSG00000002500	13.5563	9.29722	10.4738	10.6649	11.4435	13.2491	8.84489	10.5646	12.109	12.7555	12.5686	11.4002	12.5934	11.3007	12.0849	8.10174						Rpl3l	1	3.86357	3.36418	3.52027	3.54411	3.63732	3.8328	3.29937	3.53165	3.71248	3.78194	3.7622	3.63229	3.76484	3.62067	3.70983	3.18614
	ENSMUSG00000002504	58.8707	58.6004	46.041	49.7153	39.6884	44.8248	48.3946	35.0759	45.6392	38.561	34.2383	45.741	45.1207	45.2435	44.6586	58.7274						Slc9a3r2	1	5.90378	5.89725	5.55585	5.66435	5.34654	5.51806	5.62628	5.17296	5.54347	5.30601	5.13907	5.54662	5.52734	5.53118	5.51281	5.90032
	ENSMUSG00000002524	57.0528	52.4845	46.5012	51.5637	42.395	50.6607	46.1035	40.1264	39.9239	46.9835	52.2038	47.1819	49.7897	46.5824	52.5563	51.1871						Puf60	1	5.85929	5.74105	5.56989	5.716	5.43946	5.691	5.55776	5.36199	5.35487	5.58446	5.73346	5.59042	5.66646	5.57236	5.74299	5.70562
	ENSMUSG00000002546	17.9417	16.8793	17.6912	20.6424	21.9007	16.9357	15.4696	20.3522	21.9791	17.1107	19.5487	19.0334	20.3476	18.6279	21.1695	16.8729						Golga2	1	4.24349	4.16022	4.22429	4.43579	4.51732	4.16476	4.04173	4.41632	4.52225	4.17877	4.36098	4.32433	4.416	4.29483	4.4705	4.1597
	ENSMUSG00000002550	10.0534	9.56635	10.0963	8.27903	6.91721	8.62806	5.73079	7.26657	6.09615	9.23742	7.99074	7.55001	7.79693	9.12945	8.967	6.84386						Uck1	1	3.46642	3.40141	3.47201	3.21397	2.98499	3.26724	2.75078	3.04729	2.82704	3.35578	3.16844	3.09593	3.137	3.34048	3.31716	2.97156
	ENSMUSG00000002580	35.8609	32.9305	28.3246	25.9541	20.5775	31.4188	32.2192	22.0251	14.0402	28.8463	28.4416	31.2111	28.9449	29.3378	28.4599	30.9579						Mien1	1	5.20402	5.08451	4.87404	4.75243	4.43145	5.01876	5.05394	4.52514	3.91075	4.89948	4.87978	5.00949	4.90424	4.92304	4.88068	4.9981
	ENSMUSG00000002602	22.7399	22.3246	23.2777	24.4417	16.3834	22.3857	10.7579	15.1366	17.336	24.279	21.5869	21.0743	20.261	24.4255	27.4311	20.9731						Axl	1	4.56924	4.54378	4.60156	4.66912	4.11964	4.54755	3.55555	4.01227	4.1966	4.65987	4.49742	4.46429	4.41014	4.6682	4.8294	4.45767
	ENSMUSG00000002603	14.7965	14.9824	12.1115	16.8103	11.3014	15.0354	13.0827	14.1335	11.8026	14.4278	14.1933	13.8184	13.139	16.4847	15.2875	17.1977						Tgfb1	1	3.98154	3.99841	3.71276	4.15464	3.62075	4.00319	3.81586	3.91967	3.67836	3.94746	3.92536	3.88932	3.82161	4.12802	4.02569	4.18569
	ENSMUSG00000002625	15.5907	18.5491	16.1672	16.3191	24.3367	16.9905	27.0834	20.4852	26.2615	18.2126	20.5414	19.0431	19.5515	18.7891	17.7541	22.9451						Akap8l	1	4.0523	4.28903	4.10158	4.11429	4.66316	4.16917	4.81165	4.42527	4.76879	4.26398	4.42904	4.32503	4.36117	4.30663	4.22914	4.58166
	ENSMUSG00000002635	7.9019	8.18735	6.38641	7.18032	6.7639	6.53679	8.44646	7.00904	7.12939	6.49158	9.06243	6.25525	7.69995	6.73873	4.73795	7.54253						Pdcd2l	1	3.15411	3.19965	2.88487	3.03216	2.95678	2.91395	3.23977	3.00163	3.02315	2.90527	3.33091	2.85902	3.12101	2.9521	2.52054	3.09466
	ENSMUSG00000002658	26.7551	20.6242	24.6408	20.8123	16.5669	21.7082	21.6729	16.3289	15.8095	19.5581	20.1003	17.5069	18.4653	22.1662	18.1634	22.4158						Gtf2f1	1	4.79468	4.43457	4.68037	4.44707	4.13479	4.50514	4.50289	4.1151	4.07121	4.36163	4.39919	4.20999	4.28283	4.53395	4.26028	4.54941
	ENSMUSG00000002660	36.103	32.8653	29.4149	26.8713	30.5739	30.7806	31.7322	26.2996	28.2753	33.2944	35.6052	28.6022	28.7961	34.6466	33.1794	30.9002						Clpp	1	5.21347	5.08174	4.92671	4.80071	4.98066	4.99007	5.03264	4.77081	4.87161	5.0999	5.19398	4.88763	4.89705	5.15569	5.09505	4.99549
	ENSMUSG00000002661	34.8437	26.1853	21.4362	18.681	18.6541	23.9789	23.8135	20.9722	20.0337	25.0524	26.4747	22.5401	22.1859	34.1579	23.8354	20.564						Alkbh7	1	5.16365	4.76476	4.48775	4.29873	4.29676	4.64264	4.63306	4.45761	4.39463	4.70334	4.78003	4.55705	4.53517	5.13577	4.63433	4.43055
	ENSMUSG00000002679	12.2231	9.13041	5.94738	6.52514	6.59441	8.3868	10.4465	9.593	10.773	7.79812	11.1218	8.13159	8.93063	7.5352	4.90158	5.81306						Med6	1	3.72499	3.34062	2.79647	2.91172	2.92494	3.23063	3.51684	3.40504	3.55741	3.1372	3.59953	3.19087	3.31189	3.09342	2.5611	2.7683
	ENSMUSG00000002718	10.9236	13.3409	14.4916	14.0587	11.076	13.2821	7.43691	10.6552	10.1782	13.8568	14.4595	11.3865	11.608	12.9256	14.2974	10.0564						Cse1l	1	3.57575	3.84207	3.95341	3.91252	3.59407	3.83614	3.07672	3.54291	3.48262	3.89305	3.95042	3.63069	3.65627	3.79967	3.93522	3.46681
	ENSMUSG00000002728	42.2205	34.9775	43.5393	38.0067	34.2103	42.3974	43.2866	36.4169	38.7419	39.0513	45.0129	39.109	39.2389	39.293	38.4334	35.671						Naa20	1	5.43364	5.16902	5.47701	5.28565	5.13793	5.43954	5.4688	5.22562	5.31259	5.32378	5.52397	5.32585	5.33052	5.33246	5.30135	5.19657
	ENSMUSG00000002731	9.67387	10.4848	8.57861	8.72037	6.97322	8.15451	7.23493	8.97234	8.09144	9.99072	10.5026	9.8595	8.5562	10.0366	11.46	8.57256						Prkra	1	3.41601	3.52165	3.25982	3.28101	2.99516	3.19448	3.04176	3.31793	3.18451	3.45821	3.52389	3.44089	3.25644	3.46422	3.63924	3.2589
	ENSMUSG00000002732	18.4948	18.1678	17.9417	20.2162	19.8414	19.5378	20.0119	16.1822	15.5286	17.5587	19.9369	17.3974	17.3576	20.525	20.4086	20.1532						Fkbp7	1	4.28501	4.26061	4.24349	4.40709	4.38138	4.36021	4.39314	4.10284	4.04689	4.21402	4.38797	4.20143	4.19831	4.42795	4.42012	4.4028
	ENSMUSG00000002741	35.5382	36.5702	32.5653	35.4197	29.4699	23.4545	17.8425	29.7648	27.1791	31.2467	29.352	27.6211	28.61	34.1426	34.34	27.7002						Ykt6	1	5.19133	5.23152	5.0689	5.18665	4.92931	4.61203	4.23592	4.94321	4.81655	5.01108	4.92372	4.83901	4.88801	5.13515	5.14323	4.84299
	ENSMUSG00000002748	14.785	14.9592	14.8079	15.6908	12.4794	14.9549	15.1157	10.4071	12.7059	15.2921	15.1338	12.2145	14.8492	15.3496	13.2338	13.7696						Baz1b	1	3.98049	3.99631	3.98258	4.06098	3.75268	3.99593	4.01039	3.51186	3.77672	4.0261	4.01201	3.72405	3.98634	4.03118	3.83125	3.88456
	ENSMUSG00000002763	5.06885	6.26677	7.15491	6.16204	6.15088	5.32782	6.86798	5.5068	8.0245	7.46868	6.44953	7.08945	6.7934	7.92672	8.84595	5.93035						Pex6	1	2.60142	2.86131	3.02767	2.84037	2.83812	2.66171	2.97599	2.70195	3.17385	3.08214	2.89715	3.01604	2.96225	3.15813	3.29953	2.79293
	ENSMUSG00000002767	52.2061	35.7672	36.9059	32.2597	38.5238	43.6444	46.9496	40.1641	34.7965	38.691	36.0748	32.82	40.1797	42.0089	38.0229	38.3245						Mrpl2	1	5.73352	5.20035	5.24435	5.0557	5.30465	5.48041	5.58345	5.36332	5.16174	5.31074	5.21237	5.07981	5.36386	5.42656	5.28625	5.29735
	ENSMUSG00000002768	25.9971	23.6578	26.7941	28.736	22.8713	30.7435	32.7511	25.442	19.5722	23.6855	33.0529	27.4114	30.2954	27.2849	30.5382	33.8637						Mea1	1	4.75474	4.62397	4.79671	4.89414	4.57721	4.98839	5.07686	4.72476	4.36263	4.62559	5.08971	4.8284	4.96788	4.82196	4.97903	5.12365
	ENSMUSG00000002778	29.3837	26.622	26.7827	31.7623	26.5465	25.0005	21.3903	29.2011	29.0484	33.0453	25.7419	25.6862	25.8812	27.8549	34.8049	27.6782						Kdelr1	1	4.92523	4.78775	4.79611	5.03396	4.7838	4.70047	4.4848	4.91653	4.90922	5.08938	4.74103	4.73802	4.74852	4.85074	5.16208	4.84188
	ENSMUSG00000002781	10.7378	12.0503	10.9653	12.9007	10.5658	10.445	6.10191	12.8342	9.32836	14.0981	11.9971	12.6889	11.8826	10.1731	15.8343	8.22547						Tmem143	1	3.55309	3.70601	3.58079	3.79708	3.5318	3.51664	2.82821	3.79016	3.36854	3.9163	3.70012	3.77493	3.68735	3.48196	4.07333	3.20562
	ENSMUSG00000002799	11.5534	10.4232	12.083	11.687	7.54594	9.21066	7.7082	8.52017	6.7854	10.7419	8.87275	11.568	11.4631	11.551	10.1926	14.0349						Jag2	1	3.65	3.5139	3.70962	3.66528	3.09524	3.352	3.12237	3.25099	2.96077	3.55359	3.30345	3.65168	3.63959	3.64973	3.48447	3.91024
	ENSMUSG00000002803	0.135449	0.03327	1.38356	5.36005	0.290692	5.56523	4.65583	0.091768	0.171648	0.0214488	6.20719	0.0996132	0.0316515	4.77964	5.76835	0.343797						Btbd6	1	0.183263	0.047217	1.25312	2.66904	0.368145	2.71485	2.49974	0.126666	0.228539	0.030617	2.84944	0.136996	0.044956	2.53098	2.7588	0.426315
	ENSMUSG00000002808	3.37077	3.83124	3.66909	5.53093	4.15895	3.97046	2.37318	4.03246	4.73198	4.36334	4.92485	4.74791	4.55833	5.93225	6.69999	3.27014						Epdr1	1	2.12789	2.27239	2.22314	2.70729	2.36708	2.31338	1.75411	2.33126	2.51903	2.42313	2.56678	2.52304	2.47465	2.79332	2.94486	2.09429
	ENSMUSG00000002812	24.1958	23.2742	25.2757	23.9527	21.8957	20.8186	17.3819	21.0151	21.1728	23.2608	22.6509	23.1173	23.8961	24.6944	28.1747	23.4668						Flii	1	4.65511	4.60135	4.71566	4.64112	4.51701	4.44748	4.20021	4.46042	4.47072	4.60056	4.56382	4.59199	4.63785	4.68338	4.86665	4.61275
	ENSMUSG00000002820	0.893676	0.389307	0.345994	0.140089	0.2014	0.17916	1.13885	0.562778	1.52802	1.03763	4.63118	0.917957	0.307093	0.399368	4.26481	0.125402						Atg4d	1	0.92119	0.474365	0.428672	0.189146	0.264717	0.237759	1.09684	0.644113	1.33801	1.02689	2.49344	0.93957	0.386362	0.484775	2.39638	0.17044
	ENSMUSG00000002831	16.5436	15.0255	24.2006	26.0626	36.4418	21.5397	19.1996	35.3045	38.7816	19.3261	17.9469	17.819	19.9681	16.8128	23.0558	19.9771						Plin4	1	4.13287	4.00229	4.65539	4.75823	5.22658	4.4944	4.33626	5.18208	5.31403	4.34526	4.24389	4.23412	4.39012	4.15484	4.58831	4.39074
	ENSMUSG00000002833	14.9556	11.1287	12.2098	13.0247	13.0624	14.1559	11.1984	12.4496	11.5489	13.8521	15.3566	13.2357	13.5338	12.5731	12.2007	13.6129						Hdgfl2	1	3.99599	3.60036	3.72353	3.80989	3.81377	3.92181	3.60862	3.74949	3.64949	3.89259	4.0318	3.83144	3.86134	3.76268	3.72254	3.86917
	ENSMUSG00000002835	6.06103	4.92702	3.89066	4.80444	2.39963	5.08689	3.66193	3.98525	1.69405	4.83566	5.37594	5.04919	4.7496	4.4218	3.87976	4.00024						Chaf1a	1	2.81988	2.56731	2.29003	2.53716	1.76538	2.6057	2.22093	2.31767	1.42977	2.5449	2.67264	2.59674	2.52346	2.43877	2.28681	2.322
	ENSMUSG00000002844	33.0685	28.5851	28.8267	29.0426	27.7757	31.1177	24.8776	27.9309	24.0105	29.4797	32.8646	27.981	30.3718	33.3536	34.6155	32.4306						Adprh	1	5.09037	4.8868	4.89853	4.90894	4.84678	5.0053	4.69363	4.85454	4.64446	4.92978	5.08171	4.85704	4.9714	5.10239	5.15444	5.0631
	ENSMUSG00000002845	4.40372	1.74483	3.64309	1.60846	0.604397	2.95298	2.99739	0.723059	1.409	2.21641	1.92992	5.38281	3.19965	2.05545	1.53944	4.46246						Tmem39a	1	2.43395	1.45672	2.21508	1.3832	0.682031	1.98294	1.99906	0.784972	1.26843	1.68545	1.55086	2.67419	2.07027	1.61139	1.34451	2.44955
	ENSMUSG00000002846	21.5433	20.6871	17.6415	17.6057	16.9374	17.7871	13.258	16.4373	14.5813	18.5983	22.1137	15.4101	18.3089	18.8463	18.3854	16.7432						Timmdc1	1	4.49463	4.43877	4.22045	4.21767	4.1649	4.23167	3.8337	4.1241	3.96174	4.29266	4.53068	4.03651	4.2712	4.31079	4.2769	4.14919
	ENSMUSG00000002847	5.03746	6.98407	5.91207	7.13464	4.5415	6.31502	3.70764	4.76805	4.23491	5.49948	5.76732	5.71652	4.94889	6.38319	6.24038	4.4144						Pla1a	1	2.59394	2.99713	2.78912	3.02408	2.47028	2.87086	2.23501	2.52808	2.38816	2.70032	2.75859	2.74771	2.57262	2.88424	2.85607	2.4368
	ENSMUSG00000002870	16.3511	14.8225	13.6174	17.4059	7.50171	16.9766	6.98448	14.0716	4.09645	18.2789	16.2899	17.7782	15.1891	17.9622	13.6503	11.9123						Mcm2	1	4.11695	3.98391	3.86961	4.2021	3.08775	4.16805	2.9972	3.91376	2.34949	4.26895	4.11186	4.23099	4.01695	4.24505	3.87285	3.69068
	ENSMUSG00000002871	0.426677	1.04864	3.25532	2.52639	2.79315	3.19203	1.87174	1.27496	3.1303	1.04354	2.21583	1.29487	0.50997	0.405251	1.86196	1.14101						Tpra1	1	0.512659	1.03467	2.08927	1.81819	1.9234	2.06765	1.52193	1.18584	2.04625	1.03107	1.68519	1.19842	0.59452	0.490828	1.517	1.09829
	ENSMUSG00000002881	10.5417	13.0194	12.1682	12.3861	12.4277	10.7326	8.80631	11.2543	11.4096	12.7978	10.721	12.487	11.0265	12.608	9.8603	12.2103						Nab1	1	3.52878	3.80935	3.71899	3.74267	3.74715	3.55245	3.29371	3.61522	3.63338	3.78637	3.55102	3.7535	3.58815	3.76638	3.44099	3.72359
	ENSMUSG00000002885	15.7166	19.4626	17.8704	14.4771	10.1993	10.3858	12.1207	13.2111	9.39746	16.5432	14.23	19.973	16.6163	14.2759	13.6752	21.615						Adgre5	1	4.06321	4.35492	4.23805	3.95207	3.48533	3.50917	3.71377	3.82895	3.37816	4.13284	3.92885	4.39046	4.13884	3.93318	3.87531	4.49921
	ENSMUSG00000002900	50.6443	60.2422	62.5735	63.2903	53.7136	55.9248	40.345	54.5843	49.8399	66.2002	63.4226	58.6398	63.1926	55.6345	71.3242	51.3597						Lamb1	1	5.69054	5.93645	5.99035	6.00653	5.77383	5.83099	5.36964	5.79661	5.66789	6.07039	6.0095	5.8982	6.00433	5.82361	6.17641	5.71038
	ENSMUSG00000002910	1.4461	0.868511	0.926178	1.70585	6.62973	0.494874	2.8982	4.24063	8.99376	0.851791	0.895711	1.06682	0.936316	1.10938	2.01793	1.45945						Arrdc2	1	1.29048	0.901889	0.945741	1.43608	2.93163	0.580024	1.96281	2.38974	3.32103	0.888921	0.922739	1.04741	0.953314	1.07682	1.59356	1.29834
	ENSMUSG00000002944	185.194	198.369	210.294	240.222	338.869	186.186	210.701	271.441	379.011	209.527	192.319	212.448	173.987	207.558	226.885	172						Cd36	1	7.54066	7.63929	7.72311	7.91422	8.40883	7.54833	7.72588	8.0898	8.5699	7.71786	7.59484	7.73774	7.4511	7.70431	7.83216	7.43463
	ENSMUSG00000002948	5.15655	2.58671	2.25529	5.73551	4.89493	4.882	0.512139	4.90998	0.270151	2.16329	1.6734	1.59765	4.54001	1.99995	5.91944	8.37184						Map2k7	1	2.62212	1.84266	1.70279	2.75179	2.55947	2.55631	0.596591	2.56315	0.345	1.66142	1.41868	1.37721	2.46989	1.58494	2.79066	3.22833
	ENSMUSG00000002949	21.339	19.0512	19.0012	19.8257	20.4978	17.4375	17.0465	19.4314	22.0398	19.1785	20.8184	17.806	17.425	20.8446	18.5176	17.966						Timm44	1	4.48149	4.32562	4.32201	4.3803	4.42612	4.20457	4.17365	4.35271	4.52606	4.33475	4.44747	4.23312	4.2036	4.4492	4.2867	4.24534
	ENSMUSG00000002957	16.0971	16.4677	15.3713	17.0236	14.4641	12.9226	7.86476	13.7478	14.2987	16.1463	15.3821	14.2788	15.7015	15.1233	15.8405	13.1874						Ap2a2	1	4.09568	4.12661	4.0331	4.17181	3.95085	3.79935	3.14808	3.88243	3.93533	4.09983	4.03404	3.93346	4.0619	4.01108	4.07386	3.82653
	ENSMUSG00000002963	3.76161	2.93866	1.74793	4.52699	4.89869	2.58045	3.5831	1.86622	5.25802	0.814799	2.05287	3.94874	5.38846	1.82967	5.81105	2.50901						Pnkp	1	2.25145	1.9777	1.45835	2.46649	2.56039	1.84014	2.19632	1.51915	2.6457	0.85981	1.61017	2.30706	2.67547	1.50063	2.76788	1.81106
	ENSMUSG00000002968	9.27146	9.66941	9.83158	9.94504	11.7784	8.73164	10.5475	10.9528	11.1089	7.42981	8.22162	8.13979	10.2707	8.79639	9.89321	9.34812						Med25	1	3.36057	3.41541	3.43717	3.45221	3.67563	3.28268	3.52951	3.57928	3.598	3.0755	3.20502	3.19216	3.4945	3.29225	3.44536	3.3713
	ENSMUSG00000002980	142.262	130.247	125.266	126.189	134.147	121.14	122.389	137.859	130.898	121.088	148.137	118.536	123.148	138.765	155.482	124.172						Bcam	1	7.16251	7.03614	6.98032	6.99083	7.07838	6.93239	6.94707	7.11747	7.04328	6.93178	7.22049	6.9013	6.95592	7.12686	7.28985	6.96777
	ENSMUSG00000002981	12.6837	11.7745	11.8321	12.9004	21.0562	11.0525	17.5975	12.9971	15.6358	11.4885	13.3658	10.1076	10.8775	18.6047	16.8058	16.1292						Clptm1	1	3.77438	3.6752	3.68169	3.79705	4.46312	3.59127	4.21704	3.80705	4.05622	3.64253	3.84456	3.47348	3.57016	4.29313	4.15427	4.09838
	ENSMUSG00000002983	5.14353	5.11396	6.62569	5.08366	5.08272	2.65911	5.40611	4.94415	4.66329	1.17261	1.8621	3.90758	6.00514	4.10567	2.9393	4.45171						Relb	1	2.61907	2.61211	2.93087	2.60494	2.60472	1.87149	2.67945	2.57147	2.50164	1.11943	1.51707	2.29501	2.80841	2.3521	1.97794	2.44671
	ENSMUSG00000002984	57.1587	41.1279	43.6402	44.3	40.7387	44.9884	39.7266	42.1825	37.0968	46.63	47.5827	34.9756	39.8641	47.891	41.8631	38.8713						Tomm40	1	5.86192	5.3967	5.48027	5.50144	5.38331	5.5232	5.3479	5.43238	5.2516	5.5738	5.60237	5.16894	5.35276	5.6115	5.42166	5.31728
	ENSMUSG00000002985	55.5334	28.3612	23.8952	20.7641	37.6089	23.085	35.8178	18.7021	94.1897	20.0037	16.0975	32.3162	22.807	51.4415	29.0945	52.5695						Apoe	1	5.82103	4.87584	4.6378	4.44388	5.27086	4.59006	5.20233	4.30028	6.57273	4.39257	4.09572	5.05815	4.57332	5.71264	4.91143	5.74334
	ENSMUSG00000002996	22.272	30.4369	22.6334	26.6477	32.3632	22.705	24.9569	27.2744	40.0386	24.3841	23.7578	29.3688	28.5311	26.0452	30.4638	24.0263						Hbp1	1	4.54052	4.97439	4.56275	4.78909	5.06018	4.56712	4.69805	4.82142	5.35891	4.66585	4.62981	4.92452	4.88416	4.7573	4.97562	4.64537
	ENSMUSG00000003031	10.855	9.70771	10.0214	11.3036	8.3649	9.56387	7.08589	10.7243	11.4096	11.5651	10.3389	11.3381	6.918	11.2237	11.8412	10.8743						Cdkn1b	1	3.56742	3.42058	3.46224	3.621	3.22726	3.40107	3.01541	3.55144	3.63338	3.65135	3.50321	3.62505	2.98514	3.61161	3.68271	3.56977
	ENSMUSG00000003032	15.876	13.3759	25.8185	28.8426	13.8829	20.2577	15.9893	15.2337	15.3745	23.6223	19.5833	26.8737	23.2858	27.1744	29.3954	28.9928						Klf4	1	4.07691	3.84558	4.74515	4.8993	3.89559	4.40992	4.08655	4.02092	4.03338	4.6219	4.3634	4.80083	4.60204	4.81632	4.92578	4.90655
	ENSMUSG00000003033	18.7188	23.8055	22.847	23.4969	22.4622	22.1578	22.8111	22.2562	21.7904	21.5444	23.2504	23.0662	20.4424	25.6173	25.5774	22.5657						Ap1m1	1	4.3015	4.63259	4.57574	4.61453	4.55226	4.53342	4.57356	4.53954	4.51036	4.4947	4.59994	4.58894	4.42239	4.73429	4.73213	4.55862
	ENSMUSG00000003038	85.5301	81.4176	65.9881	69.1815	39.7907	68.9296	56.3992	63.5216	35.2985	66.939	86.3134	73.8462	71.6214	69.9694	79.7955	92.6395						Hmgn2	1	6.43513	6.36488	6.06583	6.13302	5.35017	6.12783	5.84296	6.01171	5.18184	6.08617	6.44813	6.22586	6.18232	6.14913	6.3362	6.54904
	ENSMUSG00000003039	11.6015	14.6281	12.5201	17.0081	13.2011	11.9155	10.2294	12.0721	13.9332	14.3884	12.5738	14.5147	13.3316	14.5722	16.3251	14.9966						Fam32a	1	3.65553	3.96607	3.75704	4.17057	3.82793	3.69103	3.48921	3.70842	3.90045	3.94377	3.76275	3.95556	3.84113	3.9609	4.11479	3.99969
	ENSMUSG00000003062	5.59143	7.45929	5.37114	5.02265	3.446	5.10396	4.31725	4.69195	5.04675	6.17079	6.32339	7.37702	5.82113	5.98658	5.82769	4.88349						Stard3nl	1	2.72059	3.08054	2.67155	2.5904	2.15251	2.60975	2.41068	2.50892	2.59616	2.84213	2.87251	3.06644	2.77001	2.80458	2.7714	2.55667
	ENSMUSG00000003068	14.0632	13.1747	12.5576	13.8608	16.4762	14.0578	13.8155	11.5103	16.2866	12.9689	15.2042	11.2661	14.9564	13.952	14.0824	12.8127						Stk11	1	3.91296	3.82525	3.76103	3.89344	4.12732	3.91244	3.88903	3.64505	4.11158	3.80415	4.01829	3.61661	3.99607	3.90227	3.91479	3.78792
	ENSMUSG00000003072	343.107	266.135	244.615	243.454	277.966	276.137	356.685	290.746	266.133	260.708	288.338	251.242	266.98	287.16	276.915	294.561						Atp5d	1	8.42671	8.06142	7.94025	7.93342	8.12395	8.11445	8.48255	8.18857	8.06141	8.03181	8.17661	7.97867	8.06598	8.17072	8.1185	8.20731
	ENSMUSG00000003099	29.4705	27.5686	27.0655	28.174	25.6769	24.4094	21.9274	25.0307	23.1445	25.2625	27.2581	24.2848	23.8341	26.3458	28.1734	21.7885						Ppp5c	1	4.92934	4.83636	4.81072	4.86661	4.73752	4.66729	4.519	4.70214	4.59362	4.71493	4.82059	4.6602	4.63425	4.77325	4.86658	4.51024
	ENSMUSG00000003123	9.28698	6.85842	6.7963	9.18368	12.5642	6.82615	7.84097	7.28383	17.8172	5.27522	4.19816	4.65372	5.46619	6.35509	7.97207	7.11984						Lipe	1	3.36275	2.97424	2.96279	3.34819	3.76174	2.9683	3.1442	3.0503	4.23398	2.64967	2.378	2.4992	2.69292	2.87874	3.16544	3.02145
	ENSMUSG00000003154	6.55103	8.30729	7.50161	8.2688	7.78301	7.26518	5.74869	7.2524	8.31942	9.14829	7.06278	8.32789	7.83432	9.45752	10.108	6.83289						Foxj2	1	2.91667	3.21836	3.08774	3.21238	3.13471	3.04705	2.75461	3.04481	3.22024	3.34316	3.01128	3.22155	3.14312	3.38647	3.47353	2.96954
	ENSMUSG00000003161	14.7498	14.3183	14.0818	14.9058	12.7913	12.9171	12.1752	14.0716	11.8246	13.3051	12.664	14.5756	13.91	12.4553	13.2514	14.7929						Sri	1	3.97727	3.93718	3.91473	3.99148	3.78569	3.79879	3.71975	3.91376	3.68085	3.83846	3.77231	3.96121	3.89821	3.7501	3.83303	3.98121
	ENSMUSG00000003166	9.07557	12.0342	9.2767	7.39179	10.6243	8.55368	9.00159	8.25869	7.3446	7.75315	11.4693	10.257	12.3603	11.7979	12.8047	9.12521						Dgcr2	1	3.33279	3.70423	3.36131	3.06898	3.53908	3.25606	3.32216	3.21081	3.06084	3.1298	3.64031	3.49275	3.73988	3.67783	3.78709	3.33988
	ENSMUSG00000003184	5.80009	5.14219	6.66924	7.93621	6.18231	4.89969	11.8341	3.91937	9.19937	5.56381	9.03727	5.21772	8.13447	6.59641	5.99624	9.44623						Irf3	1	2.76555	2.61875	2.93908	3.15966	2.84445	2.56064	3.68192	2.29847	3.35041	2.71453	3.32729	2.63639	3.19132	2.92532	2.80658	3.38491
	ENSMUSG00000003190	7.36877	6.81308	3.93403	5.54515	4.53694	6.34281	6.28395	2.63172	2.61743	6.29279	7.66809	4.41469	3.53259	4.29399	5.00413	5.78652						Bcl2l12	1	3.06501	2.96589	2.30277	2.71043	2.46909	2.87633	2.86472	1.86065	1.85496	2.86647	3.11571	2.43688	2.18033	2.40436	2.58595	2.76267
	ENSMUSG00000003199	20.9405	15.9255	10.6502	10.7831	8.57726	12.6149	17.1154	10.1961	9.53429	13.7082	13.7684	13.4997	14.992	13.8739	14.7565	11.1962						Mpnd	1	4.45552	4.08113	3.54229	3.55864	3.25961	3.76711	4.17914	3.48492	3.39702	3.87855	3.88444	3.85795	3.99927	3.89471	3.97788	3.60836
	ENSMUSG00000003200	16.6084	15.1163	15.9931	13.4601	12.0735	14.8895	13.6252	13.5575	12.3127	13.4843	16.6547	15.6594	15.1987	16.2574	15.4625	18.8459						Sh3gl1	1	4.13819	4.01045	4.08688	3.854	3.70857	3.99	3.87038	3.86369	3.73473	3.85642	4.14198	4.05827	4.01781	4.10914	4.04111	4.31077
	ENSMUSG00000003226	6.71618	8.88819	10.7509	11.2038	8.25366	7.46304	4.68826	6.53178	9.20231	8.36419	8.48864	7.95894	7.95244	7.61642	9.08862	6.69313						Ranbp2	1	2.94789	3.30571	3.55469	3.60926	3.21002	3.08117	2.50799	2.91299	3.35082	3.22715	3.2462	3.16333	3.16228	3.10709	3.33466	2.94357
	ENSMUSG00000003228	8.53657	10.1741	10.1915	12.3564	9.12246	7.60728	6.27791	8.63346	11.034	7.76688	7.4066	8.79897	9.15739	10.7891	9.93476	7.71642						Grk5	1	3.25347	3.48209	3.48433	3.73945	3.33949	3.10556	2.86353	3.26805	3.58904	3.13206	3.07152	3.29263	3.34446	3.55938	3.45085	3.12374
	ENSMUSG00000003233	10.5228	11.8631	15.0674	16.7735	11.3759	9.91106	6.45777	14.0933	13.8034	14.6743	14.6058	11.672	13.8321	10.7992	16.2901	12.4809						Dvl3	1	3.52641	3.68516	4.00606	4.15166	3.62946	3.44772	2.89874	3.91584	3.88786	3.97033	3.96401	3.66357	3.89066	3.56062	4.11188	3.75284
	ENSMUSG00000003234	15.8369	12.1043	13.7418	14.7354	10.9912	11.771	10.3688	11.2292	12.3472	11.9566	12.3143	10.0682	11.1229	13.2615	12.5149	11.8539						Abcf3	1	4.07356	3.71197	3.88184	3.97594	3.5839	3.6748	3.507	3.61226	3.73847	3.69561	3.73491	3.46835	3.59966	3.83405	3.75648	3.68413
	ENSMUSG00000003235	17.6789	15.6747	14.7764	16.4259	15.9651	13.6473	12.5916	14.566	16.8653	15.4465	15.1829	13.3374	14.801	15.9299	16.9956	13.7315						Eif2b5	1	4.22334	4.05959	3.9797	4.12316	4.0845	3.87257	3.76465	3.96032	4.15909	4.03971	4.0164	3.84171	3.98195	4.0815	4.16957	3.88083
	ENSMUSG00000003269	16.3022	15.9834	16.0271	17.6553	16.2288	16.7488	20.0915	17.1727	14.6932	14.896	16.3068	17.7745	18.2299	16.6196	17.163	20.9792						Cyth2	1	4.11289	4.08606	4.08976	4.22151	4.10675	4.14965	4.39859	4.1837	3.97207	3.99059	4.11327	4.2307	4.26528	4.13911	4.18293	4.45807
	ENSMUSG00000003299	19.2678	19.8301	19.8017	19.6182	19.4433	22.222	23.8766	20.3255	19.2198	21.0837	22.4246	18.1044	21.7135	20.7945	24.2832	24.5347						Mrpl4	1	4.34112	4.3806	4.37863	4.36585	4.35355	4.53742	4.63672	4.41451	4.3377	4.46491	4.54995	4.25583	4.50548	4.44589	4.66011	4.67439
	ENSMUSG00000003308	10.9555	7.7563	9.71892	7.04402	9.20605	9.74824	8.42932	11.3782	8.44258	7.83605	8.44251	6.41187	8.31197	8.67832	9.09012	8.34405						Keap1	1	3.5796	3.13032	3.42209	3.00792	3.35135	3.42603	3.23715	3.62973	3.23918	3.1434	3.23917	2.88984	3.21909	3.27476	3.33487	3.22405
	ENSMUSG00000003316	21.6106	23.399	22.0775	23.729	17.4835	19.2295	18.3917	17.3128	18.7328	21.0424	21.2658	19.5809	21.7441	21.8682	25.9221	20.2775						Glg1	1	4.49893	4.60875	4.52841	4.62813	4.20816	4.33839	4.27737	4.19478	4.30253	4.46221	4.47676	4.36323	4.50742	4.51527	4.75072	4.41126
	ENSMUSG00000003344	10.0714	7.97432	7.73647	7.62232	9.59923	3.20652	9.30652	3.06742	3.87733	9.35514	8.4897	8.5713	9.55372	7.1279	11.0339	7.76737						Btbd2	1	3.46876	3.1658	3.12705	3.10808	3.40589	2.07263	3.36549	2.02411	2.28609	3.37228	3.24636	3.25872	3.39968	3.02288	3.58903	3.13214
	ENSMUSG00000003345	19.8664	18.9658	17.9596	19.351	17.5039	19.5721	17.2916	16.6505	15.1169	18.8554	18.4048	19.5707	19.0848	19.4994	21.3854	22.863						Csnk1g2	1	4.38311	4.31946	4.24485	4.34703	4.20976	4.36262	4.19311	4.14164	4.0105	4.31146	4.27834	4.36252	4.32803	4.35751	4.48449	4.57671
	ENSMUSG00000003346	41.1438	35.4885	27.1804	37.7126	36.7899	33.9992	47.9762	29.1022	32.6658	32.6037	47.7481	45.6645	44.9451	47.7029	46.4329	39.3412						Abhd17a	1	5.39725	5.18937	4.81662	5.27473	5.23993	5.12925	5.61401	4.91179	5.07321	5.07055	5.60727	5.54425	5.52184	5.60594	5.56782	5.33418
	ENSMUSG00000003352	7.11953	7.02503	4.69687	4.61943	3.34164	5.12075	5.55303	4.03895	2.63595	5.54416	5.55647	5.39658	6.84892	5.75442	5.17039	6.08997						Cacnb3	1	3.0214	3.00451	2.51017	2.49043	2.11824	2.61371	2.71216	2.33312	1.86233	2.71021	2.71292	2.6773	2.97249	2.75583	2.62536	2.82578
	ENSMUSG00000003355	3.8824	1.80651	3.42234	2.17646	2.51999	4.55823	5.49749	3.15015	2.61753	3.46624	3.81314	2.59494	4.32446	4.1408	7.51191	5.42261						Fkbp11	1	2.28759	1.48878	2.14481	1.66742	1.81557	2.47463	2.69988	2.05316	1.855	2.15906	2.26698	1.84597	2.41264	2.36199	3.08948	2.68316
	ENSMUSG00000003360	21.6652	21.1958	18.661	20.909	21.8668	18.0767	15.1434	16.888	19.8136	18.5159	20.4297	17.1688	21.6627	19.7472	21.6845	18.5899						Ddx23	1	4.50241	4.47222	4.29727	4.45345	4.51518	4.25374	4.01288	4.16092	4.37946	4.28658	4.42154	4.18339	4.50225	4.37485	4.50363	4.29204
	ENSMUSG00000003363	9.38757	8.33784	9.97225	7.70026	8.79359	12.3157	6.93411	9.94753	3.3825	10.3741	9.6852	10.3034	11.6773	9.69531	11.5838	9.64758						Pld3	1	3.37679	3.22309	3.45579	3.12106	3.29184	3.73506	2.98807	3.45253	2.13175	3.50769	3.41754	3.49868	3.66417	3.41891	3.65349	3.41245
	ENSMUSG00000003378	2.81974	2.21046	2.78754	0.947558	4.08581	3.36464	3.87198	3.97876	4.24215	3.18204	1.55438	2.68023	3.76825	3.18711	3.2624	4.15473						Grik5	1	1.93348	1.68278	1.92126	0.961666	2.34648	2.12586	2.28451	2.31579	2.39016	2.06421	1.35298	1.8798	2.25346	2.06596	2.09167	2.3659
	ENSMUSG00000003380	121.113	105.772	103.32	104.81	126.991	108.966	123.112	102.678	129.988	92.8964	100.121	93.7173	106.218	109.505	123.492	110.12						Rabac1	1	6.93207	6.73839	6.70486	6.72534	6.9999	6.78091	6.9555	6.69596	7.03329	6.553	6.65994	6.56556	6.7444	6.78797	6.95991	6.79597
	ENSMUSG00000003382	3.19038	3.98596	2.07311	4.1337	5.49499	3.72808	2.19061	2.68998	5.91932	3.14186	0.963751	0	3.10686	3.72476	3.35911	3.17765						Etv3	1	2.06708	2.31787	1.6197	2.36	2.69933	2.24126	1.67383	1.88361	2.79063	2.05028	0.973612	0	2.03804	2.24024	2.12404	2.06269
	ENSMUSG00000003402	22.7829	21.2099	23.8701	20.6277	18.431	21.4664	18.4546	20.1294	16.2405	20.5087	21.3735	17.3947	18.4984	20.3974	22.3973	19.556						Prkcsh	1	4.57185	4.47313	4.63634	4.43481	4.28029	4.4897	4.28204	4.40118	4.10773	4.42685	4.48372	4.20122	4.28528	4.41936	4.54827	4.36149
	ENSMUSG00000003420	21.1182	23.1401	22.0169	21.7867	21.9142	22.8319	16.3717	18.3158	15.4998	24.1723	15.8935	24.543	22.7412	30.296	23.191	24.2718						Fcgrt	1	4.46716	4.59336	4.52462	4.51012	4.51817	4.57482	4.11867	4.27171	4.04438	4.65376	4.0784	4.67486	4.56932	4.9679	4.5964	4.65946
	ENSMUSG00000003421	13.0173	11.8251	9.3852	10.866	10.1975	11.985	15.5427	10.1418	12.3435	10.9347	11.5734	9.30885	11.1133	13.5631	12.2533	12.6895						Nosip	1	3.80913	3.68089	3.37646	3.56877	3.4851	3.69878	4.04812	3.47791	3.73807	3.5771	3.6523	3.36581	3.59852	3.86424	3.72828	3.775
	ENSMUSG00000003423	17.9014	17.2757	16.674	16.591	13.2381	18.2249	13.7707	13.9122	11.8182	16.795	16.903	16.1043	16.5999	17.3846	16.5809	19.5481						Pih1d1	1	4.24042	4.19185	4.14355	4.13677	3.83169	4.2649	3.88467	3.89842	3.68012	4.1534	4.16213	4.09629	4.1375	4.20042	4.13593	4.36093
	ENSMUSG00000003429	327.993	277.54	235.079	242.937	274.06	248.144	292.691	222.955	276.259	266.86	263.528	246.718	282.386	238.643	244.921	356.599						Rps11	1	8.36191	8.12174	7.88313	7.93037	8.1036	7.96083	8.19815	7.80707	8.11509	8.06533	8.04728	7.95255	8.14663	7.90475	7.94205	8.4822
	ENSMUSG00000003435	19.9723	21.0239	19.9011	21.6854	22.414	18.1406	16.6383	21.7406	22.9122	21.3955	19.9971	19.4142	21.0574	18.433	21.8014	21.6751						Supt5	1	4.39041	4.461	4.38551	4.50369	4.5493	4.25857	4.14064	4.5072	4.57968	4.48514	4.39212	4.3515	4.46319	4.28044	4.51105	4.50304
	ENSMUSG00000003437	20.9994	18.7274	17.2721	18.8274	17.5063	18.9234	16.9247	17.8111	20.7	16.7814	19.1932	18.4749	18.4639	18.0119	18.9402	16.8108						Paf1	1	4.45939	4.30213	4.19157	4.30942	4.20995	4.31639	4.16388	4.23351	4.43963	4.15229	4.3358	4.28354	4.28273	4.24883	4.31761	4.15468
	ENSMUSG00000003438	26.0028	23.8296	20.98	22.9005	18.1659	21.3477	21.8596	20.2157	18.5332	23.0636	26.52	20.8175	20.9014	23.2038	22.1897	20.3462						Timm50	1	4.75504	4.63399	4.45812	4.57897	4.26047	4.48206	4.51473	4.40706	4.28786	4.58878	4.78241	4.44742	4.45295	4.59716	4.53541	4.41591
	ENSMUSG00000003444	15.8001	10.6035	12.5218	12.2254	8.40164	11.8812	12.3312	9.96152	9.57465	11.4132	11.7647	12.2171	11.2314	12.7969	10.0818	12.9495						Med29	1	4.0704	3.53649	3.75721	3.72524	3.23291	3.6872	3.73673	3.45438	3.40254	3.63381	3.67409	3.72433	3.61252	3.78627	3.47012	3.80214
	ENSMUSG00000003458	18.5585	21.2589	19.9016	21.4505	19.1106	17.5252	16.8648	19.6847	18.3175	20.6088	19.5078	20.0219	19.0544	20.4649	22.8548	19.3626						Ncstn	1	4.28972	4.47631	4.38554	4.48868	4.32988	4.21142	4.15905	4.37049	4.27183	4.43355	4.3581	4.39382	4.32584	4.42391	4.57621	4.34785
	ENSMUSG00000003464	27.47	27.1589	28.0019	30.4322	25.6552	22.7945	18.741	26.2073	25.1624	27.6363	17.2237	23.5294	23.9731	19.1418	33.0136	22.8945						Pex19	1	4.83137	4.81552	4.85808	4.97417	4.73634	4.57256	4.30312	4.76592	4.70942	4.83977	4.18774	4.61644	4.6423	4.33212	5.08804	4.5786
	ENSMUSG00000003469	7.82398	6.87905	7.07898	7.09649	4.7192	8.21949	4.72482	6.87443	4.58565	7.78129	8.10732	5.2122	7.08219	7.55337	9.02218	6.06199						Phyhip	1	3.14143	2.97802	3.01417	3.0173	2.51581	3.20469	2.51723	2.97718	2.48172	3.13443	3.18703	2.6351	3.01475	3.09649	3.32512	2.82008
	ENSMUSG00000003476	4.84165	4.52906	4.62516	4.07192	5.07348	4.98018	6.71307	5.40772	4.63737	5.97306	7.02789	6.24469	6.8471	8.34757	9.00815	8.02276						Crhr2	1	2.54637	2.46703	2.49189	2.34253	2.60252	2.58019	2.94731	2.67981	2.49502	2.80179	3.00502	2.85692	2.97216	3.22459	3.3231	3.17357
	ENSMUSG00000003500	9.62103	8.54851	8.99503	8.49313	10.0165	9.07588	9.64706	7.01809	7.41817	9.27974	7.96688	7.24212	8.74243	10.1574	8.63173	10.5394						Impdh1	1	3.40885	3.25528	3.32121	3.24688	3.4616	3.33284	3.41238	3.00326	3.07351	3.36173	3.16461	3.04302	3.28428	3.47993	3.2678	3.5285
	ENSMUSG00000003518	35.813	26.0154	36.3675	30.1974	18.5175	36.6292	21.29	21.046	22.5909	26.2495	24.3727	34.067	26.8128	34.9944	27.8357	30.6346						Dusp3	1	5.20214	4.75571	5.22371	4.96336	4.28669	5.23378	4.47833	4.46245	4.56016	4.76816	4.66521	5.13204	4.79768	5.1697	4.84979	4.98343
	ENSMUSG00000003526	2.31823	2.804	2.46312	1.68451	7.56817	1.32129	5.21622	4.64759	9.14263	2.2183	1.35775	1.61558	1.83055	2.62472	1.67566	1.50687						Prodh	1	1.73041	1.92752	1.79207	1.42466	3.09899	1.21493	2.63604	2.49763	3.34236	1.6863	1.23741	1.38713	1.50108	1.85787	1.41989	1.32589
	ENSMUSG00000003531	20.5389	13.2122	11.6653	14.571	17.5726	14.2482	19.5932	16.6505	17.8118	13.65	13.7605	16.0254	16.6293	13.7744	13.726	12.7408						Dgcr6	1	4.42887	3.82906	3.66281	3.96079	4.21511	3.93056	4.36409	4.14164	4.23357	3.87283	3.88367	4.08962	4.1399	3.88503	3.88029	3.7804
	ENSMUSG00000003534	9.64568	10.4096	11.8957	10.8884	10.455	9.56837	10.4538	9.07319	11.9657	10.4333	14.3839	12.3086	13.172	12.1356	16.1617	12.8675						Ddr1	1	3.4122	3.51218	3.68881	3.57149	3.5179	3.40168	3.51775	3.33245	3.69663	3.51516	3.94335	3.73429	3.82497	3.71541	4.10112	3.79364
	ENSMUSG00000003541	17.8491	18.0303	21.6232	20.1072	14.1809	16.8853	20.7285	15.3008	15.7534	18.0993	17.7896	11.0491	17.4721	30.4063	20.4706	14.6882						Ier3	1	4.23642	4.25023	4.49973	4.39966	3.92419	4.1607	4.44152	4.02687	4.06638	4.25544	4.23187	3.59085	4.20728	4.97298	4.42429	3.97161
	ENSMUSG00000003546	11.6923	12.5874	11.0855	13.7481	16.1086	13.7705	18.4729	13.1327	16.8697	12.8279	13.4777	13.6916	15.007	13.7823	16.4482	13.3316						Klc4	1	3.66588	3.7642	3.5952	3.88246	4.09665	3.88465	4.28339	3.82096	4.15944	3.78952	3.85576	3.87692	4.00063	3.8858	4.12501	3.84113
	ENSMUSG00000003549	5.59952	4.38752	6.49971	4.5016	3.76285	4.83131	5.82283	3.15854	4.10987	4.99773	5.21489	5.70972	1.38793	4.74309	3.94627	5.34238						Ercc1	1	2.72236	2.42962	2.90683	2.45985	2.25183	2.54382	2.77037	2.05608	2.35329	2.58442	2.63573	2.74625	1.25576	2.52183	2.30634	2.66502
	ENSMUSG00000003559	17.765	21.357	15.1875	21.6422	17.9502	20.274	13.5855	18.1604	16.209	18.2663	20.8959	16.6727	17.6729	21.2038	18.6405	16.4878						As3mt	1	4.22997	4.48266	4.01681	4.50094	4.24414	4.41102	3.86646	4.26005	4.10509	4.26801	4.45259	4.14345	4.22288	4.47274	4.29576	4.12828
	ENSMUSG00000003573	7.39253	7.47029	8.02375	11.0521	6.4028	8.71876	7.63528	6.75697	5.0072	8.72475	9.38167	11.7766	7.2644	6.72386	10.5784	12.7078						Homer3	1	3.06911	3.08241	3.17373	3.59121	2.88807	3.28077	3.11024	2.95549	2.58669	3.28166	3.37597	3.67543	3.04691	2.94932	3.53336	3.77692
	ENSMUSG00000003581	7.277	6.59329	8.3859	5.95093	5.24298	6.98919	8.58055	4.93955	8.02499	9.70438	6.26397	6.74052	9.93249	9.49219	7.75154	9.73334						Rnf215	1	3.04911	2.92473	3.2305	2.79721	2.64223	2.99805	3.26011	2.57035	3.17393	3.42013	2.86076	2.95243	3.45055	3.39124	3.12954	3.42403
	ENSMUSG00000003617	2.01139	1.76034	1.33829	1.76722	8.10106	1.55431	1.9224	4.69311	10.064	1.0467	0.789174	1.28416	0.461576	0.983064	1.94189	0.499536						Cp	1	1.59043	1.46484	1.22545	1.46844	3.18603	1.35294	1.54715	2.50922	3.4678	1.0333	0.839294	1.19166	0.547525	0.987731	1.55675	0.584516
	ENSMUSG00000003623	8.6839	10.9521	8.71794	8.51567	10.2594	7.72389	7.30557	8.88427	10.1569	9.44039	9.50194	9.68775	8.40459	9.27677	10.5134	7.94531						Crot	1	3.27559	3.57919	3.28065	3.2503	3.49306	3.12497	3.05408	3.30513	3.47986	3.3841	3.39258	3.41789	3.23337	3.36131	3.52524	3.16113
	ENSMUSG00000003660	12.3605	15.0674	13.5115	14.4763	13.8905	11.9596	9.20802	14.0996	14.7213	15.2114	13.9077	15.7372	14.3304	14.0847	16.9989	13.6378						Snrnp200	1	3.7399	4.00606	3.85912	3.95199	3.89632	3.69595	3.35163	3.91644	3.97465	4.01894	3.89799	4.06499	3.93833	3.91501	4.16984	3.87163
	ENSMUSG00000003662	10.6985	11.2682	8.40374	9.28596	9.40995	9.24092	11.1449	7.5144	11.3689	9.81744	9.41518	10.0107	10.3475	9.71336	9.30471	8.89661						Ciao1	1	3.54825	3.61686	3.23324	3.3626	3.37989	3.35627	3.60228	3.0899	3.62865	3.43529	3.38062	3.46084	3.50431	3.42134	3.36523	3.30694
	ENSMUSG00000003721	10.4661	11.5161	12.8847	13.6186	9.80058	12.6665	8.17759	9.76837	11.1249	11.0019	12.6188	10.0758	9.87436	11.9806	14.1599	8.09948						Insig2	1	3.51931	3.64571	3.79542	3.86973	3.43304	3.77258	3.19812	3.42873	3.59991	3.58519	3.76753	3.46934	3.44286	3.69829	3.92219	3.18578
	ENSMUSG00000003731	9.97946	11.7028	12.1577	12.0364	9.74726	10.1874	7.70253	8.65031	9.96471	12.0861	11.0685	10.1693	9.44549	10.45	13.0012	9.09419						Kpna6	1	3.45674	3.66708	3.71784	3.70447	3.4259	3.48381	3.12144	3.27058	3.4548	3.70997	3.59318	3.48147	3.38481	3.51728	3.80748	3.33545
	ENSMUSG00000003778	4.95433	6.14652	4.31778	4.26935	4.33539	4.50419	4.00734	3.01724	4.78655	3.20421	6.72019	2.81704	5.48752	4.36694	6.90742	3.96224						Brd8	1	2.57394	2.83724	2.41082	2.39762	2.4156	2.46053	2.32404	2.0062	2.5327	2.07184	2.94864	1.93245	2.69767	2.4241	2.98321	2.31099
	ENSMUSG00000003779	8.6268	10.6042	6.17516	8.46985	3.4321	8.19477	6.61606	5.25889	2.83115	9.63085	9.87355	8.49982	8.51961	8.81945	9.35366	9.34084						Kif20a	1	3.26706	3.53657	2.84301	3.24334	2.14799	3.20081	2.92904	2.64591	1.93778	3.41018	3.44275	3.2479	3.2509	3.29564	3.37207	3.37028
	ENSMUSG00000003808	9.29705	7.86485	6.93242	7.90799	4.75465	5.27526	4.9842	6.06293	5.65547	6.24311	7.02267	4.00815	7.2365	9.20526	5.95273	8.119						Farsa	1	3.36416	3.1481	2.98776	3.1551	2.52473	2.64968	2.58116	2.82027	2.73454	2.85661	3.00408	2.32428	3.04203	3.35124	2.79758	3.18888
	ENSMUSG00000003809	13.6072	12.8007	8.71908	10.4812	13.2642	12.4059	11.797	11.9773	13.0343	11.6613	12.7217	13.8106	14.844	12.64	13.0364	12.3671						Gcdh	1	3.86861	3.78667	3.28082	3.5212	3.83432	3.74479	3.67774	3.69792	3.81088	3.66235	3.77839	3.88856	3.98587	3.76977	3.8111	3.74062
	ENSMUSG00000003810	14.395	17.2567	15.3114	11.4176	20.8555	18.4641	17.1482	17.0602	17.075	14.3907	14.356	14.2654	10.7546	12.5207	15.2858	16.8752						Mast2	1	3.94439	4.19035	4.02781	3.63431	4.44992	4.28275	4.18175	4.17474	4.17592	3.94399	3.94073	3.9322	3.55515	3.7571	4.02554	4.15989
	ENSMUSG00000003813	27.0703	22.3749	19.929	21.6351	18.7635	22.1805	18.1225	21.2215	20.582	21.0457	24.3282	19.8056	20.2007	22.1309	26.9793	20.4285						Rad23a	1	4.81097	4.54688	4.38743	4.50049	4.30476	4.53484	4.2572	4.47388	4.43176	4.46242	4.66267	4.3789	4.40604	4.53175	4.80629	4.42146
	ENSMUSG00000003814	138.98	124.087	126.371	119.44	96.7733	140.016	129.493	107.728	93.7629	123.099	142.829	109.324	113.506	151.392	160.08	115.137						Calr	1	7.12908	6.96678	6.9929	6.91217	6.61137	7.13971	7.02782	6.76458	6.56625	6.95535	7.16821	6.7856	6.83928	7.25164	7.33163	6.85968
	ENSMUSG00000003847	4.49689	0.462567	0.945112	1.93867	1.31754	0.522433	3.18066	3.61419	1.16281	4.0648	0.836157	1.89215	7.16562	2.37748	4.11248	0.701955						Nfat5	1	2.45862	0.548503	0.959854	1.55516	1.2126	0.606378	2.06373	2.20608	1.11291	2.3405	0.876689	1.53214	3.02956	1.75595	2.35403	0.767193
	ENSMUSG00000003848	9.33928	8.61397	9.13143	7.99027	9.99115	9.48953	10.6253	9.34063	11.8746	8.86424	10.1077	6.88673	9.45922	9.67782	8.5299	8.10654						Nob1	1	3.37006	3.26513	3.34077	3.16836	3.45827	3.39088	3.5392	3.37025	3.68645	3.30221	3.47349	2.97943	3.3867	3.41655	3.25246	3.1869
	ENSMUSG00000003849	9.26371	9.06955	8.27526	8.46838	8.22831	10.7992	5.51013	8.57991	6.30104	9.65193	10.0651	9.5976	9.75693	8.40731	11.275	7.58903						Nqo1	1	3.35948	3.33193	3.21339	3.24312	3.20607	3.56061	2.70269	3.26001	2.8681	3.41304	3.46795	3.40566	3.42719	3.23378	3.61765	3.10249
	ENSMUSG00000003865	11.436	19.1224	13.695	20.7771	20.0249	16.582	11.9146	21.0171	20.0915	26.023	21.867	16.1414	13.6953	17.8574	19.3311	8.25335						Gys1	1	3.63645	4.33073	3.87725	4.44474	4.39403	4.13603	3.69093	4.46055	4.39859	4.75611	4.51519	4.09941	3.87728	4.23706	4.34561	3.20998
	ENSMUSG00000003868	14.7465	14.493	10.9787	14.1946	9.23926	13.721	11.0024	8.64339	11.5928	13.0513	16.4263	11.6975	14.5379	13.6389	12.2341	13.3484						Ruvbl2	1	3.97695	3.95355	3.5824	3.92549	3.35604	3.87981	3.58525	3.26954	3.65453	3.81264	4.12319	3.66648	3.95772	3.87174	3.72619	3.84282
	ENSMUSG00000003873	30.8857	24.4911	19.4116	20.7019	26.3532	26.5753	43.2059	33.7774	21.2797	18.2988	28.5185	25.4471	26.8309	27.5043	22.176	36.9358						Bax	1	4.99484	4.67192	4.35132	4.43975	4.77364	4.78531	5.46617	5.12008	4.47766	4.27044	4.88355	4.72504	4.79862	4.83311	4.53456	5.24549
	ENSMUSG00000003923	8.88139	8.89444	8.81712	8.73632	7.36812	8.1739	4.8259	8.01124	6.40016	7.49279	7.85507	8.02016	7.01289	8.51882	8.37528	6.48336						Tfam	1	3.30471	3.30662	3.2953	3.28338	3.0649	3.19753	2.54248	3.17173	2.88756	3.08624	3.1465	3.17315	3.00232	3.25078	3.22886	2.90369
	ENSMUSG00000003934	20.6853	22.6027	30.6891	31.0606	38.0069	26.0489	21.9498	29.7997	46.3312	21.5496	30.7464	27.8534	27.7863	20.8222	30.7964	23.6954						Efnb3	1	4.43864	4.56088	4.98591	5.00273	5.28566	4.7575	4.52041	4.94484	5.56472	4.49503	4.98852	4.85067	4.84731	4.44772	4.99079	4.62617
	ENSMUSG00000003948	21.0662	22.9235	19.0462	19.3112	17.0796	21.1374	19.0484	17.0282	18.1599	21.662	23.7631	17.6191	21.4649	21.644	21.1336	20.8021						Mmd	1	4.46377	4.58036	4.32525	4.3442	4.17629	4.46842	4.32542	4.17218	4.26002	4.50221	4.63012	4.21871	4.4896	4.50106	4.46816	4.44639
	ENSMUSG00000003955	157.452	139.713	118.899	117.086	122.297	126.611	166.813	134.489	113.098	120.379	157.747	132.583	126.043	122.353	105.905	141.155						Fam162a	1	7.3079	7.13662	6.90568	6.88369	6.94599	6.99561	7.39071	7.08203	6.83413	6.92338	7.31058	7.06159	6.98917	6.94665	6.74019	7.15132
	ENSMUSG00000003970	590.821	493.281	444.083	458.115	487.841	434.214	427.807	424.711	514.236	438.256	465.382	412.12	423.819	536.639	453.095	467.201						Rpl8	1	9.20902	8.94919	8.79793	8.84271	8.93322	8.76558	8.74419	8.73373	9.00909	8.77892	8.86537	8.69042	8.73071	9.07049	8.82685	8.87099
	ENSMUSG00000003992	5.14897	1.83063	2.46357	2.38986	0.965936	0.703187	0.626983	1.62827	2.21657	2.81049	0.552327	0.526444	1.35159	2.01967	2.08214	0.639101						Ssbp2	1	2.62034	1.50112	1.79226	1.76122	0.975216	0.768237	0.702199	1.39411	1.68552	1.92998	0.634432	0.610175	1.23364	1.59439	1.62393	0.712905
	ENSMUSG00000004032	27.1688	19.1082	14.6877	17.1155	25.5409	20.3295	23.8495	22.887	27.1359	24.0182	21.0235	23.3549	21.5307	17.575	19.8072	19.136						Gstm5	1	4.81603	4.32971	3.97156	4.17916	4.73015	4.41478	4.63514	4.57815	4.81434	4.6449	4.46097	4.60614	4.49382	4.21529	4.37901	4.33171
	ENSMUSG00000004035	5.2218	8.3341	4.05629	5.68867	10.1401	4.01787	9.3642	9.0057	10.3246	5.20948	7.71123	6.20314	6.85973	4.85625	5.71468	5.34332						Gstm7	1	2.63733	3.22251	2.33808	2.74172	3.47768	2.32707	3.37354	3.32275	3.50139	2.63447	3.12288	2.84863	2.97448	2.54998	2.74732	2.66524
	ENSMUSG00000004040	15.5473	17.8472	19.9613	21.3843	22.4004	15.1917	14.0053	26.038	23.6912	16.0076	15.5119	13.6593	15.828	13.855	16.391	12.8719						Stat3	1	4.04852	4.23628	4.38966	4.48442	4.54846	4.01718	3.9074	4.75691	4.62593	4.08811	4.04543	3.87375	4.07279	3.89288	4.12027	3.79409
	ENSMUSG00000004043	4.52706	4.22597	3.62987	4.22442	4.19722	3.7204	2.97473	0	4.01636	4.33185	4.28462	3.68541	3.5009	4.055	5.29958	3.2471						Stat5a	1	2.46651	2.3857	2.21097	2.38527	2.37774	2.23891	1.99086	0	2.32664	2.41464	2.4018	2.22818	2.17021	2.33771	2.65526	2.08648
	ENSMUSG00000004044	146.231	159.811	143.297	146.922	97.6755	124.955	96.7015	111.836	88.0597	143.805	143.926	141.962	146.22	146.044	147.817	163.02						Cavin1	1	7.20193	7.32922	7.1729	7.20869	6.62462	6.97676	6.61031	6.81809	6.4767	7.17797	7.17917	7.15949	7.20183	7.2001	7.21739	7.35773
	ENSMUSG00000004054	17.6792	20.2327	15.3059	16.9005	13.503	15.0127	14.6163	14.0346	12.4083	16.1364	15.6298	17.5712	19.4065	17.2516	16.335	19.7436						Map3k11	1	4.22336	4.40822	4.02733	4.16193	3.85828	4.00114	3.96498	3.91021	3.74505	4.099	4.0557	4.215	4.35096	4.18995	4.11562	4.3746
	ENSMUSG00000004056	11.1056	27.897	26.6787	14.4917	26.1879	26.8017	18.549	28.3583	28.3782	12.5704	12.6615	11.2896	25.9275	12.8504	16.124	21.2117						Akt2	1	3.59761	4.85285	4.7907	3.95343	4.76489	4.7971	4.28902	4.8757	4.87667	3.76239	3.77205	3.61937	4.75101	3.79186	4.09795	4.47325
	ENSMUSG00000004069	32.6583	32.6461	33.2544	29.5478	27.7788	30.3954	20.089	28.8337	30.1778	33.7405	35.2652	24.4371	26.1634	33.5363	33.534	21.6113						Dnaja3	1	5.07289	5.07237	5.09822	4.933	4.84694	4.97248	4.39842	4.89887	4.96245	5.11855	5.18051	4.66886	4.76359	5.11004	5.10994	4.49897
	ENSMUSG00000004070	26.3116	24.8861	15.9319	15.8309	15.3581	23.5615	23.7807	14.5415	21.3295	15.5401	22.766	24.5986	22.3298	24.4553	25.0393	24.5823						Hmox2	1	4.77144	4.69411	4.08167	4.07304	4.03193	4.61833	4.63114	3.95805	4.48088	4.0479	4.57083	4.678	4.5441	4.66989	4.70262	4.67707
	ENSMUSG00000004071	18.7031	19.8118	11.3767	20.9793	19.9349	9.20249	18.6903	8.94644	22.3309	17.1917	17.8718	8.61234	18.6103	19.0038	11.3243	10.7543						Cdip1	1	4.30035	4.37933	3.62955	4.45807	4.38784	3.35085	4.29941	3.31418	4.54417	4.18521	4.23816	3.26489	4.29354	4.3222	3.62343	3.55511
	ENSMUSG00000004085	14.0564	18.2151	18.5841	19.9225	16.7214	16.5056	11.0159	17.5291	17.0734	19.6714	19.2087	17.497	17.1516	19.6578	22.6102	14.6629						Map3k20	1	3.9123	4.26417	4.29161	4.38698	4.14742	4.12974	3.58687	4.21172	4.17579	4.36957	4.3369	4.20922	4.18202	4.36862	4.56133	3.96928
	ENSMUSG00000004096	52.8098	47.8276	46.5722	46.5192	45.8129	44.2832	54.3348	44.9315	47.3109	45.4858	45.6828	50.3585	45.1893	41.9262	48.9598	47.3802						Cwc15	1	5.7498	5.60963	5.57205	5.57044	5.54884	5.5009	5.79011	5.52141	5.59428	5.53872	5.54482	5.68253	5.52949	5.42379	5.6427	5.59634
	ENSMUSG00000004098	6.09721	6.80528	8.65015	6.61957	5.31432	5.76483	4.95061	6.16166	5.34154	6.70466	4.846	5.45468	4.0796	7.77371	9.64996	5.61095						Col5a3	1	2.82725	2.96445	3.27055	2.92971	2.65863	2.75805	2.57304	2.84029	2.66483	2.94573	2.54745	2.69035	2.34472	3.13319	3.41278	2.72486
	ENSMUSG00000004099	12.2931	9.45135	10.0305	9.33519	7.22605	8.94094	5.56434	9.083	5.10078	11.7781	11.307	7.74096	10.3542	10.4125	8.10226	7.19276						Dnmt1	1	3.73261	3.38562	3.46342	3.36949	3.0402	3.31338	2.71465	3.33385	2.609	3.6756	3.62141	3.12779	3.50515	3.51255	3.18622	3.03435
	ENSMUSG00000004100	7.53655	4.85285	5.45502	4.58471	4.00725	4.38629	4.83259	3.67594	4.27176	2.75463	5.45734	4.06277	4.60555	3.8919	3.1112	3.16366						Ppan	1	3.09365	2.54914	2.69042	2.48148	2.32402	2.42929	2.54414	2.22526	2.39828	1.90867	2.69094	2.33993	2.48685	2.2904	2.03956	2.05785
	ENSMUSG00000004105	35.0207	36.8711	35.2931	32.7456	23.6757	35.5359	21.3074	28.1319	20.9757	36.3866	30.51	32.6003	34.4132	40.7592	35.5367	32.6098						Angptl2	1	5.17076	5.24303	5.18162	5.07663	4.62502	5.19124	4.47945	4.86453	4.45784	5.22445	4.97774	5.0704	5.14621	5.38402	5.19127	5.07081
	ENSMUSG00000004207	220.959	234.595	230.387	229.432	280.404	199.953	185.551	247.855	270.933	218.944	214.935	214.209	214.103	236.41	272.284	201.409						Psap	1	7.79415	7.88016	7.85416	7.8482	8.1365	7.65071	7.54343	7.95916	8.0871	7.78099	7.75445	7.74959	7.74888	7.89123	8.09426	7.66113
	ENSMUSG00000004221	2.85726	3.58346	2.8324	3.25966	0.352678	0	2.23236	2.77098	0	3.30208	2.0082	3.56829	2.41172	2.33899	3.18789	2.94657						Ikbkg	1	1.94758	2.19644	1.93825	2.09074	0.435818	0	1.69259	1.91494	0	2.10503	1.5889	2.19165	1.7705	1.73941	2.06622	1.9806
	ENSMUSG00000004263	12.0801	12.4148	12.9807	13.0376	17.9626	14.0291	15.6019	15.4696	18.008	12.5368	14.7089	11.6396	13.9047	13.9441	16.8545	14.1045						Atn1	1	3.70931	3.74575	3.80536	3.81123	4.24508	3.90969	4.05328	4.04174	4.24854	3.75881	3.97351	3.65987	3.89769	3.90151	4.15821	3.91691
	ENSMUSG00000004264	113.375	96.3541	91.4239	93.5856	114.284	98.2318	103.76	107.298	119.846	92.769	107.59	84.9964	86.5076	97.7398	95.3108	84.1195						Phb2	1	6.83763	6.60517	6.53019	6.56355	6.84904	6.63273	6.71095	6.75887	6.91703	6.55104	6.76274	6.4262	6.45134	6.62556	6.58963	6.41142
	ENSMUSG00000004266	3.67785	2.85874	1.75629	1.62854	2.47083	1.63697	0.751257	1.94045	2.33339	2.82723	3.04892	0.145175	0	1.92851	2.11153	0.046255						Ptpn6	1	2.22585	1.94813	1.46273	1.39426	1.79528	1.39888	0.808391	1.55604	1.73699	1.9363	2.01754	0.195568	0	1.55017	1.63762	0.065235
	ENSMUSG00000004268	35.5585	27.3705	32.288	28.0485	25.4286	28.0151	25.7597	25.4381	25.573	27.9999	27.6644	27.365	27.4063	29.2105	27.6761	26.4555						Emg1	1	5.19214	4.82632	5.05693	4.86039	4.72403	4.85873	4.74199	4.72454	4.73189	4.85798	4.84119	4.82604	4.82814	4.91698	4.84178	4.77902
	ENSMUSG00000004270	8.76747	9.38661	12.3736	10.8291	18.5226	11.1952	11.1734	14.3961	16.6807	9.88476	12.4682	10.5071	10.414	10.2697	14.096	8.06254						Lpcat3	1	3.28798	3.37665	3.74131	3.56427	4.28707	3.60824	3.60566	3.94449	4.14411	3.44424	3.75148	3.52446	3.51273	3.49437	3.91609	3.17991
	ENSMUSG00000004285	60.307	57.5138	45.1927	51.0193	49.9467	62.8135	65.9678	49.0165	52.8286	55.1672	54.5651	55.9088	55.6069	60.4522	58.344	63.2749						Atp6v1f	1	5.93798	5.8707	5.52959	5.70097	5.67092	5.99579	6.0654	5.64433	5.7503	5.81166	5.79611	5.83058	5.82291	5.94139	5.89103	6.00618
	ENSMUSG00000004319	3.45786	3.8422	5.72038	6.18423	4.09695	4.61095	0.054939	3.78022	3.94708	4.51035	4.40012	3.43431	3.56209	5.53505	4.77951	0.0116404						Clcn3	1	2.15635	2.27566	2.74854	2.84483	2.34964	2.48824	0.07716	2.25708	2.30658	2.46215	2.43299	2.14871	2.18969	2.7082	2.53095	0.016697
	ENSMUSG00000004328	0.238437	0.114991	0.233385	0.185744	6.62917	0.313422	1.46706	0	9.18156	0.293344	0.307206	0.087207	0.22178	0.156936	0.199697	0.281127						Hif3a	1	0.30852	0.157032	0.302623	0.245793	2.93153	0.393331	1.30279	0	3.34789	0.371106	0.386487	0.120627	0.288985	0.210309	0.26267	0.357413
	ENSMUSG00000004347	4.93242	5.36855	6.32655	6.92547	8.47878	4.95438	4.9144	7.61584	8.89809	5.46916	5.40225	6.34417	4.70558	4.42565	6.63923	4.10512						Pde1c	1	2.56862	2.67097	2.87313	2.9865	3.2447	2.57395	2.56423	3.10699	3.30715	2.69358	2.67858	2.8766	2.51237	2.4398	2.93343	2.35195
	ENSMUSG00000004364	20.4705	23.5321	19.6224	20.4113	18.9686	19.3089	12.4513	20.4432	19.1039	18.579	18.7298	18.7897	16.633	17.1819	18.8711	14.0022						Cul3	1	4.42428	4.6166	4.36614	4.4203	4.31966	4.34404	3.74967	4.42245	4.3294	4.29124	4.3023	4.30668	4.14021	4.18443	4.3126	3.9071
	ENSMUSG00000004383	5.10278	5.88888	5.77484	6.64376	5.62105	4.50515	2.9156	4.72887	4.47921	5.17994	5.24946	6.47342	5.55227	5.90236	7.03191	4.52967						Large1	1	2.60947	2.78427	2.76019	2.93428	2.72706	2.46078	1.96923	2.51825	2.45397	2.62759	2.64373	2.90177	2.71199	2.78709	3.00574	2.46719
	ENSMUSG00000004394	29.1805	31.2873	30.8781	37.6971	27.3067	31.9849	25.7748	30.6114	29.8215	30.3649	28.2697	35.8282	34.2124	30.1416	35.3531	32.2701						Tmed4	1	4.91555	5.0129	4.99449	5.27415	4.82307	5.04374	4.7428	4.98238	4.94587	4.97108	4.87134	5.20274	5.13801	4.96077	5.18401	5.05615
	ENSMUSG00000004415	4.77879	3.75734	3.03708	3.09552	2.08383	3.57517	2.73246	4.49368	1.44323	3.0709	4.52012	5.13541	5.14706	3.93496	4.54071	4.38371						Col26a1	1	2.53077	2.25016	2.01331	2.03405	1.62472	2.19382	1.90013	2.45777	1.28879	2.02535	2.4647	2.61716	2.6199	2.30304	2.47007	2.4286
	ENSMUSG00000004451	24.0606	25.2778	18.9723	20.5961	17.3853	18.9796	18.9012	17.7781	15.4606	24.2423	23.6977	21.2173	21.0419	21.9907	21.9447	22.3673						Ralb	1	4.64735	4.71577	4.31993	4.4327	4.20048	4.32046	4.31479	4.23098	4.04095	4.65777	4.6263	4.47361	4.46217	4.52298	4.52009	4.54642
	ENSMUSG00000004455	18.578	24.301	22.9666	22.1965	22.3307	18.7135	10.6905	20.4146	22.7233	24.0158	23.3709	22.4706	23.1051	27.5598	25.1204	16.6463						Ppp1cc	1	4.29116	4.66113	4.58295	4.53584	4.54416	4.30111	3.54727	4.42052	4.56823	4.64477	4.60709	4.55278	4.59127	4.83591	4.70711	4.1413
[truncated: 8,192 more rows]

## Sheet: Figure 4
									PValue
Fig4b	Relative P-NF2 Protein levels	WT	1.16999	0.925243	0.904764				0.0115936	<0.05
		KO	0.592175	0.656662	0.58226
									PValue
[truncated: 41 more rows]

## Sheet: Suppl Figure1
								PValue
[truncated: 37 more rows]

## Sheet: Suppl Figure2
Suppl Fig2b	TUNEL postive CM(%)							PValue
[truncated: 2 more rows]

[truncated: 3 more sheets: Suppl Figure3, Suppl Figure4, Suppl Figure5]
